# Supplementary material for: Genome-wide analyses of Epstein-Barr virus reveal conserved RNA structures and a novel stable intronic sequence RNA
Source: BMC Genomics. 2013 Aug 9;14:543. doi: 10.1186/1471-2164-14-543 (PMC3751371; doi:10.1186/1471-2164-14-543)
Supplement: Additional file 1 — Table showing RNAz-predicted regions with likely stable and conserved RNA structure. Annotated regions (e.g. splice sites and miRNAs) are highlighted in different colors, which match color-annotated structure models provided in Additional file 3 with start and stop codons in green and red, respectively; splice sites in blue; miRNAs in orange; the W repeat hairpin in yellow; EBER1 in purple; and the v-snoRNA in brown. The columns for the 5′ and 3′ nt are the first and last nt of the EBV genome (NC_009334.1) that comprise the predicted structured region. The 5′ and 3′ nt-Rev numbers indicate the location of structure that likely occurs in RNA transcribed from the reverse genome sequence (corresponding to the structure models shown in the REV_STR worksheet in Additional file 3). [file 1471-2164-14-543-S1.xlsx]

## Sheet: RNAz_Predicted_Loci
Locus	Length	P-Class	Z-score	5' nt	3' nt	5' nt-Rev	3' nt-Rev
locus 1	148	0.939509	-2.17	689	836
locus 2	130	0.955374	-2.37	1475	1604
locus 3	290	0.99194	-2.69	1874	2163
locus 4	130	0.925044	-2.02	2354	2483
locus 5	220	0.972843	-2.8	2814	3033
locus 6	190	0.895347	-2.14	3275	3464
locus 7	360	0.897441	-2.38	3625	3984
locus 8	120	0.901414	-2.27	4625	4744
locus 9	120	0.96944	-2.39	5280	5399
locus 10	318	0.996008	-2.91	5550	5867
locus 11	118	0.938585	-1.71	6275	6392
locus 12	443	0.994469	-3.38	6519	6961
locus 13	440	0.999951	-7.34	7365	7804
locus 14	292	0.999956	-9.71	7805	8096
locus 15	426	0.999757	-8.66	8942	9367
locus 16	139	0.936951	-2.09	10210	10348
locus 17	239	0.87	-3.76	11345	11583
locus 18	842	0.61	-1.37	12183	13024
locus 19	119	0.877052	-1.57	13570	13688
locus 20	119	0.775162	-1.7	14029	14147
locus 21	118	0.802312	-1.89	14306	14423
locus 22	170	0.97241	-2.11	15013	15182
locus 23	842	0.61	-1.37	15253	16094
locus 24	119	0.877052	-1.57	16640	16758
locus 25	119	0.775162	-1.7	17099	17217
locus 26	118	0.802312	-1.89	17376	17493
locus 27	170	0.97241	-2.11	18083	18252
locus 28	842	0.61	-1.37	18323	19164
locus 29	119	0.877052	-1.57	19710	19828
locus 30	119	0.775162	-1.7	20169	20287
locus 31	118	0.802312	-1.89	20446	20563
locus 32	170	0.97241	-2.11	21153	21322
locus 33	842	0.61	-1.37	21393	22234
locus 34	119	0.877052	-1.57	22780	22898
locus 35	119	0.775162	-1.7	23239	23357
locus 36	118	0.802312	-1.89	23516	23633
locus 37	170	0.97241	-2.11	24223	24392
locus 38	842	0.61	-1.37	24463	25304
locus 39	119	0.877052	-1.57	25850	25968
locus 40	119	0.775162	-1.7	26309	26427
locus 41	118	0.802312	-1.89	26586	26703
locus 42	170	0.97241	-2.11	27293	27462
locus 43	842	0.61	-1.37	27533	28374
locus 44	119	0.877052	-1.57	28920	29038
locus 45	119	0.775162	-1.7	29379	29497
locus 46	118	0.802312	-1.89	29656	29773
locus 47	170	0.97241	-2.11	30363	30532
locus 48	842	0.61	-1.37	30603	31444
locus 49	119	0.877052	-1.57	31990	32108
locus 50	119	0.775162	-1.7	32449	32567
locus 51	118	0.802312	-1.89	32726	32843
locus 52	170	0.97241	-2.11	33433	33602
locus 53	842	0.61	-1.37	33673	34514
locus 54	119	0.877052	-1.57	35060	35178
locus 55	150	0.949031	-2.04	40557	40706
locus 56	415	0.994907	-2.93	40787	41201
locus 57	148	0.870899	-2.17	41232	41379
locus 58	120	0.804393	-1.67	41558	41677
locus 59	443	0.999261	-6.23	42795	43237
locus 60	164	0.980257	-2.74	43604	43767	128998	129161
locus 61	120	0.933462	-1.8	44107	44226	128539	128658
locus 62	221	0.946165	-2.48	44716	44936	127829	128043
locus 63	130	0.975426	-2.58	46087	46216	126549	126678
locus 64	150	0.968277	-2.15	47137	47286
locus 65	150	0.78405	-1.72	47822	47971
locus 66	240	0.985478	-2.54	48976	49215
locus 67	187	0.891164	-1.94	49463	49649
locus 68	369	0.996894	-3.37	50010	50378	122387	122755
locus 69	170	0.960825	-2.48	50399	50568	122197	122366
locus 70	220	0.938878	-2.52	51730	51949	120816	121035
locus 71	120	0.971238	-2.28	52140	52259	120506	120625
locus 72	327	0.994882	-3.25	52310	52636	120129	120455
locus 73	160	0.834957	-2.05	53724	53883	118882	119041
locus 74	187	0.936496	-1.8	54061	54247	118518	118704
locus 75	180	0.868593	-2.01	55502	55681	117084	117263
locus 76	337	0.974895	-2.16	55742	56078	116687	117023
locus 77	200	0.79152	-1.88	58659	58858	113907	114106
locus 78	240	0.789403	-1.46	58959	59198	113567	113806
locus 79	228	0.996908	-3.9	59378	59605	113160	113387
locus 80	178	0.961291	-1.9	59616	59793	112972	113149
locus 81	334	0.995084	-3.34	60794	61127	111638	111971
locus 82	117	0.808183	-1.25	61397	61513	111252	111368
locus 83	140	0.858168	-1.79	61524	61663	111102	111241
locus 84	120	0.784932	-1.19	62104	62223	110542	110661
locus 85	284	0.977413	-2.42	62343	62626	110139	110422
locus 86	190	0.909629	-1.63	62954	63143	109622	109811
locus 87	318	0.992354	-2.78	63592	63909
locus 88	210	0.998677	-4.27	64685	64894
locus 89	260	0.92393	-1.97	64945	65204
locus 90	357	0.996355	-3.17	65245	65601
locus 91	230	0.995112	-3.25	66792	67021
locus 92	200	0.916153	-1.78	67062	67261
locus 93	200	0.998233	-3.73	67322	67521
locus 94	210	0.997966	-3.76	67917	68126
locus 95	410	0.986467	-2.85	68314	68723
locus 96	120	0.761603	-1.18	69224	69343
locus 97	190	0.946792	-1.64	69844	70033
locus 98	121	0.85642	-1.53	70152	70272
locus 99	94	0.886054	-1.63	70460	70553	102212	102305
locus 100	120	0.977844	-2.65	70991	71110	101655	101774
locus 101	162	0.925454	-1.97	71791	71952	100813	100974
locus 102	227	0.985845	-3.02	73050	73276	99489	99715
locus 103	160	0.978443	-2.64	73357	73516	99249	99408
locus 104	310	0.97711	-2.39	73577	73886	98879	99188
locus 105	160	0.910664	-2.06	73897	74056	98709	98868
locus 106	161	0.997988	-4.07	74577	74737	98028	98188
locus 107	125	0.940595	-1.91	74880	75004
locus 108	150	0.975307	-2.19	75085	75234
locus 109	106	0.75091	-1.44	75315	75420
locus 110	297	0.918746	-2.19	75568	75864	96901	97197
locus 111	137	0.794683	-1.68	76723	76859
locus 112	120	0.867826	-1.66	78555	78674	94091	94210
locus 113	166	0.9878	-2.99	80330	80495
locus 114	130	0.923791	-2.21	80506	80635
locus 115	140	0.990283	-2.41	80666	80805
locus 116	96	0.784262	-1.79	81410	81505
locus 117	406	0.992558	-2.12	81892	82297
locus 118	240	0.960428	-1.95	82577	82816
locus 119	120	0.78114	-1.47	83666	83785
locus 120	120	0.87785	-2.3	84119	84238
locus 121	190	0.979736	-1.93	84249	84438
locus 122	270	0.828969	-1.62	84977	85246
locus 123	131	0.994901	-2.57	85967	86097
locus 124	120	0.938127	-1.61	86295	86414
locus 125	119	0.929683	-1.79	86485	86603
locus 126	115	0.895046	-2.15	87023	87137
locus 127	130	0.998381	-3.5	87575	87704
locus 128	125	0.904799	-1.89	89775	89899
locus 129	130	0.933249	-2.29	90007	90136	82629	82758
locus 130	120	0.803917	-1.91	90617	90736	82029	82148
locus 131	163	0.868382	-2.03	90933	91095	81670	81832
locus 132	158	0.780949	-1.77	91563	91720	81045	81202
locus 133	150	0.993655	-2.85	91840	91989	80776	80925
locus 134	120	0.845412	-2.08	92100	92219	80546	80665
locus 135	150	0.997418	-3.4	92278	92427	80338	80487
locus 136	120	0.917113	-2.47	92706	92825	79940	80059
locus 137	280	0.905196	-2	93146	93425	79340	79619
locus 138	120	0.786871	-1.47	93686	93805	78960	79079
locus 139	96	0.940452	-2.1	96633	96728
locus 140	237	0.882022	-2.08	98979	99215
locus 141	370	0.99609	-3.11	99228	99597
locus 142	147	0.840184	-1.96	99866	100012
locus 143	180	0.99023	-2.68	100563	100742	72023	72202
locus 144	200	0.986421	-2.65	100883	101082	71683	71882
locus 145	280	0.831486	-2.05	101143	101422	71343	71622
locus 146	320	0.942336	-2.19	101853	102172	70593	70912
locus 147	217	0.996765	-2.97	102653	102869	69896	70112
locus 148	160	0.885691	-1.53	102890	103049
locus 149	250	0.854802	-1.42	103670	103919
locus 150	180	0.993444	-2.74	104287	104466
locus 151	360	0.995634	-3.34	104577	104936
locus 152	182	0.998537	-3.59	105893	106074	66691	66872
locus 153	287	0.99564	-2.99	106213	106499	66266	66552
locus 154	330	0.960397	-2.34	107652	107981
locus 155	160	0.980877	-2.37	108052	108211
locus 156	140	0.781648	-1.48	108492	108631
locus 157	123	0.898697	-1.55	109130	109252
locus 158	180	0.942093	-2.09	109823	110002	62763	62942
locus 159	250	0.956038	-2.13	110113	110362	62403	62652
locus 160	200	0.983307	-2.39	110483	110682	62083	62282
locus 161	120	0.805464	-1.68	111103	111222	61543	61662
locus 162	160	0.992035	-2.79	111945	112104	60661	60820
locus 163	160	0.981312	-2.6	112542	112701	60064	60223
locus 164	160	0.955664	-2.34	112742	112901	59864	60023
locus 165	220	0.939485	-2.01	112932	113151	59614	59833
locus 166	298	0.985546	-2.66	113182	113479	59286	59583
locus 167	240	0.987901	-2.77	113980	114219
locus 168	280	0.883828	-2.06	114490	114769	57996	58275
locus 169	140	0.872358	-1.94	115010	115149	57616	57755
locus 170	140	0.935708	-2.12	115697	115836
locus 171	260	0.96684	-2.37	115887	116146
locus 172	120	0.824402	-1.79	116027	116146	56619	56738
locus 173	200	0.980946	-2.04	116187	116386
locus 174	180	0.959405	-2.54	116473	116652
locus 175	120	0.934449	-2.31	116533	116652	56113	56232
locus 176	260	0.884404	-1.8	116823	117082	55683	55942
locus 177	120	0.940578	-2.19	117013	117132
locus 178	199	0.914189	-1.79	117323	117521	55244	55442
locus 179	129	0.853129	-1.8	117383	117511
locus 180	340	0.778884	-1.45	117771	118110
locus 181	120	0.981013	-2.42	118491	118610
locus 182	200	0.943945	-2.19	119274	119473	53292	53491
locus 183	146	0.88982	-2.1	119524	119669	53096	53241
locus 184	170	0.993982	-2.74	119790	119959	52806	52975
locus 185	160	0.980501	-2.64	121057	121216	51549	51708
locus 186	240	0.859611	-1.76	121307	121546	51219	51458
locus 187	170	0.995163	-2.98	121887	122056	50709	50878
locus 188	240	0.991798	-2.63	123337	123576	49189	49428
locus 189	120	0.797274	-1.61	124007	124126	48639	48758
locus 190	393	0.978238	-2.42	124397	124789	47976	48368
locus 191	190	0.99375	-2.85	125220	125409	47356	47545
locus 192	390	0.997302	-3.61	125490	125879	46886	47275
locus 193	270	0.952433	-2.21	126548	126817
locus 194	260	0.971874	-2.27	127190	127449
locus 195	250	0.894931	-2.54	127680	127929
locus 196	130	0.958501	-2.01	129160	129289
locus 197	160	0.885769	-1.7	130637	130796	41969	42128
locus 198	120	0.897742	-1.82	131437	131556	41209	41328
locus 199	300	0.983539	-2.44	131627	131926	40839	41138
locus 200	210	0.778665	-1.49	132777	132986	39779	39988
locus 201	287	0.99343	-2.89	135145	135431
locus 202	160	0.876248	-1.91	135542	135701
locus 203	135	0.968022	-2.64	135752	135886	36879	37013
locus 204	200	0.990019	-2.9	136107	136306	36459	36658
locus 205	230	0.997905	-3.48	138630	138859	33906	34135
locus 206	150	0.945325	-2.22	138870	139019	33746	33895
locus 207	119	0.884905	-1.85	139150	139268
locus 208	200	0.996643	-3.34	139527	139726	33039	33238
locus 209	589	0.99871	-3.66	139823	140411
locus 210	536	0.955587	-3.81611	140452	140987
locus 211	345	0.999487	-4.53	141068	141412	31353	31697
locus 212	613	0.991861	-2.89	144797	145409
locus 213	139	0.905155	-2.18	145429	145567
locus 214	160	0.919339	-1.81	145792	145951
locus 215	180	0.973628	-2.83	146050	146229	26536	26715
locus 216	118	0.937418	-2.69	146642	146759	26006	26123
locus 217	148	0.999281	-4.24	146868	147015
locus 218	213	0.990258	-2.69	147158	147370
locus 219	156	0.999399	-4.5	147411	147566
locus 220	145	0.996615	-2.86	147671	147815	24950	25094
locus 221	145	0.999315	-5.48	147866	148010
locus 222	298	0.997361	-3.19	148064	148361
locus 223	167	0.998655	-3.54	148382	148548
locus 224	313	0.999091	-4.18	148609	148921
locus 225	169	0.992194	-2.82	148962	149130
locus 226	494	0.999263	-5.49	149315	149808
locus 227	115	0.999129	-4	149812	149926
locus 228	98	0.99626	-3.19	150216	150313
locus 229	190	0.775507	-1.8	150704	150893	21872	22061
locus 230	120	0.938306	-2.31	151793	151912	20853	20972
locus 231	190	0.80429	-1.8	151998	152187	20578	20767
locus 232	281	0.99345	-3.04	152238	152518	20247	20527
locus 233	320	0.992913	-3.02	152889	153208	19557	19876
locus 234	158	0.800383	-1.99	154009	154166	18599	18756
locus 235	253	0.797023	-1.6	154177	154429
locus 236	120	0.788989	-1.83	154786	154905	17860	17979
locus 237	430	0.982557	-2.8	154966	155395	17370	17799
locus 238	150	0.802293	-1.82	155516	155665	17100	17249
locus 239	120	0.781861	-1.53	155896	156015	16750	16869
locus 240	120	0.938306	-1.96	156066	156185	16580	16699
locus 241	300	0.885367	-1.63	156446	156745	16020	16319
locus 242	140	0.902569	-1.92	156906	157045	15720	15859
locus 243	350	0.980413	-2.36	157347	157696	15069	15418
locus 244	150	0.992131	-2.58	158311	158460
locus 245	138	0.941275	-2.52	158711	158848	13917	14054
locus 246	105	0.856606	-2.13	158959	159063	13702	13806
locus 247	140	0.969802	-2.81	159124	159263	13502	13641
locus 248	180	0.806575	-2	159424	159603	13162	13341
locus 249	170	0.846335	-2.38	159854	160023	12742	12911
locus 250	120	0.897915	-1.8	160689	160808
locus 251	200	0.879393	-1.89	160839	161038
locus 252	187	0.803613	-2.05	161139	161325	11440	11626
locus 253	230	0.978796	-2.17	161346	161575
locus 254	120	0.895781	-1.82	161816	161935	10830	10949
locus 255	140	0.863449	-1.87	162266	162405	10360	10499
locus 256	210	0.966054	-2.24	162623	162832	9933	10142
locus 257	140	0.760384	-1.84	162893	163032	9733	9872
locus 258	260	0.967385	-2.28	163234	163493	9272	9531
locus 259	120	0.969866	-1.93	164353	164472	8293	8412
locus 260	120	0.895658	-1.87	165949	166068	6697	6816
locus 261	127	0.878388	-1.53	166297	166423	6342	6468
locus 262	530	0.983977	-2.52	166534	167063
locus 263	120	0.901546	-2.03	167524	167643
locus 264	121	0.917617	-1.83	169310	169430	3335	3455
locus 265	201	0.966054	-2.24	170290	170490	2275	2475
