# Supplementary material for: Genome-wide analyses of Epstein-Barr virus reveal conserved RNA structures and a novel stable intronic sequence RNA
Source: BMC Genomics. 2013 Aug 9;14:543. doi: 10.1186/1471-2164-14-543 (PMC3751371; doi:10.1186/1471-2164-14-543)
Supplement: Additional file 2 — BED file with locations of RNAz-predicted structured regions. [file 1471-2164-14-543-S2.bed]

browser hide all
track name="RNAz Results" description="RNAz Results"
visibility=2
itemRgb="On"
useScore=1
gi|139424470|ref|NC_009334.1|	689	836	Locus1	94.0	+	689	836	0,0,255
gi|139424470|ref|NC_009334.1|	1475	1604	Locus2	95.5	+	1475	1604	0,0,255
gi|139424470|ref|NC_009334.1|	1874	2163	Locus3	99.2	+	1874	2163	0,0,255
gi|139424470|ref|NC_009334.1|	2354	2483	Locus4	92.5	+	2354	2483	0,0,255
gi|139424470|ref|NC_009334.1|	2814	3033	Locus5	97.3	+	2814	3033	0,0,255
gi|139424470|ref|NC_009334.1|	3275	3464	Locus6	89.5	+	3275	3464	0,0,255
gi|139424470|ref|NC_009334.1|	3625	3984	Locus7	89.7	+	3625	3984	0,0,255
gi|139424470|ref|NC_009334.1|	4625	4744	Locus8	90.1	+	4625	4744	0,0,255
gi|139424470|ref|NC_009334.1|	5280	5399	Locus9	96.9	+	5280	5399	0,0,255
gi|139424470|ref|NC_009334.1|	5550	5867	Locus10	99.6	+	5550	5867	0,0,255
gi|139424470|ref|NC_009334.1|	6275	6392	Locus11	93.9	+	6275	6392	0,0,255
gi|139424470|ref|NC_009334.1|	6519	6961	Locus12	99.4	+	6519	6961	0,0,255
gi|139424470|ref|NC_009334.1|	7365	7804	Locus13	100.0	+	7365	7804	0,0,255
gi|139424470|ref|NC_009334.1|	7805	8096	Locus14	100.0	+	7805	8096	0,0,255
gi|139424470|ref|NC_009334.1|	8942	9367	Locus15	100.0	+	8942	9367	0,0,255
gi|139424470|ref|NC_009334.1|	10210	10348	Locus16	93.7	+	10210	10348	0,0,255
gi|139424470|ref|NC_009334.1|	11345	11583	Locus17	87.0	+	11345	11583	0,0,255
gi|139424470|ref|NC_009334.1|	12183	13024	Locus18	61.0	+	12183	13024	0,0,255
gi|139424470|ref|NC_009334.1|	13570	13688	Locus19	87.7	+	13570	13688	0,0,255
gi|139424470|ref|NC_009334.1|	14029	14147	Locus20	77.5	+	14029	14147	0,0,255
gi|139424470|ref|NC_009334.1|	14306	14423	Locus21	80.2	+	14306	14423	0,0,255
gi|139424470|ref|NC_009334.1|	15013	15182	Locus22	97.2	+	15013	15182	0,0,255
gi|139424470|ref|NC_009334.1|	15253	16094	Locus23	61.0	+	15253	16094	0,0,255
gi|139424470|ref|NC_009334.1|	16640	16758	Locus24	87.7	+	16640	16758	0,0,255
gi|139424470|ref|NC_009334.1|	17099	17217	Locus25	77.5	+	17099	17217	0,0,255
gi|139424470|ref|NC_009334.1|	17376	17493	Locus26	80.2	+	17376	17493	0,0,255
gi|139424470|ref|NC_009334.1|	18083	18252	Locus27	97.2	+	18083	18252	0,0,255
gi|139424470|ref|NC_009334.1|	18323	19164	Locus28	61.0	+	18323	19164	0,0,255
gi|139424470|ref|NC_009334.1|	19710	19828	Locus29	87.7	+	19710	19828	0,0,255
gi|139424470|ref|NC_009334.1|	20169	20287	Locus30	77.5	+	20169	20287	0,0,255
gi|139424470|ref|NC_009334.1|	20446	20563	Locus31	80.2	+	20446	20563	0,0,255
gi|139424470|ref|NC_009334.1|	21153	21322	Locus32	97.2	+	21153	21322	0,0,255
gi|139424470|ref|NC_009334.1|	21393	22234	Locus33	61.0	+	21393	22234	0,0,255
gi|139424470|ref|NC_009334.1|	22780	22898	Locus34	87.7	+	22780	22898	0,0,255
gi|139424470|ref|NC_009334.1|	23239	23357	Locus35	77.5	+	23239	23357	0,0,255
gi|139424470|ref|NC_009334.1|	23516	23633	Locus36	80.2	+	23516	23633	0,0,255
gi|139424470|ref|NC_009334.1|	24223	24392	Locus37	97.2	+	24223	24392	0,0,255
gi|139424470|ref|NC_009334.1|	24463	25304	Locus38	61.0	+	24463	25304	0,0,255
gi|139424470|ref|NC_009334.1|	25850	25968	Locus39	87.7	+	25850	25968	0,0,255
gi|139424470|ref|NC_009334.1|	26309	26427	Locus40	77.5	+	26309	26427	0,0,255
gi|139424470|ref|NC_009334.1|	26586	26703	Locus41	80.2	+	26586	26703	0,0,255
gi|139424470|ref|NC_009334.1|	27293	27462	Locus42	97.2	+	27293	27462	0,0,255
gi|139424470|ref|NC_009334.1|	27533	28374	Locus43	61.0	+	27533	28374	0,0,255
gi|139424470|ref|NC_009334.1|	28920	29038	Locus44	87.7	+	28920	29038	0,0,255
gi|139424470|ref|NC_009334.1|	29379	29497	Locus45	77.5	+	29379	29497	0,0,255
gi|139424470|ref|NC_009334.1|	29656	29773	Locus46	80.2	+	29656	29773	0,0,255
gi|139424470|ref|NC_009334.1|	29379	29497	Locus47	97.2	+	29379	29497	0,0,255
gi|139424470|ref|NC_009334.1|	30603	31444	Locus48	61.0	+	30603	31444	0,0,255
gi|139424470|ref|NC_009334.1|	31990	32108	Locus49	87.7	+	31990	32108	0,0,255
gi|139424470|ref|NC_009334.1|	32449	32567	Locus50	77.5	+	32449	32567	0,0,255
gi|139424470|ref|NC_009334.1|	32726	32843	Locus51	80.2	+	32726	32843	0,0,255
gi|139424470|ref|NC_009334.1|	33433	33602	Locus52	97.2	+	33433	33602	0,0,255
gi|139424470|ref|NC_009334.1|	33673	34514	Locus53	61.0	+	33673	34514	0,0,255
gi|139424470|ref|NC_009334.1|	35060	35178	Locus54	87.7	+	35060	35178	0,0,255
gi|139424470|ref|NC_009334.1|	40557	40706	Locus55	94.9	+	40557	40706	0,0,255
gi|139424470|ref|NC_009334.1|	40787	41201	Locus56	99.5	+	40787	41201	0,0,255
gi|139424470|ref|NC_009334.1|	41232	41379	Locus57	87.1	+	41232	41379	0,0,255
gi|139424470|ref|NC_009334.1|	41558	41677	Locus58	80.4	+	41558	41677	0,0,255
gi|139424470|ref|NC_009334.1|	42795	43237	Locus59	99.9	+	42795	43237	0,0,255
gi|139424470|ref|NC_009334.1|	43604	43767	Locus60	98.0	-	43604	43767	0,0,255
gi|139424470|ref|NC_009334.1|	44107	44226	Locus61	93.3	-	44107	44226	0,0,255
gi|139424470|ref|NC_009334.1|	44716	44936	Locus62	93.0	-	44716	44936	0,0,255
gi|139424470|ref|NC_009334.1|	46087	46216	Locus63	97.5	-	46087	46216	0,0,255
gi|139424470|ref|NC_009334.1|	47137	47286	Locus64	96.8	+	47137	47286	0,0,255
gi|139424470|ref|NC_009334.1|	47822	47971	Locus65	78.4	+	47822	47971	0,0,255
gi|139424470|ref|NC_009334.1|	48976	49215	Locus66	98.5	+	48976	49215	0,0,255
gi|139424470|ref|NC_009334.1|	49463	49649	Locus67	89.1	+	49463	49649	0,0,255
gi|139424470|ref|NC_009334.1|	50010	50378	Locus68	99.7	-	50010	50378	0,0,255
gi|139424470|ref|NC_009334.1|	50399	50568	Locus69	96.1	-	50399	50568	0,0,255
gi|139424470|ref|NC_009334.1|	51730	51949	Locus70	93.9	-	51730	51949	0,0,255
gi|139424470|ref|NC_009334.1|	52140	52259	Locus71	97.1	-	52140	52259	0,0,255
gi|139424470|ref|NC_009334.1|	52310	52636	Locus72	99.5	-	52310	52636	0,0,255
gi|139424470|ref|NC_009334.1|	53724	53883	Locus73	83.5	-	53724	53883	0,0,255
gi|139424470|ref|NC_009334.1|	54061	54247	Locus74	93.6	-	54061	54247	0,0,255
gi|139424470|ref|NC_009334.1|	55502	55681	Locus75	86.9	-	55502	55681	0,0,255
gi|139424470|ref|NC_009334.1|	55742	56078	Locus76	97.5	-	55742	56078	0,0,255
gi|139424470|ref|NC_009334.1|	58659	58858	Locus77	79.2	-	58659	58858	0,0,255
gi|139424470|ref|NC_009334.1|	58959	59198	Locus78	78.9	-	58959	59198	0,0,255
gi|139424470|ref|NC_009334.1|	59378	59605	Locus79	99.7	-	59378	59605	0,0,255
gi|139424470|ref|NC_009334.1|	59616	59793	Locus80	96.1	-	59616	59793	0,0,255
gi|139424470|ref|NC_009334.1|	60794	61127	Locus81	99.5	-	60794	61127	0,0,255
gi|139424470|ref|NC_009334.1|	61397	61513	Locus82	80.8	-	61397	61513	0,0,255
gi|139424470|ref|NC_009334.1|	61524	61663	Locus83	85.8	-	61524	61663	0,0,255
gi|139424470|ref|NC_009334.1|	62104	62223	Locus84	78.5	-	62104	62223	0,0,255
gi|139424470|ref|NC_009334.1|	62343	62626	Locus85	97.7	-	62343	62626	0,0,255
gi|139424470|ref|NC_009334.1|	62954	63143	Locus86	91.0	-	62954	63143	0,0,255
gi|139424470|ref|NC_009334.1|	63592	63909	Locus87	99.2	+	63592	63909	0,0,255
gi|139424470|ref|NC_009334.1|	64685	64894	Locus88	99.9	+	64685	64894	0,0,255
gi|139424470|ref|NC_009334.1|	64945	65204	Locus89	92.4	+	64945	65204	0,0,255
gi|139424470|ref|NC_009334.1|	65245	65601	Locus90	99.6	+	65245	65601	0,0,255
gi|139424470|ref|NC_009334.1|	66792	67021	Locus91	99.5	+	66792	67021	0,0,255
gi|139424470|ref|NC_009334.1|	67062	67261	Locus92	91.6	+	67062	67261	0,0,255
gi|139424470|ref|NC_009334.1|	67322	67521	Locus93	99.8	+	67322	67521	0,0,255
gi|139424470|ref|NC_009334.1|	67917	68126	Locus94	99.8	+	67917	68126	0,0,255
gi|139424470|ref|NC_009334.1|	68314	68723	Locus95	98.6	+	68314	68723	0,0,255
gi|139424470|ref|NC_009334.1|	69224	69343	Locus96	76.2	+	69224	69343	0,0,255
gi|139424470|ref|NC_009334.1|	69844	70033	Locus97	94.7	+	69844	70033	0,0,255
gi|139424470|ref|NC_009334.1|	70152	70272	Locus98	85.6	+	70152	70272	0,0,255
gi|139424470|ref|NC_009334.1|	70460	70553	Locus99	88.6	-	70460	70553	0,0,255
gi|139424470|ref|NC_009334.1|	70991	71110	Locus100	97.8	-	70991	71110	0,0,255
gi|139424470|ref|NC_009334.1|	71791	71952	Locus101	92.5	-	71791	71952	0,0,255
gi|139424470|ref|NC_009334.1|	73050	73276	Locus102	98.6	-	73050	73276	0,0,255
gi|139424470|ref|NC_009334.1|	73357	73516	Locus103	97.8	-	73357	73516	0,0,255
gi|139424470|ref|NC_009334.1|	73577	73886	Locus104	97.7	-	73577	73886	0,0,255
gi|139424470|ref|NC_009334.1|	73897	74056	Locus105	91.1	-	73897	74056	0,0,255
gi|139424470|ref|NC_009334.1|	74577	74737	Locus106	99.8	-	74577	74737	0,0,255
gi|139424470|ref|NC_009334.1|	74880	75004	Locus107	94.1	+	74880	75004	0,0,255
gi|139424470|ref|NC_009334.1|	75085	75234	Locus108	97.5	+	75085	75234	0,0,255
gi|139424470|ref|NC_009334.1|	75315	75420	Locus109	75.1	+	75315	75420	0,0,255
gi|139424470|ref|NC_009334.1|	75568	75864	Locus110	91.9	-	75568	75864	0,0,255
gi|139424470|ref|NC_009334.1|	76723	76859	Locus111	79.5	+	76723	76859	0,0,255
gi|139424470|ref|NC_009334.1|	78555	78674	Locus112	86.8	-	78555	78674	0,0,255
gi|139424470|ref|NC_009334.1|	80330	80495	Locus113	98.8	+	80330	80495	0,0,255
gi|139424470|ref|NC_009334.1|	80506	80635	Locus114	92.4	+	80506	80635	0,0,255
gi|139424470|ref|NC_009334.1|	80666	80805	Locus115	99.0	+	80666	80805	0,0,255
gi|139424470|ref|NC_009334.1|	81410	81505	Locus116	78.4	+	81410	81505	0,0,255
gi|139424470|ref|NC_009334.1|	81892	82297	Locus117	99.3	+	81892	82297	0,0,255
gi|139424470|ref|NC_009334.1|	82577	82816	Locus118	96.0	+	82577	82816	0,0,255
gi|139424470|ref|NC_009334.1|	83666	83785	Locus119	78.1	+	83666	83785	0,0,255
gi|139424470|ref|NC_009334.1|	84119	84238	Locus120	87.8	+	84119	84238	0,0,255
gi|139424470|ref|NC_009334.1|	84249	84438	Locus121	98.0	+	84249	84438	0,0,255
gi|139424470|ref|NC_009334.1|	84977	85246	Locus122	82.9	+	84977	85246	0,0,255
gi|139424470|ref|NC_009334.1|	85967	86097	Locus123	99.5	+	85967	86097	0,0,255
gi|139424470|ref|NC_009334.1|	86295	86414	Locus124	93.8	+	86295	86414	0,0,255
gi|139424470|ref|NC_009334.1|	86485	86603	Locus125	93.0	+	86485	86603	0,0,255
gi|139424470|ref|NC_009334.1|	87023	87137	Locus126	89.5	+	87023	87137	0,0,255
gi|139424470|ref|NC_009334.1|	87575	87704	Locus127	99.8	+	87575	87704	0,0,255
gi|139424470|ref|NC_009334.1|	89775	89899	Locus128	90.5	+	89775	89899	0,0,255
gi|139424470|ref|NC_009334.1|	90007	90136	Locus129	93.3	-	90007	90136	0,0,255
gi|139424470|ref|NC_009334.1|	90617	90736	Locus130	80.4	-	90617	90736	0,0,255
gi|139424470|ref|NC_009334.1|	90933	91095	Locus131	86.8	-	90933	91095	0,0,255
gi|139424470|ref|NC_009334.1|	91563	91720	Locus132	78.1	-	91563	91720	0,0,255
gi|139424470|ref|NC_009334.1|	91840	91989	Locus133	99.4	-	91840	91989	0,0,255
gi|139424470|ref|NC_009334.1|	92100	92219	Locus134	84.5	-	92100	92219	0,0,255
gi|139424470|ref|NC_009334.1|	92278	92427	Locus135	99.7	-	92278	92427	0,0,255
gi|139424470|ref|NC_009334.1|	92706	92825	Locus136	91.7	-	92706	92825	0,0,255
gi|139424470|ref|NC_009334.1|	93146	93425	Locus137	90.5	-	93146	93425	0,0,255
gi|139424470|ref|NC_009334.1|	93686	93805	Locus138	78.7	-	93686	93805	0,0,255
gi|139424470|ref|NC_009334.1|	96633	96728	Locus139	94.0	+	96633	96728	0,0,255
gi|139424470|ref|NC_009334.1|	98979	99215	Locus140	88.2	+	98979	99215	0,0,255
gi|139424470|ref|NC_009334.1|	99228	99597	Locus141	99.6	+	99228	99597	0,0,255
gi|139424470|ref|NC_009334.1|	99866	100012	Locus142	84.0	+	99866	100012	0,0,255
gi|139424470|ref|NC_009334.1|	100563	100742	Locus143	99.0	-	100563	100742	0,0,255
gi|139424470|ref|NC_009334.1|	100883	101082	Locus144	98.6	-	100883	101082	0,0,255
gi|139424470|ref|NC_009334.1|	101143	101422	Locus145	83.1	-	101143	101422	0,0,255
gi|139424470|ref|NC_009334.1|	101853	102172	Locus146	94.2	-	101853	102172	0,0,255
gi|139424470|ref|NC_009334.1|	102653	102869	Locus147	99.7	-	102653	102869	0,0,255
gi|139424470|ref|NC_009334.1|	102890	103049	Locus148	88.6	+	102890	103049	0,0,255
gi|139424470|ref|NC_009334.1|	103670	103919	Locus149	85.5	+	103670	103919	0,0,255
gi|139424470|ref|NC_009334.1|	104287	104466	Locus150	99.3	+	104287	104466	0,0,255
gi|139424470|ref|NC_009334.1|	104577	104936	Locus151	99.6	+	104577	104936	0,0,255
gi|139424470|ref|NC_009334.1|	105893	106074	Locus152	99.9	-	105893	106074	0,0,255
gi|139424470|ref|NC_009334.1|	106213	106499	Locus153	99.6	-	106213	106499	0,0,255
gi|139424470|ref|NC_009334.1|	107652	107981	Locus154	96.0	+	107652	107981	0,0,255
gi|139424470|ref|NC_009334.1|	108052	108211	Locus155	98.1	+	108052	108211	0,0,255
gi|139424470|ref|NC_009334.1|	108492	108631	Locus156	78.2	+	108492	108631	0,0,255
gi|139424470|ref|NC_009334.1|	109130	109252	Locus157	89.9	+	109130	109252	0,0,255
gi|139424470|ref|NC_009334.1|	109823	110002	Locus158	94.2	-	109823	110002	0,0,255
gi|139424470|ref|NC_009334.1|	110113	110362	Locus159	95.6	-	110113	110362	0,0,255
gi|139424470|ref|NC_009334.1|	110483	110682	Locus160	98.3	-	110483	110682	0,0,255
gi|139424470|ref|NC_009334.1|	111103	111222	Locus161	80.5	-	111103	111222	0,0,255
gi|139424470|ref|NC_009334.1|	111945	112104	Locus162	99.2	-	111945	112104	0,0,255
gi|139424470|ref|NC_009334.1|	112542	112701	Locus163	98.1	-	112542	112701	0,0,255
gi|139424470|ref|NC_009334.1|	112742	112901	Locus164	95.6	-	112742	112901	0,0,255
gi|139424470|ref|NC_009334.1|	112932	113151	Locus165	93.9	-	112932	113151	0,0,255
gi|139424470|ref|NC_009334.1|	113182	113479	Locus166	98.6	-	113182	113479	0,0,255
gi|139424470|ref|NC_009334.1|	113980	114219	Locus167	98.8	+	113980	114219	0,0,255
gi|139424470|ref|NC_009334.1|	114490	114769	Locus168	88.4	-	114490	114769	0,0,255
gi|139424470|ref|NC_009334.1|	115010	115149	Locus169	87.2	-	115010	115149	0,0,255
gi|139424470|ref|NC_009334.1|	115697	115836	Locus170	93.6	+	115697	115836	0,0,255
gi|139424470|ref|NC_009334.1|	115887	116146	Locus171	96.7	+	115887	116146	0,0,255
gi|139424470|ref|NC_009334.1|	116027	116146	Locus172	82.4	-	116027	116146	0,0,255
gi|139424470|ref|NC_009334.1|	116187	116386	Locus173	98.1	+	116187	116386	0,0,255
gi|139424470|ref|NC_009334.1|	116473	116652	Locus174	95.9	+	116473	116652	0,0,255
gi|139424470|ref|NC_009334.1|	116533	116652	Locus175	93.4	-	116533	116652	0,0,255
gi|139424470|ref|NC_009334.1|	116823	117082	Locus176	88.4	-	116823	117082	0,0,255
gi|139424470|ref|NC_009334.1|	117013	117132	Locus177	94.1	+	117013	117132	0,0,255
gi|139424470|ref|NC_009334.1|	117323	117521	Locus178	91.4	-	117323	117521	0,0,255
gi|139424470|ref|NC_009334.1|	117383	117511	Locus179	85.3	+	117383	117511	0,0,255
gi|139424470|ref|NC_009334.1|	117771	118110	Locus180	77.9	+	117771	118110	0,0,255
gi|139424470|ref|NC_009334.1|	118491	118610	Locus181	98.1	+	118491	118610	0,0,255
gi|139424470|ref|NC_009334.1|	119274	119473	Locus182	94.4	-	119274	119473	0,0,255
gi|139424470|ref|NC_009334.1|	119524	119669	Locus183	89.0	-	119524	119669	0,0,255
gi|139424470|ref|NC_009334.1|	119790	119959	Locus184	99.4	-	119790	119959	0,0,255
gi|139424470|ref|NC_009334.1|	121057	121216	Locus185	98.1	-	121057	121216	0,0,255
gi|139424470|ref|NC_009334.1|	121307	121546	Locus186	86.0	-	121307	121546	0,0,255
gi|139424470|ref|NC_009334.1|	121887	122056	Locus187	99.5	-	121887	122056	0,0,255
gi|139424470|ref|NC_009334.1|	123337	123576	Locus188	99.2	-	123337	123576	0,0,255
gi|139424470|ref|NC_009334.1|	124007	124126	Locus189	79.7	-	124007	124126	0,0,255
gi|139424470|ref|NC_009334.1|	124397	124789	Locus190	97.8	-	124397	124789	0,0,255
gi|139424470|ref|NC_009334.1|	125220	125409	Locus191	99.4	-	125220	125409	0,0,255
gi|139424470|ref|NC_009334.1|	125490	125879	Locus192	99.7	-	125490	125879	0,0,255
gi|139424470|ref|NC_009334.1|	126548	126817	Locus193	95.2	+	126548	126817	0,0,255
gi|139424470|ref|NC_009334.1|	127190	127449	Locus194	97.2	+	127190	127449	0,0,255
gi|139424470|ref|NC_009334.1|	127680	127929	Locus195	89.5	+	127680	127929	0,0,255
gi|139424470|ref|NC_009334.1|	129160	129289	Locus196	95.9	+	129160	129289	0,0,255
gi|139424470|ref|NC_009334.1|	130637	130796	Locus197	88.6	-	130637	130796	0,0,255
gi|139424470|ref|NC_009334.1|	131437	131556	Locus198	89.8	-	131437	131556	0,0,255
gi|139424470|ref|NC_009334.1|	131627	131926	Locus199	98.4	-	131627	131926	0,0,255
gi|139424470|ref|NC_009334.1|	132777	132986	Locus200	77.9	-	132777	132986	0,0,255
gi|139424470|ref|NC_009334.1|	135145	135431	Locus201	99.3	+	135145	135431	0,0,255
gi|139424470|ref|NC_009334.1|	135542	135701	Locus202	87.6	+	135542	135701	0,0,255
gi|139424470|ref|NC_009334.1|	135752	135886	Locus203	96.8	-	135752	135886	0,0,255
gi|139424470|ref|NC_009334.1|	136107	136306	Locus204	99.0	-	136107	136306	0,0,255
gi|139424470|ref|NC_009334.1|	138630	138859	Locus205	99.8	-	138630	138859	0,0,255
gi|139424470|ref|NC_009334.1|	138870	139019	Locus206	94.5	-	138870	139019	0,0,255
gi|139424470|ref|NC_009334.1|	139150	139268	Locus207	88.5	+	139150	139268	0,0,255
gi|139424470|ref|NC_009334.1|	139527	139726	Locus208	99.7	-	139527	139726	0,0,255
gi|139424470|ref|NC_009334.1|	139823	140411	Locus209	99.9	+	139823	140411	0,0,255
gi|139424470|ref|NC_009334.1|	140452	140987	Locus210	95.6	+	140452	140987	0,0,255
gi|139424470|ref|NC_009334.1|	141068	141412	Locus211	99.9	-	141068	141412	0,0,255
gi|139424470|ref|NC_009334.1|	144797	145409	Locus212	99.2	+	144797	145409	0,0,255
gi|139424470|ref|NC_009334.1|	145420	145567	Locus213	90.5	+	145420	145567	0,0,255
gi|139424470|ref|NC_009334.1|	145792	145951	Locus214	91.9	+	145792	145951	0,0,255
gi|139424470|ref|NC_009334.1|	146050	146229	Locus215	97.4	-	146050	146229	0,0,255
gi|139424470|ref|NC_009334.1|	146642	146759	Locus216	93.7	-	146642	146759	0,0,255
gi|139424470|ref|NC_009334.1|	146868	147015	Locus217	99.9	+	146868	147015	0,0,255
gi|139424470|ref|NC_009334.1|	147158	147370	Locus218	99.0	+	147158	147370	0,0,255
gi|139424470|ref|NC_009334.1|	147411	147566	Locus219	99.9	+	147411	147566	0,0,255
gi|139424470|ref|NC_009334.1|	147671	147815	Locus220	99.7	-	147671	147815	0,0,255
gi|139424470|ref|NC_009334.1|	147866	148010	Locus221	99.9	+	147866	148010	0,0,255
gi|139424470|ref|NC_009334.1|	148064	148361	Locus222	99.7	+	148064	148361	0,0,255
gi|139424470|ref|NC_009334.1|	148382	148548	Locus223	99.9	+	148382	148548	0,0,255
gi|139424470|ref|NC_009334.1|	148609	148921	Locus224	99.9	+	148609	148921	0,0,255
gi|139424470|ref|NC_009334.1|	148962	149130	Locus225	99.2	+	148962	149130	0,0,255
gi|139424470|ref|NC_009334.1|	149315	149808	Locus226	99.9	+	149315	149808	0,0,255
gi|139424470|ref|NC_009334.1|	149812	149926	Locus227	99.9	+	149812	149926	0,0,255
gi|139424470|ref|NC_009334.1|	150216	150313	Locus228	99.6	+	150216	150313	0,0,255
gi|139424470|ref|NC_009334.1|	150704	150893	Locus229	77.6	-	150704	150893	0,0,255
gi|139424470|ref|NC_009334.1|	151793	151912	Locus230	93.8	-	151793	151912	0,0,255
gi|139424470|ref|NC_009334.1|	151998	152187	Locus231	80.4	-	151998	152187	0,0,255
gi|139424470|ref|NC_009334.1|	152238	152518	Locus232	99.3	-	152238	152518	0,0,255
gi|139424470|ref|NC_009334.1|	152889	153208	Locus233	99.3	-	152889	153208	0,0,255
gi|139424470|ref|NC_009334.1|	154009	154166	Locus234	80.0	-	154009	154166	0,0,255
gi|139424470|ref|NC_009334.1|	154177	154429	Locus235	79.7	+	154177	154429	0,0,255
gi|139424470|ref|NC_009334.1|	154786	154905	Locus236	78.9	-	154786	154905	0,0,255
gi|139424470|ref|NC_009334.1|	154966	155395	Locus237	98.3	-	154966	155395	0,0,255
gi|139424470|ref|NC_009334.1|	155516	155665	Locus238	80.2	-	155516	155665	0,0,255
gi|139424470|ref|NC_009334.1|	155896	156015	Locus239	78.2	-	155896	156015	0,0,255
gi|139424470|ref|NC_009334.1|	156066	156185	Locus240	93.8	-	156066	156185	0,0,255
gi|139424470|ref|NC_009334.1|	156446	156745	Locus241	88.5	-	156446	156745	0,0,255
gi|139424470|ref|NC_009334.1|	156906	157045	Locus242	90.3	-	156906	157045	0,0,255
gi|139424470|ref|NC_009334.1|	157347	157696	Locus243	98.0	-	157347	157696	0,0,255
gi|139424470|ref|NC_009334.1|	158311	158460	Locus244	99.2	+	158311	158460	0,0,255
gi|139424470|ref|NC_009334.1|	158711	158848	Locus245	94.1	-	158711	158848	0,0,255
gi|139424470|ref|NC_009334.1|	158959	159063	Locus246	85.7	-	158959	159063	0,0,255
gi|139424470|ref|NC_009334.1|	159124	159263	Locus247	97.0	-	159124	159263	0,0,255
gi|139424470|ref|NC_009334.1|	159424	159603	Locus248	80.7	-	159424	159603	0,0,255
gi|139424470|ref|NC_009334.1|	159854	160023	Locus249	84.6	-	159854	160023	0,0,255
gi|139424470|ref|NC_009334.1|	160689	160808	Locus250	89.8	+	160689	160808	0,0,255
gi|139424470|ref|NC_009334.1|	160839	161038	Locus251	87.9	+	160839	161038	0,0,255
gi|139424470|ref|NC_009334.1|	161139	161325	Locus252	80.4	-	161139	161325	0,0,255
gi|139424470|ref|NC_009334.1|	161346	161575	Locus253	97.9	+	161346	161575	0,0,255
gi|139424470|ref|NC_009334.1|	161816	161935	Locus254	89.6	-	161816	161935	0,0,255
gi|139424470|ref|NC_009334.1|	162266	162405	Locus255	86.3	-	162266	162405	0,0,255
gi|139424470|ref|NC_009334.1|	162623	162832	Locus256	96.6	-	162623	162832	0,0,255
gi|139424470|ref|NC_009334.1|	162893	163032	Locus257	76.0	-	162893	163032	0,0,255
gi|139424470|ref|NC_009334.1|	163234	163493	Locus258	96.7	-	163234	163493	0,0,255
gi|139424470|ref|NC_009334.1|	164353	164472	Locus259	97.0	-	164353	164472	0,0,255
gi|139424470|ref|NC_009334.1|	165949	166068	Locus260	89.6	-	165949	166068	0,0,255
gi|139424470|ref|NC_009334.1|	166297	166423	Locus261	87.8	-	166297	166423	0,0,255
gi|139424470|ref|NC_009334.1|	166534	167063	Locus262	98.4	+	166534	167063	0,0,255
gi|139424470|ref|NC_009334.1|	167524	167643	Locus263	90.2	+	167524	167643	0,0,255
gi|139424470|ref|NC_009334.1|	169310	169430	Locus264	91.8	-	169310	169430	0,0,255
gi|139424470|ref|NC_009334.1|	170290	170490	Locus265	96.6	-	170290	170490	0,0,255
