# Supplementary material for: Genome-wide analyses of Epstein-Barr virus reveal conserved RNA structures and a novel stable intronic sequence RNA
Source: BMC Genomics. 2013 Aug 9;14:543. doi: 10.1186/1471-2164-14-543 (PMC3751371; doi:10.1186/1471-2164-14-543)
Supplement: Additional file 3 — Spreadsheet showing structure models for predicted EBV structured regions. The sequence shown is for the EBV-2 strain (NC_009334.1). In EBV, transcription can occur from either DNA strand and results for the forward and reverse sense genome sequences are presented in separate worksheets (FWD_STR and REV_STR). RNA structures are in “dot-bracket” notation, with paired sites indicated with matched brackets and unpaired with dots. Colored regions correspond to annotated RNAs in Additional file 1. [file 1471-2164-14-543-S3.xlsx]

## Sheet: FWD_STR
1	2	3	4	5	6	7	8	9	10	11	12	13	14	15	16	17	18	19	20	21	22	23	24	25	26	27	28	29	30	31	32	33	34	35	36	37	38	39	40	41	42	43	44	45	46	47	48	49	50
A	G	A	A	U	U	U	G	U	C	U	U	G	C	U	C	U	A	U	U	C	A	C	C	G	U	U	A	C	U	U	U	U	C	U	U	C	U	U	G	C	C	C	G	U	U	C	U	C	U
-	-	-	-	-	-	-	-	-	-	-	-	-	-	-	-	-	-	-	-	-	-	-	-	-	-	-	-	-	-	-	-	-	-	-	-	-	-	-	-	-	-	-	-	-	-	-	-	-	-
1001	1002	1003	1004	1005	1006	1007	1008	1009	1010	1011	1012	1013	1014	1015	1016	1017	1018	1019	1020	1021	1022	1023	1024	1025	1026	1027	1028	1029	1030	1031	1032	1033	1034	1035	1036	1037	1038	1039	1040	1041	1042	1043	1044	1045	1046	1047	1048	1049	1050
C	U	C	U	A	A	C	U	U	G	G	C	A	U	C	U	C	U	U	U	U	A	C	A	G	U	G	G	U	U	C	U	C	C	U	G	A	U	U	U	G	C	U	C	U	U	C	G	U	G
-	-	-	-	-	-	-	-	-	-	-	-	-	-	-	-	-	-	-	-	-	-	-	-	-	-	-	-	-	-	-	-	-	-	-	-	-	-	-	-	-	-	-	-	-	-	-	-	-	-
2001	2002	2003	2004	2005	2006	2007	2008	2009	2010	2011	2012	2013	2014	2015	2016	2017	2018	2019	2020	2021	2022	2023	2024	2025	2026	2027	2028	2029	2030	2031	2032	2033	2034	2035	2036	2037	2038	2039	2040	2041	2042	2043	2044	2045	2046	2047	2048	2049	2050
U	U	C	U	A	C	U	A	G	G	A	A	A	C	G	G	C	G	A	G	C	A	G	G	G	U	G	A	A	C	A	C	U	U	G	G	G	C	A	C	G	G	A	G	A	G	U	G	C	C
(	(	(	(	.	.	.	.	)	)	)	)	.	.	.	)	)	.	)	)	)	.	(	(	(	(	.	.	.	(	(	.	.	.	(	(	(	(	(	(	.	.	.	.	.	)	)	)	)	)
3001	3002	3003	3004	3005	3006	3007	3008	3009	3010	3011	3012	3013	3014	3015	3016	3017	3018	3019	3020	3021	3022	3023	3024	3025	3026	3027	3028	3029	3030	3031	3032	3033	3034	3035	3036	3037	3038	3039	3040	3041	3042	3043	3044	3045	3046	3047	3048	3049	3050
C	G	U	G	C	A	G	A	C	G	G	C	C	C	U	C	G	A	G	C	U	G	U	U	C	U	C	G	G	C	C	C	U	G	U	A	C	C	C	G	G	C	C	C	C	G	U	G	C	A
)	)	)	.	)	)	)	.	.	)	)	)	)	)	)	)	.	)	)	)	)	.	.	)	)	)	)	)	.	)	)	)	)	-	-	-	-	-	-	-	-	-	-	-	-	-	-	-	-	-
4001	4002	4003	4004	4005	4006	4007	4008	4009	4010	4011	4012	4013	4014	4015	4016	4017	4018	4019	4020	4021	4022	4023	4024	4025	4026	4027	4028	4029	4030	4031	4032	4033	4034	4035	4036	4037	4038	4039	4040	4041	4042	4043	4044	4045	4046	4047	4048	4049	4050
C	G	C	C	G	G	G	C	A	G	A	C	A	A	C	U	C	G	G	U	C	G	U	G	A	U	G	G	A	G	G	C	U	A	U	G	A	C	G	G	C	G	G	C	G	A	G	U	G	A
-	-	-	-	-	-	-	-	-	-	-	-	-	-	-	-	-	-	-	-	-	-	-	-	-	-	-	-	-	-	-	-	-	-	-	-	-	-	-	-	-	-	-	-	-	-	-	-	-	-
5001	5002	5003	5004	5005	5006	5007	5008	5009	5010	5011	5012	5013	5014	5015	5016	5017	5018	5019	5020	5021	5022	5023	5024	5025	5026	5027	5028	5029	5030	5031	5032	5033	5034	5035	5036	5037	5038	5039	5040	5041	5042	5043	5044	5045	5046	5047	5048	5049	5050
G	A	G	U	U	C	A	U	G	G	G	G	C	C	A	G	G	G	A	C	U	C	U	G	C	C	C	U	G	G	C	A	G	G	C	C	G	U	G	C	C	A	C	C	G	U	G	G	C	G
-	-	-	-	-	-	-	-	-	-	-	-	-	-	-	-	-	-	-	-	-	-	-	-	-	-	-	-	-	-	-	-	-	-	-	-	-	-	-	-	-	-	-	-	-	-	-	-	-	-
6001	6002	6003	6004	6005	6006	6007	6008	6009	6010	6011	6012	6013	6014	6015	6016	6017	6018	6019	6020	6021	6022	6023	6024	6025	6026	6027	6028	6029	6030	6031	6032	6033	6034	6035	6036	6037	6038	6039	6040	6041	6042	6043	6044	6045	6046	6047	6048	6049	6050
C	U	G	G	G	G	G	U	U	C	C	C	G	G	A	C	A	A	U	A	C	A	C	C	C	A	U	C	U	G	G	A	G	U	U	C	A	A	C	U	U	A	A	U	U	A	C	A	U	G
-	-	-	-	-	-	-	-	-	-	-	-	-	-	-	-	-	-	-	-	-	-	-	-	-	-	-	-	-	-	-	-	-	-	-	-	-	-	-	-	-	-	-	-	-	-	-	-	-	-
7001	7002	7003	7004	7005	7006	7007	7008	7009	7010	7011	7012	7013	7014	7015	7016	7017	7018	7019	7020	7021	7022	7023	7024	7025	7026	7027	7028	7029	7030	7031	7032	7033	7034	7035	7036	7037	7038	7039	7040	7041	7042	7043	7044	7045	7046	7047	7048	7049	7050
C	G	C	U	C	A	G	U	G	C	G	G	U	G	C	U	A	C	C	G	A	C	C	C	G	A	G	G	U	C	A	A	G	U	C	C	C	G	G	G	G	G	A	G	G	A	G	A	A	G
-	-	-	-	-	-	-	-	-	-	-	-	-	-	-	-	-	-	-	-	-	-	-	-	-	-	-	-	-	-	-	-	-	-	-	-	-	-	-	-	-	-	-	-	-	-	-	-	-	-
8001	8002	8003	8004	8005	8006	8007	8008	8009	8010	8011	8012	8013	8014	8015	8016	8017	8018	8019	8020	8021	8022	8023	8024	8025	8026	8027	8028	8029	8030	8031	8032	8033	8034	8035	8036	8037	8038	8039	8040	8041	8042	8043	8044	8045	8046	8047	8048	8049	8050
G	C	A	U	A	U	G	C	U	A	U	C	C	A	U	C	G	C	A	A	C	A	U	U	A	G	C	C	C	A	C	C	G	U	G	C	U	C	U	C	A	A	C	G	A	C	C	U	C	G
)	)	)	)	)	)	)	)	.	.	.	.	.	.	)	)	)	)	)	.	.	.	.	.	.	)	)	)	)	)	)	)	)	)	.	.	.	.	(	(	(	(	(	(	.	.	.	.	)	)
9001	9002	9003	9004	9005	9006	9007	9008	9009	9010	9011	9012	9013	9014	9015	9016	9017	9018	9019	9020	9021	9022	9023	9024	9025	9026	9027	9028	9029	9030	9031	9032	9033	9034	9035	9036	9037	9038	9039	9040	9041	9042	9043	9044	9045	9046	9047	9048	9049	9050
U	A	C	U	A	A	C	C	C	U	A	A	U	U	C	G	A	U	A	G	C	A	U	A	U	G	C	U	U	C	C	C	G	U	U	G	G	G	U	A	A	C	A	U	G	U	G	C	U	A
.	(	(	(	(	(	(	(	(	(	(	(	(	(	(	(	(	(	(	(	(	(	(	(	(	(	.	.	.	(	(	(	.	.	.	)	)	)	.	.	.	)	)	)	)	)	)	)	)	)
10001	10002	10003	10004	10005	10006	10007	10008	10009	10010	10011	10012	10013	10014	10015	10016	10017	10018	10019	10020	10021	10022	10023	10024	10025	10026	10027	10028	10029	10030	10031	10032	10033	10034	10035	10036	10037	10038	10039	10040	10041	10042	10043	10044	10045	10046	10047	10048	10049	10050
C	G	C	C	U	G	C	G	C	A	G	G	U	G	C	C	A	C	A	G	G	U	U	C	C	U	G	C	C	G	U	G	U	G	A	G	A	A	C	A	A	G	A	G	U	A	A	A	G	C
-	-	-	-	-	-	-	-	-	-	-	-	-	-	-	-	-	-	-	-	-	-	-	-	-	-	-	-	-	-	-	-	-	-	-	-	-	-	-	-	-	-	-	-	-	-	-	-	-	-
11001	11002	11003	11004	11005	11006	11007	11008	11009	11010	11011	11012	11013	11014	11015	11016	11017	11018	11019	11020	11021	11022	11023	11024	11025	11026	11027	11028	11029	11030	11031	11032	11033	11034	11035	11036	11037	11038	11039	11040	11041	11042	11043	11044	11045	11046	11047	11048	11049	11050
U	G	A	A	C	C	U	U	G	U	U	G	G	C	G	G	G	A	G	A	A	G	G	C	A	U	A	A	C	G	C	C	U	U	A	U	C	U	G	G	G	A	G	G	A	G	C	G	A	C
-	-	-	-	-	-	-	-	-	-	-	-	-	-	-	-	-	-	-	-	-	-	-	-	-	-	-	-	-	-	-	-	-	-	-	-	-	-	-	-	-	-	-	-	-	-	-	-	-	-
12001	12002	12003	12004	12005	12006	12007	12008	12009	12010	12011	12012	12013	12014	12015	12016	12017	12018	12019	12020	12021	12022	12023	12024	12025	12026	12027	12028	12029	12030	12031	12032	12033	12034	12035	12036	12037	12038	12039	12040	12041	12042	12043	12044	12045	12046	12047	12048	12049	12050
A	G	A	C	G	C	C	U	G	G	G	C	C	U	C	U	A	A	G	G	C	C	C	U	C	G	G	G	U	C	C	C	C	C	U	G	G	A	C	C	C	C	G	G	C	C	U	C	A	G
-	-	-	-	-	-	-	-	-	-	-	-	-	-	-	-	-	-	-	-	-	-	-	-	-	-	-	-	-	-	-	-	-	-	-	-	-	-	-	-	-	-	-	-	-	-	-	-	-	-
13001	13002	13003	13004	13005	13006	13007	13008	13009	13010	13011	13012	13013	13014	13015	13016	13017	13018	13019	13020	13021	13022	13023	13024	13025	13026	13027	13028	13029	13030	13031	13032	13033	13034	13035	13036	13037	13038	13039	13040	13041	13042	13043	13044	13045	13046	13047	13048	13049	13050
G	C	C	A	G	C	C	G	G	A	G	G	G	A	C	C	C	C	G	G	C	A	G	C	C	C	G	G	G	C	G	G	C	C	C	C	A	G	A	G	G	C	C	G	G	U	U	C	C	U
)	.	.	.	(	(	(	(	(	.	.	.	.	.	.	.	)	)	)	)	)	.	.	.	-	-	-	-	-	-	-	-	-	-	-	-	-	-	-	-	-	-	-	-	-	-	-	-	-	-
14001	14002	14003	14004	14005	14006	14007	14008	14009	14010	14011	14012	14013	14014	14015	14016	14017	14018	14019	14020	14021	14022	14023	14024	14025	14026	14027	14028	14029	14030	14031	14032	14033	14034	14035	14036	14037	14038	14039	14040	14041	14042	14043	14044	14045	14046	14047	14048	14049	14050
A	U	C	U	G	A	C	A	C	U	U	U	A	G	A	G	C	U	C	U	G	G	A	G	G	A	C	U	U	U	A	A	A	A	C	U	C	U	A	A	A	A	A	U	C	A	A	A	A	C
-	-	-	-	-	-	-	-	-	-	-	-	-	-	-	-	-	-	-	-	-	-	-	-	-	-	-	-	.	.	.	.	.	.	(	(	(	(	(	(	(	.	.	.	.	.	.	.	.	.
15001	15002	15003	15004	15005	15006	15007	15008	15009	15010	15011	15012	15013	15014	15015	15016	15017	15018	15019	15020	15021	15022	15023	15024	15025	15026	15027	15028	15029	15030	15031	15032	15033	15034	15035	15036	15037	15038	15039	15040	15041	15042	15043	15044	15045	15046	15047	15048	15049	15050
C	C	A	G	A	G	A	C	C	C	G	G	G	C	U	U	C	A	G	G	C	C	C	U	G	C	C	U	C	U	C	C	U	G	U	U	A	C	C	C	U	U	U	U	A	G	A	A	C	C
-	-	-	-	-	-	-	-	-	-	-	-	.	.	.	.	.	(	(	(	(	(	(	.	(	(	.	.	.	(	(	.	(	(	.	(	(	(	.	.	.	(	(	(	(	(	.	.	.	.
16001	16002	16003	16004	16005	16006	16007	16008	16009	16010	16011	16012	16013	16014	16015	16016	16017	16018	16019	16020	16021	16022	16023	16024	16025	16026	16027	16028	16029	16030	16031	16032	16033	16034	16035	16036	16037	16038	16039	16040	16041	16042	16043	16044	16045	16046	16047	16048	16049	16050
G	C	C	A	C	C	C	U	C	G	G	G	G	C	C	C	A	G	G	C	C	C	C	A	G	A	G	U	C	C	A	G	A	G	G	U	C	A	G	G	G	G	C	A	C	C	U	C	A	G
)	)	.	.	.	.	(	(	.	(	(	(	(	(	.	.	.	.	)	)	)	)	)	)	)	.	)	)	)	)	)	)	.	)	)	)	)	.	(	(	(	(	(	(	(	.	.	.	.	.
17001	17002	17003	17004	17005	17006	17007	17008	17009	17010	17011	17012	17013	17014	17015	17016	17017	17018	17019	17020	17021	17022	17023	17024	17025	17026	17027	17028	17029	17030	17031	17032	17033	17034	17035	17036	17037	17038	17039	17040	17041	17042	17043	17044	17045	17046	17047	17048	17049	17050
U	A	A	G	G	C	C	G	G	G	A	G	A	G	G	C	A	G	C	C	C	C	A	A	A	G	C	G	G	G	U	G	C	A	G	U	A	A	C	A	G	G	U	A	A	U	C	U	C	U
-	-	-	-	-	-	-	-	-	-	-	-	-	-	-	-	-	-	-	-	-	-	-	-	-	-	-	-	-	-	-	-	-	-	-	-	-	-	-	-	-	-	-	-	-	-	-	-	-	-
18001	18002	18003	18004	18005	18006	18007	18008	18009	18010	18011	18012	18013	18014	18015	18016	18017	18018	18019	18020	18021	18022	18023	18024	18025	18026	18027	18028	18029	18030	18031	18032	18033	18034	18035	18036	18037	18038	18039	18040	18041	18042	18043	18044	18045	18046	18047	18048	18049	18050
A	U	C	A	G	C	C	A	G	G	G	C	U	U	C	A	U	G	C	C	C	U	C	C	U	C	A	G	U	U	C	C	C	U	A	G	U	C	C	C	C	G	G	G	C	U	U	C	A	G
-	-	-	-	-	-	-	-	-	-	-	-	-	-	-	-	-	-	-	-	-	-	-	-	-	-	-	-	-	-	-	-	-	-	-	-	-	-	-	-	-	-	-	-	-	-	-	-	-	-
19001	19002	19003	19004	19005	19006	19007	19008	19009	19010	19011	19012	19013	19014	19015	19016	19017	19018	19019	19020	19021	19022	19023	19024	19025	19026	19027	19028	19029	19030	19031	19032	19033	19034	19035	19036	19037	19038	19039	19040	19041	19042	19043	19044	19045	19046	19047	19048	19049	19050
C	G	C	C	U	C	C	A	G	G	C	G	C	C	C	U	C	C	U	G	G	U	C	U	C	C	G	C	U	C	C	C	C	U	C	U	G	A	G	C	C	C	C	G	U	U	A	A	A	C
)	)	)	)	)	)	.	.	)	)	)	.	)	)	)	)	.	)	)	)	)	)	)	)	)	.	(	(	(	(	(	(	(	(	(	.	(	(	.	.	.	.	.	.	.	.	.	.	.	.
20001	20002	20003	20004	20005	20006	20007	20008	20009	20010	20011	20012	20013	20014	20015	20016	20017	20018	20019	20020	20021	20022	20023	20024	20025	20026	20027	20028	20029	20030	20031	20032	20033	20034	20035	20036	20037	20038	20039	20040	20041	20042	20043	20044	20045	20046	20047	20048	20049	20050
C	C	A	G	A	A	G	C	C	C	C	C	A	A	A	A	G	U	A	G	A	G	G	C	U	C	A	G	G	C	C	A	U	G	C	G	C	G	C	C	C	U	G	U	C	A	C	C	A	G
-	-	-	-	-	-	-	-	-	-	-	-	-	-	-	-	-	-	-	-	-	-	-	-	-	-	-	-	-	-	-	-	-	-	-	-	-	-	-	-	-	-	-	-	-	-	-	-	-	-
21001	21002	21003	21004	21005	21006	21007	21008	21009	21010	21011	21012	21013	21014	21015	21016	21017	21018	21019	21020	21021	21022	21023	21024	21025	21026	21027	21028	21029	21030	21031	21032	21033	21034	21035	21036	21037	21038	21039	21040	21041	21042	21043	21044	21045	21046	21047	21048	21049	21050
U	A	U	A	C	A	U	G	C	U	U	C	U	U	G	C	U	U	U	U	C	A	C	A	G	G	A	A	C	C	U	G	G	G	G	G	C	U	A	G	U	C	U	G	G	G	U	G	G	G
-	-	-	-	-	-	-	-	-	-	-	-	-	-	-	-	-	-	-	-	-	-	-	-	-	-	-	-	-	-	-	-	-	-	-	-	-	-	-	-	-	-	-	-	-	-	-	-	-	-
22001	22002	22003	22004	22005	22006	22007	22008	22009	22010	22011	22012	22013	22014	22015	22016	22017	22018	22019	22020	22021	22022	22023	22024	22025	22026	22027	22028	22029	22030	22031	22032	22033	22034	22035	22036	22037	22038	22039	22040	22041	22042	22043	22044	22045	22046	22047	22048	22049	22050
G	U	U	G	G	U	U	C	U	G	C	C	C	C	U	C	U	C	U	C	U	G	U	C	C	U	U	C	A	G	A	G	G	A	A	C	C	A	G	G	G	A	C	C	U	C	G	G	G	C
)	.	.	)	)	)	)	)	)	)	.	)	.	)	)	.	)	)	)	)	)	)	)	)	)	)	)	)	.	)	)	)	)	.	)	)	)	.	)	)	)	)	)	)	)	)	)	)	)	.
23001	23002	23003	23004	23005	23006	23007	23008	23009	23010	23011	23012	23013	23014	23015	23016	23017	23018	23019	23020	23021	23022	23023	23024	23025	23026	23027	23028	23029	23030	23031	23032	23033	23034	23035	23036	23037	23038	23039	23040	23041	23042	23043	23044	23045	23046	23047	23048	23049	23050
U	C	C	A	G	A	U	G	U	C	C	A	G	G	G	G	U	C	C	C	C	G	A	G	G	G	C	G	A	G	G	C	C	C	A	G	C	C	C	C	C	U	C	C	C	G	C	C	C	C
-	-	-	-	-	-	-	-	-	-	-	-	-	-	-	-	-	-	-	-	-	-	-	-	-	-	-	-	-	-	-	-	-	-	-	-	-	-	-	-	-	-	-	-	-	-	-	-	-	-
24001	24002	24003	24004	24005	24006	24007	24008	24009	24010	24011	24012	24013	24014	24015	24016	24017	24018	24019	24020	24021	24022	24023	24024	24025	24026	24027	24028	24029	24030	24031	24032	24033	24034	24035	24036	24037	24038	24039	24040	24041	24042	24043	24044	24045	24046	24047	24048	24049	24050
G	G	U	G	G	U	A	A	G	C	G	G	U	U	C	A	C	C	U	U	C	A	G	G	G	G	U	A	A	G	U	A	A	C	C	U	G	A	C	C	U	C	U	C	C	A	G	G	G	C
-	-	-	-	-	-	-	-	-	-	-	-	-	-	-	-	-	-	-	-	-	-	-	-	-	-	-	-	-	-	-	-	-	-	-	-	-	-	-	-	-	-	-	-	-	-	-	-	-	-
25001	25002	25003	25004	25005	25006	25007	25008	25009	25010	25011	25012	25013	25014	25015	25016	25017	25018	25019	25020	25021	25022	25023	25024	25025	25026	25027	25028	25029	25030	25031	25032	25033	25034	25035	25036	25037	25038	25039	25040	25041	25042	25043	25044	25045	25046	25047	25048	25049	25050
C	A	G	A	C	C	C	G	G	G	U	C	U	C	G	G	C	C	A	G	C	C	G	A	G	C	C	G	A	C	C	G	G	C	C	C	C	G	C	G	C	C	G	G	G	C	G	C	C	U
)	)	)	)	)	)	)	)	)	)	.	)	)	)	)	)	)	)	)	)	)	)	.	)	)	)	)	)	)	)	)	)	)	)	)	)	)	)	)	.	)	)	)	)	)	)	)	)	)	)
26001	26002	26003	26004	26005	26006	26007	26008	26009	26010	26011	26012	26013	26014	26015	26016	26017	26018	26019	26020	26021	26022	26023	26024	26025	26026	26027	26028	26029	26030	26031	26032	26033	26034	26035	26036	26037	26038	26039	26040	26041	26042	26043	26044	26045	26046	26047	26048	26049	26050
G	U	A	G	G	U	G	C	C	U	C	C	A	G	A	G	C	C	C	C	U	U	U	U	G	C	C	C	C	C	C	U	G	G	C	G	G	C	C	C	A	G	C	C	C	G	A	C	C	C
-	-	-	-	-	-	-	-	-	-	-	-	-	-	-	-	-	-	-	-	-	-	-	-	-	-	-	-	-	-	-	-	-	-	-	-	-	-	-	-	-	-	-	-	-	-	-	-	-	-
27001	27002	27003	27004	27005	27006	27007	27008	27009	27010	27011	27012	27013	27014	27015	27016	27017	27018	27019	27020	27021	27022	27023	27024	27025	27026	27027	27028	27029	27030	27031	27032	27033	27034	27035	27036	27037	27038	27039	27040	27041	27042	27043	27044	27045	27046	27047	27048	27049	27050
C	C	A	G	U	C	C	U	A	C	C	A	G	A	G	G	G	G	G	C	C	A	A	G	A	A	C	C	C	A	G	A	C	G	A	G	U	C	C	G	U	A	G	A	A	G	G	G	U	C
-	-	-	-	-	-	-	-	-	-	-	-	-	-	-	-	-	-	-	-	-	-	-	-	-	-	-	-	-	-	-	-	-	-	-	-	-	-	-	-	-	-	-	-	-	-	-	-	-	-
28001	28002	28003	28004	28005	28006	28007	28008	28009	28010	28011	28012	28013	28014	28015	28016	28017	28018	28019	28020	28021	28022	28023	28024	28025	28026	28027	28028	28029	28030	28031	28032	28033	28034	28035	28036	28037	28038	28039	28040	28041	28042	28043	28044	28045	28046	28047	28048	28049	28050
G	A	C	A	G	A	C	C	C	C	A	G	G	G	U	C	U	C	C	A	G	G	C	A	G	G	G	U	C	C	G	G	C	A	U	C	U	C	C	A	G	G	G	G	C	A	G	C	A	G
)	)	)	.	.	)	)	)	)	)	)	)	)	)	)	)	.	)	)	.	)	)	)	.	)	)	)	)	)	.	)	)	)	.	)	)	)	)	)	.	)	)	)	)	)	)	)	)	)	)
29001	29002	29003	29004	29005	29006	29007	29008	29009	29010	29011	29012	29013	29014	29015	29016	29017	29018	29019	29020	29021	29022	29023	29024	29025	29026	29027	29028	29029	29030	29031	29032	29033	29034	29035	29036	29037	29038	29039	29040	29041	29042	29043	29044	29045	29046	29047	29048	29049	29050
C	C	G	U	C	C	A	G	G	G	G	G	G	A	C	U	U	U	A	U	G	U	G	A	C	C	C	U	U	G	G	G	C	C	U	G	G	C	U	C	C	C	C	A	U	A	G	A	C	U
.	.	.	)	)	)	)	)	)	)	)	.	.	.	.	.	)	)	)	)	)	.	.	.	.	.	)	)	)	)	)	.	.	)	)	)	.	.	-	-	-	-	-	-	-	-	-	-	-	-
30001	30002	30003	30004	30005	30006	30007	30008	30009	30010	30011	30012	30013	30014	30015	30016	30017	30018	30019	30020	30021	30022	30023	30024	30025	30026	30027	30028	30029	30030	30031	30032	30033	30034	30035	30036	30037	30038	30039	30040	30041	30042	30043	30044	30045	30046	30047	30048	30049	30050
C	A	G	G	C	A	C	A	C	A	C	U	A	C	A	C	A	C	A	C	C	C	A	C	C	C	G	U	C	U	C	A	G	G	G	U	C	C	C	C	U	C	G	G	A	C	A	G	C	U
-	-	-	-	-	-	-	-	-	-	-	-	-	-	-	-	-	-	-	-	-	-	-	-	-	-	-	-	-	-	-	-	-	-	-	-	-	-	-	-	-	-	-	-	-	-	-	-	-	-
31001	31002	31003	31004	31005	31006	31007	31008	31009	31010	31011	31012	31013	31014	31015	31016	31017	31018	31019	31020	31021	31022	31023	31024	31025	31026	31027	31028	31029	31030	31031	31032	31033	31034	31035	31036	31037	31038	31039	31040	31041	31042	31043	31044	31045	31046	31047	31048	31049	31050
G	U	C	U	C	U	G	U	U	G	G	C	A	G	A	G	U	C	C	G	G	G	C	G	A	U	C	C	U	C	U	G	A	G	A	C	C	C	U	C	C	G	G	G	C	C	C	G	G	A
(	.	(	(	(	(	(	.	.	.	.	)	)	)	)	)	)	)	)	)	)	)	)	)	)	)	)	)	)	)	)	.	.	.	)	)	.	)	)	)	)	)	)	)	)	)	.	.	.	.
32001	32002	32003	32004	32005	32006	32007	32008	32009	32010	32011	32012	32013	32014	32015	32016	32017	32018	32019	32020	32021	32022	32023	32024	32025	32026	32027	32028	32029	32030	32031	32032	32033	32034	32035	32036	32037	32038	32039	32040	32041	32042	32043	32044	32045	32046	32047	32048	32049	32050
A	C	C	C	C	U	C	C	C	C	A	C	G	U	U	G	G	A	C	A	G	G	C	C	C	U	C	U	G	U	C	C	A	C	C	C	G	G	G	C	C	A	U	C	C	C	C	G	C	C
(	.	.	.	.	.	.	.	.	(	(	(	(	(	.	(	(	(	(	(	(	.	.	.	.	.	)	)	)	)	)	)	.	.	.	(	(	(	(	.	.	.	.	.	)	)	)	)	(	(
33001	33002	33003	33004	33005	33006	33007	33008	33009	33010	33011	33012	33013	33014	33015	33016	33017	33018	33019	33020	33021	33022	33023	33024	33025	33026	33027	33028	33029	33030	33031	33032	33033	33034	33035	33036	33037	33038	33039	33040	33041	33042	33043	33044	33045	33046	33047	33048	33049	33050
G	C	C	C	C	C	C	G	G	U	A	U	C	G	G	G	C	C	A	G	A	G	G	U	A	A	G	U	G	G	A	C	U	U	U	A	A	U	U	U	U	U	U	C	U	G	C	U	A	A
-	-	-	-	-	-	-	-	-	-	-	-	-	-	-	-	-	-	-	-	-	-	-	-	-	-	-	-	-	-	-	-	-	-	-	-	-	-	-	-	-	-	-	-	-	-	-	-	-	-
34001	34002	34003	34004	34005	34006	34007	34008	34009	34010	34011	34012	34013	34014	34015	34016	34017	34018	34019	34020	34021	34022	34023	34024	34025	34026	34027	34028	34029	34030	34031	34032	34033	34034	34035	34036	34037	34038	34039	34040	34041	34042	34043	34044	34045	34046	34047	34048	34049	34050
G	U	G	G	C	C	C	U	G	G	G	G	U	A	A	G	U	C	U	G	G	G	A	G	G	C	A	G	A	G	G	G	A	C	G	G	C	C	U	A	G	G	C	C	C	G	G	G	G	A
(	.	(	(	(	(	(	(	(	(	(	(	(	.	.	(	(	(	(	(	(	(	.	(	(	(	.	(	(	(	(	(	.	(	(	(	(	(	.	.	(	(	(	(	(	(	(	(	(	.
35001	35002	35003	35004	35005	35006	35007	35008	35009	35010	35011	35012	35013	35014	35015	35016	35017	35018	35019	35020	35021	35022	35023	35024	35025	35026	35027	35028	35029	35030	35031	35032	35033	35034	35035	35036	35037	35038	35039	35040	35041	35042	35043	35044	35045	35046	35047	35048	35049	35050
G	G	C	U	C	C	U	G	U	G	C	A	C	U	G	U	C	U	G	U	A	A	A	G	U	C	C	A	G	C	C	U	C	C	C	A	C	G	C	C	C	G	U	C	C	A	C	G	G	C
-	-	-	-	-	-	-	-	-	-	-	-	-	-	-	-	-	-	-	-	-	-	-	-	-	-	-	-	-	-	-	-	-	-	-	-	-	-	-	-	-	-	-	-	-	-	-	-	-	-
36001	36002	36003	36004	36005	36006	36007	36008	36009	36010	36011	36012	36013	36014	36015	36016	36017	36018	36019	36020	36021	36022	36023	36024	36025	36026	36027	36028	36029	36030	36031	36032	36033	36034	36035	36036	36037	36038	36039	36040	36041	36042	36043	36044	36045	36046	36047	36048	36049	36050
C	U	U	A	A	U	G	G	U	A	G	G	U	C	U	G	C	U	U	U	A	G	G	G	C	U	G	C	C	A	G	G	U	G	G	C	G	C	A	A	A	C	U	A	G	G	A	U	U	A
-	-	-	-	-	-	-	-	-	-	-	-	-	-	-	-	-	-	-	-	-	-	-	-	-	-	-	-	-	-	-	-	-	-	-	-	-	-	-	-	-	-	-	-	-	-	-	-	-	-
37001	37002	37003	37004	37005	37006	37007	37008	37009	37010	37011	37012	37013	37014	37015	37016	37017	37018	37019	37020	37021	37022	37023	37024	37025	37026	37027	37028	37029	37030	37031	37032	37033	37034	37035	37036	37037	37038	37039	37040	37041	37042	37043	37044	37045	37046	37047	37048	37049	37050
A	C	A	C	C	C	C	C	U	U	C	C	A	G	G	U	G	U	C	A	U	U	U	A	U	G	A	C	C	A	A	C	A	A	G	C	A	C	U	U	C	C	U	C	C	A	A	C	U	C
-	-	-	-	-	-	-	-	-	-	-	-	-	-	-	-	-	-	-	-	-	-	-	-	-	-	-	-	-	-	-	-	-	-	-	-	-	-	-	-	-	-	-	-	-	-	-	-	-	-
38001	38002	38003	38004	38005	38006	38007	38008	38009	38010	38011	38012	38013	38014	38015	38016	38017	38018	38019	38020	38021	38022	38023	38024	38025	38026	38027	38028	38029	38030	38031	38032	38033	38034	38035	38036	38037	38038	38039	38040	38041	38042	38043	38044	38045	38046	38047	38048	38049	38050
G	U	U	A	G	U	U	U	A	A	A	C	A	G	U	U	U	A	U	U	G	A	U	A	C	A	U	G	G	C	U	G	C	U	U	U	U	A	G	C	C	U	A	A	U	U	G	U	G	U
-	-	-	-	-	-	-	-	-	-	-	-	-	-	-	-	-	-	-	-	-	-	-	-	-	-	-	-	-	-	-	-	-	-	-	-	-	-	-	-	-	-	-	-	-	-	-	-	-	-
39001	39002	39003	39004	39005	39006	39007	39008	39009	39010	39011	39012	39013	39014	39015	39016	39017	39018	39019	39020	39021	39022	39023	39024	39025	39026	39027	39028	39029	39030	39031	39032	39033	39034	39035	39036	39037	39038	39039	39040	39041	39042	39043	39044	39045	39046	39047	39048	39049	39050
G	G	G	G	G	U	G	G	C	C	C	C	G	C	U	G	G	G	C	A	C	C	G	C	U	G	C	G	C	C	G	C	C	G	C	C	A	G	G	U	C	C	U	G	G	G	G	C	A	G
-	-	-	-	-	-	-	-	-	-	-	-	-	-	-	-	-	-	-	-	-	-	-	-	-	-	-	-	-	-	-	-	-	-	-	-	-	-	-	-	-	-	-	-	-	-	-	-	-	-
40001	40002	40003	40004	40005	40006	40007	40008	40009	40010	40011	40012	40013	40014	40015	40016	40017	40018	40019	40020	40021	40022	40023	40024	40025	40026	40027	40028	40029	40030	40031	40032	40033	40034	40035	40036	40037	40038	40039	40040	40041	40042	40043	40044	40045	40046	40047	40048	40049	40050
C	C	C	U	C	C	C	C	C	A	G	G	G	C	G	U	A	C	C	C	G	G	C	U	U	G	C	C	U	G	G	U	U	C	U	G	G	G	G	C	U	C	C	U	C	U	G	G	G	G
-	-	-	-	-	-	-	-	-	-	-	-	-	-	-	-	-	-	-	-	-	-	-	-	-	-	-	-	-	-	-	-	-	-	-	-	-	-	-	-	-	-	-	-	-	-	-	-	-	-
41001	41002	41003	41004	41005	41006	41007	41008	41009	41010	41011	41012	41013	41014	41015	41016	41017	41018	41019	41020	41021	41022	41023	41024	41025	41026	41027	41028	41029	41030	41031	41032	41033	41034	41035	41036	41037	41038	41039	41040	41041	41042	41043	41044	41045	41046	41047	41048	41049	41050
C	U	A	G	G	U	A	G	G	A	U	U	C	A	G	C	U	A	G	G	U	U	C	C	U	A	C	U	G	G	G	G	U	A	C	C	C	C	C	C	U	A	C	C	C	U	A	C	C	U
)	)	.	(	(	(	(	(	(	(	.	(	(	.	.	.	.	.	)	)	.	)	)	)	)	)	)	)	.	)	)	)	)	)	)	)	.	.	)	)	)	)	)	)	)	)	.	)	)	)
42001	42002	42003	42004	42005	42006	42007	42008	42009	42010	42011	42012	42013	42014	42015	42016	42017	42018	42019	42020	42021	42022	42023	42024	42025	42026	42027	42028	42029	42030	42031	42032	42033	42034	42035	42036	42037	42038	42039	42040	42041	42042	42043	42044	42045	42046	42047	42048	42049	42050
G	G	G	A	G	C	G	G	C	C	G	U	U	G	G	U	G	G	G	C	A	U	G	U	G	U	U	G	G	A	A	U	U	G	C	U	C	C	C	A	C	C	C	U	C	A	A	U	U	U
-	-	-	-	-	-	-	-	-	-	-	-	-	-	-	-	-	-	-	-	-	-	-	-	-	-	-	-	-	-	-	-	-	-	-	-	-	-	-	-	-	-	-	-	-	-	-	-	-	-
			BHRF1-2-3P
43001	43002	43003	43004	43005	43006	43007	43008	43009	43010	43011	43012	43013	43014	43015	43016	43017	43018	43019	43020	43021	43022	43023	43024	43025	43026	43027	43028	43029	43030	43031	43032	43033	43034	43035	43036	43037	43038	43039	43040	43041	43042	43043	43044	43045	43046	43047	43048	43049	43050
U	G	U	U	A	U	C	U	U	U	U	G	C	G	G	C	A	G	A	A	A	U	U	G	A	A	A	G	U	G	C	U	G	G	C	C	A	U	A	U	C	U	A	C	A	A	U	U	G	G
.	)	)	)	)	)	)	)	.	)	)	)	)	)	)	)	)	)	)	)	.	)	)	)	)	)	)	)	)	)	.	.	)	)	)	)	.	.	.	(	(	(	(	(	.	.	(	(	(	(
44001	44002	44003	44004	44005	44006	44007	44008	44009	44010	44011	44012	44013	44014	44015	44016	44017	44018	44019	44020	44021	44022	44023	44024	44025	44026	44027	44028	44029	44030	44031	44032	44033	44034	44035	44036	44037	44038	44039	44040	44041	44042	44043	44044	44045	44046	44047	44048	44049	44050
U	G	G	G	G	C	C	U	A	U	G	U	U	U	U	C	A	C	A	U	A	A	C	A	G	U	U	U	C	A	A	G	C	A	G	G	U	C	U	C	U	G	G	G	A	U	G	U	G	A
-	-	-	-	-	-	-	-	-	-	-	-	-	-	-	-	-	-	-	-	-	-	-	-	-	-	-	-	-	-	-	-	-	-	-	-	-	-	-	-	-	-	-	-	-	-	-	-	-	-
45001	45002	45003	45004	45005	45006	45007	45008	45009	45010	45011	45012	45013	45014	45015	45016	45017	45018	45019	45020	45021	45022	45023	45024	45025	45026	45027	45028	45029	45030	45031	45032	45033	45034	45035	45036	45037	45038	45039	45040	45041	45042	45043	45044	45045	45046	45047	45048	45049	45050
G	U	A	A	A	U	C	U	G	A	C	C	A	A	A	C	A	G	C	A	C	G	C	U	C	G	G	A	U	U	C	G	U	G	A	U	G	C	U	G	U	G	G	U	U	G	A	U	G	G
-	-	-	-	-	-	-	-	-	-	-	-	-	-	-	-	-	-	-	-	-	-	-	-	-	-	-	-	-	-	-	-	-	-	-	-	-	-	-	-	-	-	-	-	-	-	-	-	-	-
46001	46002	46003	46004	46005	46006	46007	46008	46009	46010	46011	46012	46013	46014	46015	46016	46017	46018	46019	46020	46021	46022	46023	46024	46025	46026	46027	46028	46029	46030	46031	46032	46033	46034	46035	46036	46037	46038	46039	46040	46041	46042	46043	46044	46045	46046	46047	46048	46049	46050
U	A	G	U	C	C	U	C	A	A	A	G	A	A	G	G	C	C	A	C	G	G	G	G	G	C	A	U	C	U	G	A	G	U	G	A	U	U	G	A	C	C	A	G	G	G	U	G	U	C
-	-	-	-	-	-	-	-	-	-	-	-	-	-	-	-	-	-	-	-	-	-	-	-	-	-	-	-	-	-	-	-	-	-	-	-	-	-	-	-	-	-	-	-	-	-	-	-	-	-
47001	47002	47003	47004	47005	47006	47007	47008	47009	47010	47011	47012	47013	47014	47015	47016	47017	47018	47019	47020	47021	47022	47023	47024	47025	47026	47027	47028	47029	47030	47031	47032	47033	47034	47035	47036	47037	47038	47039	47040	47041	47042	47043	47044	47045	47046	47047	47048	47049	47050
U	U	G	C	A	C	G	A	G	C	C	G	U	C	G	G	G	U	C	U	C	A	G	A	U	C	G	G	G	C	C	A	G	A	G	C	G	G	C	C	C	U	U	G	C	C	U	G	G	G
-	-	-	-	-	-	-	-	-	-	-	-	-	-	-	-	-	-	-	-	-	-	-	-	-	-	-	-	-	-	-	-	-	-	-	-	-	-	-	-	-	-	-	-	-	-	-	-	-	-
48001	48002	48003	48004	48005	48006	48007	48008	48009	48010	48011	48012	48013	48014	48015	48016	48017	48018	48019	48020	48021	48022	48023	48024	48025	48026	48027	48028	48029	48030	48031	48032	48033	48034	48035	48036	48037	48038	48039	48040	48041	48042	48043	48044	48045	48046	48047	48048	48049	48050
G	U	C	C	C	U	C	U	U	G	U	C	C	C	U	U	U	C	A	G	U	G	G	U	C	A	C	C	G	G	U	G	G	U	G	G	G	U	G	U	G	G	A	G	C	C	G	U	G	G
-	-	-	-	-	-	-	-	-	-	-	-	-	-	-	-	-	-	-	-	-	-	-	-	-	-	-	-	-	-	-	-	-	-	-	-	-	-	-	-	-	-	-	-	-	-	-	-	-	-
49001	49002	49003	49004	49005	49006	49007	49008	49009	49010	49011	49012	49013	49014	49015	49016	49017	49018	49019	49020	49021	49022	49023	49024	49025	49026	49027	49028	49029	49030	49031	49032	49033	49034	49035	49036	49037	49038	49039	49040	49041	49042	49043	49044	49045	49046	49047	49048	49049	49050
A	G	C	G	C	C	C	G	C	U	C	G	G	G	C	U	G	G	C	G	G	C	C	C	C	G	A	A	U	C	C	G	G	G	C	A	G	U	G	C	U	G	C	C	G	C	A	C	A	A
(	(	(	(	(	(	(	(	.	(	(	(	(	(	(	(	.	.	.	)	)	.	)	)	)	)	)	.	.	.	)	)	)	)	)	.	(	(	(	.	.	(	(	(	(	(	.	.	.	.
50001	50002	50003	50004	50005	50006	50007	50008	50009	50010	50011	50012	50013	50014	50015	50016	50017	50018	50019	50020	50021	50022	50023	50024	50025	50026	50027	50028	50029	50030	50031	50032	50033	50034	50035	50036	50037	50038	50039	50040	50041	50042	50043	50044	50045	50046	50047	50048	50049	50050
G	U	A	C	U	C	G	G	C	U	A	G	C	C	U	G	A	C	U	A	A	G	G	G	U	G	A	G	G	C	U	A	U	A	A	C	G	C	A	G	G	U	C	C	U	G	U	U	C	C
-	-	-	-	-	-	-	-	-	-	-	-	-	-	-	-	-	-	-	-	-	-	-	-	-	-	-	-	-	-	-	-	-	-	-	-	-	-	-	-	-	-	-	-	-	-	-	-	-	-
51001	51002	51003	51004	51005	51006	51007	51008	51009	51010	51011	51012	51013	51014	51015	51016	51017	51018	51019	51020	51021	51022	51023	51024	51025	51026	51027	51028	51029	51030	51031	51032	51033	51034	51035	51036	51037	51038	51039	51040	51041	51042	51043	51044	51045	51046	51047	51048	51049	51050
U	G	C	U	G	A	U	G	G	U	G	U	G	G	G	A	G	C	U	A	U	G	C	C	U	C	C	C	G	U	C	G	A	C	U	G	G	C	C	G	G	G	C	U	U	G	U	A	G	G
-	-	-	-	-	-	-	-	-	-	-	-	-	-	-	-	-	-	-	-	-	-	-	-	-	-	-	-	-	-	-	-	-	-	-	-	-	-	-	-	-	-	-	-	-	-	-	-	-	-
52001	52002	52003	52004	52005	52006	52007	52008	52009	52010	52011	52012	52013	52014	52015	52016	52017	52018	52019	52020	52021	52022	52023	52024	52025	52026	52027	52028	52029	52030	52031	52032	52033	52034	52035	52036	52037	52038	52039	52040	52041	52042	52043	52044	52045	52046	52047	52048	52049	52050
A	C	C	A	G	G	G	A	C	C	G	G	A	A	G	G	G	C	U	C	A	G	A	G	U	G	C	C	C	G	U	C	G	C	A	G	U	A	G	A	G	G	A	G	G	G	G	A	G	C
-	-	-	-	-	-	-	-	-	-	-	-	-	-	-	-	-	-	-	-	-	-	-	-	-	-	-	-	-	-	-	-	-	-	-	-	-	-	-	-	-	-	-	-	-	-	-	-	-	-
53001	53002	53003	53004	53005	53006	53007	53008	53009	53010	53011	53012	53013	53014	53015	53016	53017	53018	53019	53020	53021	53022	53023	53024	53025	53026	53027	53028	53029	53030	53031	53032	53033	53034	53035	53036	53037	53038	53039	53040	53041	53042	53043	53044	53045	53046	53047	53048	53049	53050
C	C	C	C	G	G	C	G	U	U	G	G	A	C	U	C	C	A	C	G	U	C	G	G	G	C	C	A	G	G	U	G	U	C	C	C	A	G	U	A	G	G	A	G	U	C	G	G	C	G
-	-	-	-	-	-	-	-	-	-	-	-	-	-	-	-	-	-	-	-	-	-	-	-	-	-	-	-	-	-	-	-	-	-	-	-	-	-	-	-	-	-	-	-	-	-	-	-	-	-
54001	54002	54003	54004	54005	54006	54007	54008	54009	54010	54011	54012	54013	54014	54015	54016	54017	54018	54019	54020	54021	54022	54023	54024	54025	54026	54027	54028	54029	54030	54031	54032	54033	54034	54035	54036	54037	54038	54039	54040	54041	54042	54043	54044	54045	54046	54047	54048	54049	54050
G	G	C	C	G	C	U	G	C	C	C	G	G	G	C	C	A	G	G	G	C	G	G	C	C	U	C	G	A	G	G	G	G	A	G	C	C	U	G	G	A	C	A	G	G	G	G	C	U	U
-	-	-	-	-	-	-	-	-	-	-	-	-	-	-	-	-	-	-	-	-	-	-	-	-	-	-	-	-	-	-	-	-	-	-	-	-	-	-	-	-	-	-	-	-	-	-	-	-	-
55001	55002	55003	55004	55005	55006	55007	55008	55009	55010	55011	55012	55013	55014	55015	55016	55017	55018	55019	55020	55021	55022	55023	55024	55025	55026	55027	55028	55029	55030	55031	55032	55033	55034	55035	55036	55037	55038	55039	55040	55041	55042	55043	55044	55045	55046	55047	55048	55049	55050
G	G	C	U	C	U	G	G	G	C	G	U	G	C	C	C	C	C	A	G	C	G	C	C	U	U	C	C	U	A	A	U	U	C	U	G	G	C	C	C	A	G	G	C	C	U	C	A	U	U
-	-	-	-	-	-	-	-	-	-	-	-	-	-	-	-	-	-	-	-	-	-	-	-	-	-	-	-	-	-	-	-	-	-	-	-	-	-	-	-	-	-	-	-	-	-	-	-	-	-
56001	56002	56003	56004	56005	56006	56007	56008	56009	56010	56011	56012	56013	56014	56015	56016	56017	56018	56019	56020	56021	56022	56023	56024	56025	56026	56027	56028	56029	56030	56031	56032	56033	56034	56035	56036	56037	56038	56039	56040	56041	56042	56043	56044	56045	56046	56047	56048	56049	56050
U	U	U	C	G	U	U	U	U	C	U	C	U	G	G	U	G	G	U	C	U	C	G	A	G	C	U	C	C	U	U	C	U	G	U	U	U	U	U	U	C	G	C	G	A	C	U	G	U	C
-	-	-	-	-	-	-	-	-	-	-	-	-	-	-	-	-	-	-	-	-	-	-	-	-	-	-	-	-	-	-	-	-	-	-	-	-	-	-	-	-	-	-	-	-	-	-	-	-	-
57001	57002	57003	57004	57005	57006	57007	57008	57009	57010	57011	57012	57013	57014	57015	57016	57017	57018	57019	57020	57021	57022	57023	57024	57025	57026	57027	57028	57029	57030	57031	57032	57033	57034	57035	57036	57037	57038	57039	57040	57041	57042	57043	57044	57045	57046	57047	57048	57049	57050
C	U	C	G	A	G	G	A	C	C	A	C	U	G	U	C	A	C	A	A	G	A	A	G	A	U	A	G	U	C	U	A	U	C	A	U	G	C	U	C	A	A	G	G	C	A	U	C	U	G
-	-	-	-	-	-	-	-	-	-	-	-	-	-	-	-	-	-	-	-	-	-	-	-	-	-	-	-	-	-	-	-	-	-	-	-	-	-	-	-	-	-	-	-	-	-	-	-	-	-
58001	58002	58003	58004	58005	58006	58007	58008	58009	58010	58011	58012	58013	58014	58015	58016	58017	58018	58019	58020	58021	58022	58023	58024	58025	58026	58027	58028	58029	58030	58031	58032	58033	58034	58035	58036	58037	58038	58039	58040	58041	58042	58043	58044	58045	58046	58047	58048	58049	58050
G	G	A	A	C	G	U	G	G	G	U	G	C	G	U	G	G	C	A	G	C	U	G	A	U	C	A	U	C	C	U	C	U	G	U	G	U	C	A	G	U	G	G	U	G	G	A	G	G	A
-	-	-	-	-	-	-	-	-	-	-	-	-	-	-	-	-	-	-	-	-	-	-	-	-	-	-	-	-	-	-	-	-	-	-	-	-	-	-	-	-	-	-	-	-	-	-	-	-	-
59001	59002	59003	59004	59005	59006	59007	59008	59009	59010	59011	59012	59013	59014	59015	59016	59017	59018	59019	59020	59021	59022	59023	59024	59025	59026	59027	59028	59029	59030	59031	59032	59033	59034	59035	59036	59037	59038	59039	59040	59041	59042	59043	59044	59045	59046	59047	59048	59049	59050
C	C	C	U	C	A	G	G	A	C	C	A	C	G	G	A	G	C	U	G	G	G	C	A	C	G	U	C	C	G	U	C	A	A	C	U	G	G	G	C	C	A	U	C	U	C	G	U	G	C
-	-	-	-	-	-	-	-	-	-	-	-	-	-	-	-	-	-	-	-	-	-	-	-	-	-	-	-	-	-	-	-	-	-	-	-	-	-	-	-	-	-	-	-	-	-	-	-	-	-
60001	60002	60003	60004	60005	60006	60007	60008	60009	60010	60011	60012	60013	60014	60015	60016	60017	60018	60019	60020	60021	60022	60023	60024	60025	60026	60027	60028	60029	60030	60031	60032	60033	60034	60035	60036	60037	60038	60039	60040	60041	60042	60043	60044	60045	60046	60047	60048	60049	60050
G	A	U	U	U	A	G	G	U	C	C	A	U	G	G	C	G	G	G	U	G	U	G	U	A	U	G	U	U	U	U	A	A	U	A	G	G	G	G	U	G	G	U	C	U	C	U	G	G	C
-	-	-	-	-	-	-	-	-	-	-	-	-	-	-	-	-	-	-	-	-	-	-	-	-	-	-	-	-	-	-	-	-	-	-	-	-	-	-	-	-	-	-	-	-	-	-	-	-	-
61001	61002	61003	61004	61005	61006	61007	61008	61009	61010	61011	61012	61013	61014	61015	61016	61017	61018	61019	61020	61021	61022	61023	61024	61025	61026	61027	61028	61029	61030	61031	61032	61033	61034	61035	61036	61037	61038	61039	61040	61041	61042	61043	61044	61045	61046	61047	61048	61049	61050
U	G	C	G	U	C	C	C	C	G	G	C	C	U	U	G	C	C	U	U	C	C	C	C	C	U	C	U	A	A	G	U	U	G	A	G	G	G	G	G	C	G	C	A	G	U	C	C	G	A
-	-	-	-	-	-	-	-	-	-	-	-	-	-	-	-	-	-	-	-	-	-	-	-	-	-	-	-	-	-	-	-	-	-	-	-	-	-	-	-	-	-	-	-	-	-	-	-	-	-
62001	62002	62003	62004	62005	62006	62007	62008	62009	62010	62011	62012	62013	62014	62015	62016	62017	62018	62019	62020	62021	62022	62023	62024	62025	62026	62027	62028	62029	62030	62031	62032	62033	62034	62035	62036	62037	62038	62039	62040	62041	62042	62043	62044	62045	62046	62047	62048	62049	62050
A	G	G	G	C	C	U	C	C	A	U	C	U	C	U	G	C	C	G	C	C	A	U	C	C	C	G	G	C	C	A	G	G	A	A	G	G	C	C	U	C	G	A	U	G	A	C	C	G	A
-	-	-	-	-	-	-	-	-	-	-	-	-	-	-	-	-	-	-	-	-	-	-	-	-	-	-	-	-	-	-	-	-	-	-	-	-	-	-	-	-	-	-	-	-	-	-	-	-	-
63001	63002	63003	63004	63005	63006	63007	63008	63009	63010	63011	63012	63013	63014	63015	63016	63017	63018	63019	63020	63021	63022	63023	63024	63025	63026	63027	63028	63029	63030	63031	63032	63033	63034	63035	63036	63037	63038	63039	63040	63041	63042	63043	63044	63045	63046	63047	63048	63049	63050
G	C	C	C	C	C	C	G	U	C	C	A	C	C	U	C	U	G	C	C	A	G	G	G	G	C	G	G	C	U	G	G	G	C	G	U	C	U	G	C	C	C	C	U	C	C	G	C	U	A
-	-	-	-	-	-	-	-	-	-	-	-	-	-	-	-	-	-	-	-	-	-	-	-	-	-	-	-	-	-	-	-	-	-	-	-	-	-	-	-	-	-	-	-	-	-	-	-	-	-
64001	64002	64003	64004	64005	64006	64007	64008	64009	64010	64011	64012	64013	64014	64015	64016	64017	64018	64019	64020	64021	64022	64023	64024	64025	64026	64027	64028	64029	64030	64031	64032	64033	64034	64035	64036	64037	64038	64039	64040	64041	64042	64043	64044	64045	64046	64047	64048	64049	64050
U	G	U	G	G	U	C	C	A	G	C	C	C	C	U	A	C	A	U	A	U	A	G	A	G	G	A	G	C	U	G	A	C	C	U	U	C	G	G	G	G	C	G	G	U	U	G	C	C	U
-	-	-	-	-	-	-	-	-	-	-	-	-	-	-	-	-	-	-	-	-	-	-	-	-	-	-	-	-	-	-	-	-	-	-	-	-	-	-	-	-	-	-	-	-	-	-	-	-	-
65001	65002	65003	65004	65005	65006	65007	65008	65009	65010	65011	65012	65013	65014	65015	65016	65017	65018	65019	65020	65021	65022	65023	65024	65025	65026	65027	65028	65029	65030	65031	65032	65033	65034	65035	65036	65037	65038	65039	65040	65041	65042	65043	65044	65045	65046	65047	65048	65049	65050
G	C	A	A	G	C	G	G	C	C	G	G	U	C	A	G	C	G	U	G	G	C	G	G	C	C	U	A	C	A	U	G	G	A	G	C	C	C	U	G	G	C	A	C	A	G	C	C	A	G
)	(	(	(	(	(	(	(	(	(	(	(	(	(	.	.	.	.	.	(	(	(	.	.	(	(	.	.	.	.	.	)	)	.	)	)	)	(	(	(	(	(	.	.	.	)	)	)	)	)
66001	66002	66003	66004	66005	66006	66007	66008	66009	66010	66011	66012	66013	66014	66015	66016	66017	66018	66019	66020	66021	66022	66023	66024	66025	66026	66027	66028	66029	66030	66031	66032	66033	66034	66035	66036	66037	66038	66039	66040	66041	66042	66043	66044	66045	66046	66047	66048	66049	66050
G	C	U	U	U	U	C	A	A	U	U	C	A	C	A	G	U	U	U	A	U	C	G	C	C	C	U	G	A	U	G	C	C	C	A	C	C	U	C	A	G	G	C	U	G	U	G	C	C	C
-	-	-	-	-	-	-	-	-	-	-	-	-	-	-	-	-	-	-	-	-	-	-	-	-	-	-	-	-	-	-	-	-	-	-	-	-	-	-	-	-	-	-	-	-	-	-	-	-	-
67001	67002	67003	67004	67005	67006	67007	67008	67009	67010	67011	67012	67013	67014	67015	67016	67017	67018	67019	67020	67021	67022	67023	67024	67025	67026	67027	67028	67029	67030	67031	67032	67033	67034	67035	67036	67037	67038	67039	67040	67041	67042	67043	67044	67045	67046	67047	67048	67049	67050
G	A	G	C	A	G	A	A	G	G	C	C	A	U	G	G	A	G	A	A	C	G	U	C	C	A	C	G	G	G	G	A	G	A	C	U	U	A	U	G	C	U	A	A	C	A	U	U	U	U
.	.	.	.	.	.	.	.	)	)	.	.	.	)	)	)	)	)	.	.	.	-	-	-	-	-	-	-	-	-	-	-	-	-	-	-	-	-	-	-	-	-	-	-	-	-	-	-	-	-
68001	68002	68003	68004	68005	68006	68007	68008	68009	68010	68011	68012	68013	68014	68015	68016	68017	68018	68019	68020	68021	68022	68023	68024	68025	68026	68027	68028	68029	68030	68031	68032	68033	68034	68035	68036	68037	68038	68039	68040	68041	68042	68043	68044	68045	68046	68047	68048	68049	68050
U	U	A	G	A	A	A	C	C	U	U	G	C	C	U	A	C	G	G	G	C	G	C	A	C	C	U	G	U	G	U	C	C	U	G	G	G	C	A	A	G	G	A	G	C	U	G	U	U	U
.	(	(	(	.	.	.	(	(	(	(	(	(	(	(	(	.	(	(	(	(	(	(	.	.	.	.	)	)	)	)	)	)	)	)	)	)	)	)	)	)	)	.	.	)	)	)	.	.	)
69001	69002	69003	69004	69005	69006	69007	69008	69009	69010	69011	69012	69013	69014	69015	69016	69017	69018	69019	69020	69021	69022	69023	69024	69025	69026	69027	69028	69029	69030	69031	69032	69033	69034	69035	69036	69037	69038	69039	69040	69041	69042	69043	69044	69045	69046	69047	69048	69049	69050
G	U	G	U	C	U	U	C	U	G	U	C	U	C	G	G	C	C	U	C	C	U	G	G	C	C	A	G	C	A	C	C	C	C	C	U	U	C	A	U	U	U	G	G	U	G	C	U	U	U
-	-	-	-	-	-	-	-	-	-	-	-	-	-	-	-	-	-	-	-	-	-	-	-	-	-	-	-	-	-	-	-	-	-	-	-	-	-	-	-	-	-	-	-	-	-	-	-	-	-
70001	70002	70003	70004	70005	70006	70007	70008	70009	70010	70011	70012	70013	70014	70015	70016	70017	70018	70019	70020	70021	70022	70023	70024	70025	70026	70027	70028	70029	70030	70031	70032	70033	70034	70035	70036	70037	70038	70039	70040	70041	70042	70043	70044	70045	70046	70047	70048	70049	70050
U	U	G	U	G	A	A	U	A	U	C	U	G	U	U	G	G	U	G	A	C	A	U	U	C	A	U	U	A	A	A	U	C	C	U	A	A	C	G	A	C	C	G	G	A	G	U	C	C	U
.	.	)	)	)	)	)	.	.	.	.	.	.	(	(	(	(	(	(	(	.	.	.	)	)	)	)	)	)	)	.	.	.	-	-	-	-	-	-	-	-	-	-	-	-	-	-	-	-	-
71001	71002	71003	71004	71005	71006	71007	71008	71009	71010	71011	71012	71013	71014	71015	71016	71017	71018	71019	71020	71021	71022	71023	71024	71025	71026	71027	71028	71029	71030	71031	71032	71033	71034	71035	71036	71037	71038	71039	71040	71041	71042	71043	71044	71045	71046	71047	71048	71049	71050
A	C	C	U	U	G	C	U	A	A	G	A	C	U	C	A	U	G	G	C	G	C	A	G	G	C	C	A	G	G	A	G	G	A	U	G	U	C	U	U	C	C	G	C	G	G	G	A	G	C
-	-	-	-	-	-	-	-	-	-	-	-	-	-	-	-	-	-	-	-	-	-	-	-	-	-	-	-	-	-	-	-	-	-	-	-	-	-	-	-	-	-	-	-	-	-	-	-	-	-
72001	72002	72003	72004	72005	72006	72007	72008	72009	72010	72011	72012	72013	72014	72015	72016	72017	72018	72019	72020	72021	72022	72023	72024	72025	72026	72027	72028	72029	72030	72031	72032	72033	72034	72035	72036	72037	72038	72039	72040	72041	72042	72043	72044	72045	72046	72047	72048	72049	72050
U	G	A	G	C	A	C	C	U	C	U	G	U	C	U	C	A	G	G	C	A	C	C	G	G	A	U	G	C	C	C	C	C	G	G	C	U	C	C	A	C	G	G	C	C	C	C	G	G	C
-	-	-	-	-	-	-	-	-	-	-	-	-	-	-	-	-	-	-	-	-	-	-	-	-	-	-	-	-	-	-	-	-	-	-	-	-	-	-	-	-	-	-	-	-	-	-	-	-	-
73001	73002	73003	73004	73005	73006	73007	73008	73009	73010	73011	73012	73013	73014	73015	73016	73017	73018	73019	73020	73021	73022	73023	73024	73025	73026	73027	73028	73029	73030	73031	73032	73033	73034	73035	73036	73037	73038	73039	73040	73041	73042	73043	73044	73045	73046	73047	73048	73049	73050
C	G	A	A	A	G	C	C	C	A	G	U	U	U	U	C	C	C	G	U	G	C	A	U	A	U	G	C	A	A	A	A	G	G	G	G	A	G	C	A	C	A	U	C	U	U	C	C	A	U
-	-	-	-	-	-	-	-	-	-	-	-	-	-	-	-	-	-	-	-	-	-	-	-	-	-	-	-	-	-	-	-	-	-	-	-	-	-	-	-	-	-	-	-	-	-	-	-	-	-
74001	74002	74003	74004	74005	74006	74007	74008	74009	74010	74011	74012	74013	74014	74015	74016	74017	74018	74019	74020	74021	74022	74023	74024	74025	74026	74027	74028	74029	74030	74031	74032	74033	74034	74035	74036	74037	74038	74039	74040	74041	74042	74043	74044	74045	74046	74047	74048	74049	74050
U	C	U	C	U	C	G	U	G	A	G	U	C	C	C	G	C	C	G	C	A	G	C	U	U	C	U	C	G	U	G	U	G	C	A	A	A	G	U	G	G	G	C	A	A	A	A	G	C	C
-	-	-	-	-	-	-	-	-	-	-	-	-	-	-	-	-	-	-	-	-	-	-	-	-	-	-	-	-	-	-	-	-	-	-	-	-	-	-	-	-	-	-	-	-	-	-	-	-	-
75001	75002	75003	75004	75005	75006	75007	75008	75009	75010	75011	75012	75013	75014	75015	75016	75017	75018	75019	75020	75021	75022	75023	75024	75025	75026	75027	75028	75029	75030	75031	75032	75033	75034	75035	75036	75037	75038	75039	75040	75041	75042	75043	75044	75045	75046	75047	75048	75049	75050
A	G	C	A	U	C	A	C	G	G	A	U	C	A	C	C	U	G	A	A	G	C	G	C	U	U	U	G	A	C	G	C	C	G	U	C	C	G	C	G	U	C	C	C	U	G	A	G	A	G
.	.	.	.	-	-	-	-	-	-	-	-	-	-	-	-	-	-	-	-	-	-	-	-	-	-	-	-	-	-	-	-	-	-	-	-	-	-	-	-	-	-	-	-	-	-	-	-	-	-
76001	76002	76003	76004	76005	76006	76007	76008	76009	76010	76011	76012	76013	76014	76015	76016	76017	76018	76019	76020	76021	76022	76023	76024	76025	76026	76027	76028	76029	76030	76031	76032	76033	76034	76035	76036	76037	76038	76039	76040	76041	76042	76043	76044	76045	76046	76047	76048	76049	76050
G	C	C	A	G	G	U	G	G	A	U	U	U	U	G	A	G	C	U	C	C	G	A	U	G	G	A	C	G	C	A	G	C	G	U	G	G	A	G	U	U	G	U	A	G	C	G	C	C	G
-	-	-	-	-	-	-	-	-	-	-	-	-	-	-	-	-	-	-	-	-	-	-	-	-	-	-	-	-	-	-	-	-	-	-	-	-	-	-	-	-	-	-	-	-	-	-	-	-	-
77001	77002	77003	77004	77005	77006	77007	77008	77009	77010	77011	77012	77013	77014	77015	77016	77017	77018	77019	77020	77021	77022	77023	77024	77025	77026	77027	77028	77029	77030	77031	77032	77033	77034	77035	77036	77037	77038	77039	77040	77041	77042	77043	77044	77045	77046	77047	77048	77049	77050
C	C	G	U	U	U	G	G	C	G	U	C	U	C	A	G	G	C	U	A	U	G	A	A	G	A	A	G	A	U	U	G	A	A	G	A	C	A	A	G	G	U	G	C	G	G	A	A	A	U
-	-	-	-	-	-	-	-	-	-	-	-	-	-	-	-	-	-	-	-	-	-	-	-	-	-	-	-	-	-	-	-	-	-	-	-	-	-	-	-	-	-	-	-	-	-	-	-	-	-
78001	78002	78003	78004	78005	78006	78007	78008	78009	78010	78011	78012	78013	78014	78015	78016	78017	78018	78019	78020	78021	78022	78023	78024	78025	78026	78027	78028	78029	78030	78031	78032	78033	78034	78035	78036	78037	78038	78039	78040	78041	78042	78043	78044	78045	78046	78047	78048	78049	78050
G	U	G	A	C	A	U	G	G	A	A	G	A	G	G	U	U	G	A	A	C	U	U	G	A	A	G	U	U	A	U	G	U	U	A	U	G	U	U	G	G	C	C	U	G	U	G	G	U	A
-	-	-	-	-	-	-	-	-	-	-	-	-	-	-	-	-	-	-	-	-	-	-	-	-	-	-	-	-	-	-	-	-	-	-	-	-	-	-	-	-	-	-	-	-	-	-	-	-	-
79001	79002	79003	79004	79005	79006	79007	79008	79009	79010	79011	79012	79013	79014	79015	79016	79017	79018	79019	79020	79021	79022	79023	79024	79025	79026	79027	79028	79029	79030	79031	79032	79033	79034	79035	79036	79037	79038	79039	79040	79041	79042	79043	79044	79045	79046	79047	79048	79049	79050
U	G	A	A	G	C	U	G	G	A	A	U	C	U	C	A	U	C	A	G	A	G	A	A	C	A	C	A	A	U	G	U	U	G	G	A	C	U	G	A	A	U	G	C	A	G	U	A	A	U
-	-	-	-	-	-	-	-	-	-	-	-	-	-	-	-	-	-	-	-	-	-	-	-	-	-	-	-	-	-	-	-	-	-	-	-	-	-	-	-	-	-	-	-	-	-	-	-	-	-
80001	80002	80003	80004	80005	80006	80007	80008	80009	80010	80011	80012	80013	80014	80015	80016	80017	80018	80019	80020	80021	80022	80023	80024	80025	80026	80027	80028	80029	80030	80031	80032	80033	80034	80035	80036	80037	80038	80039	80040	80041	80042	80043	80044	80045	80046	80047	80048	80049	80050
G	A	G	U	C	A	C	A	C	U	U	U	C	G	U	U	G	C	A	G	A	C	A	A	A	A	U	G	G	A	C	A	A	G	G	A	C	A	G	G	C	C	G	G	G	U	C	U	C	C
-	-	-	-	-	-	-	-	-	-	-	-	-	-	-	-	-	-	-	-	-	-	-	-	-	-	-	-	-	-	-	-	-	-	-	-	-	-	-	-	-	-	-	-	-	-	-	-	-	-
81001	81002	81003	81004	81005	81006	81007	81008	81009	81010	81011	81012	81013	81014	81015	81016	81017	81018	81019	81020	81021	81022	81023	81024	81025	81026	81027	81028	81029	81030	81031	81032	81033	81034	81035	81036	81037	81038	81039	81040	81041	81042	81043	81044	81045	81046	81047	81048	81049	81050
C	U	U	G	G	G	C	A	C	C	A	C	U	A	G	U	A	U	C	G	A	A	A	C	A	C	C	G	U	G	G	A	U	G	G	A	U	G	A	G	A	A	U	C	C	U	A	G	C	A
-	-	-	-	-	-	-	-	-	-	-	-	-	-	-	-	-	-	-	-	-	-	-	-	-	-	-	-	-	-	-	-	-	-	-	-	-	-	-	-	-	-	-	-	-	-	-	-	-	-
82001	82002	82003	82004	82005	82006	82007	82008	82009	82010	82011	82012	82013	82014	82015	82016	82017	82018	82019	82020	82021	82022	82023	82024	82025	82026	82027	82028	82029	82030	82031	82032	82033	82034	82035	82036	82037	82038	82039	82040	82041	82042	82043	82044	82045	82046	82047	82048	82049	82050
G	U	C	G	C	U	G	A	U	G	U	U	G	C	C	C	G	G	G	A	A	U	C	U	G	G	G	G	U	A	C	C	U	G	C	A	A	U	G	C	A	G	C	C	U	C	A	G	U	A
)	)	)	)	)	)	)	)	.	.	.	)	)	.	.	.	)	)	)	)	)	.	)	)	)	)	)	.	.	.	.	.	)	)	)	.	.	.	.	.	.	)	)	)	)	)	)	)	)	)
83001	83002	83003	83004	83005	83006	83007	83008	83009	83010	83011	83012	83013	83014	83015	83016	83017	83018	83019	83020	83021	83022	83023	83024	83025	83026	83027	83028	83029	83030	83031	83032	83033	83034	83035	83036	83037	83038	83039	83040	83041	83042	83043	83044	83045	83046	83047	83048	83049	83050
U	C	C	A	U	G	A	G	A	G	A	G	A	C	C	U	C	G	C	A	U	A	U	U	U	G	C	A	G	A	G	G	G	U	C	A	C	U	G	A	A	A	C	A	U	U	U	U	A	U
-	-	-	-	-	-	-	-	-	-	-	-	-	-	-	-	-	-	-	-	-	-	-	-	-	-	-	-	-	-	-	-	-	-	-	-	-	-	-	-	-	-	-	-	-	-	-	-	-	-
84001	84002	84003	84004	84005	84006	84007	84008	84009	84010	84011	84012	84013	84014	84015	84016	84017	84018	84019	84020	84021	84022	84023	84024	84025	84026	84027	84028	84029	84030	84031	84032	84033	84034	84035	84036	84037	84038	84039	84040	84041	84042	84043	84044	84045	84046	84047	84048	84049	84050
U	U	U	G	U	A	G	G	A	U	G	G	C	U	A	U	G	U	A	A	G	A	A	G	G	A	C	C	A	C	A	C	U	C	A	U	A	U	A	C	G	U	G	A	A	U	G	G	U	U
-	-	-	-	-	-	-	-	-	-	-	-	-	-	-	-	-	-	-	-	-	-	-	-	-	-	-	-	-	-	-	-	-	-	-	-	-	-	-	-	-	-	-	-	-	-	-	-	-	-
85001	85002	85003	85004	85005	85006	85007	85008	85009	85010	85011	85012	85013	85014	85015	85016	85017	85018	85019	85020	85021	85022	85023	85024	85025	85026	85027	85028	85029	85030	85031	85032	85033	85034	85035	85036	85037	85038	85039	85040	85041	85042	85043	85044	85045	85046	85047	85048	85049	85050
A	A	A	C	A	G	A	A	G	C	C	C	C	G	C	G	C	C	A	G	U	G	G	C	C	A	A	U	G	C	C	A	C	U	G	C	G	A	C	C	U	A	U	C	C	C	U	C	U	G
.	.	.	.	.	.	.	.	.	.	.	.	.	.	(	(	(	.	(	(	(	(	(	(	.	.	.	.	)	)	)	)	)	)	)	)	)	.	.	.	.	(	(	(	(	.	.	.	.	(
86001	86002	86003	86004	86005	86006	86007	86008	86009	86010	86011	86012	86013	86014	86015	86016	86017	86018	86019	86020	86021	86022	86023	86024	86025	86026	86027	86028	86029	86030	86031	86032	86033	86034	86035	86036	86037	86038	86039	86040	86041	86042	86043	86044	86045	86046	86047	86048	86049	86050
C	G	G	C	C	A	G	A	A	G	G	G	G	C	C	A	G	C	A	A	A	G	C	A	C	A	U	U	C	U	G	C	G	C	C	A	G	U	U	G	U	U	A	A	C	G	G	G	G	G
.	.	.	.	.	.	.	.	)	)	)	)	)	)	)	.	.	.	.	.	.	(	(	(	.	.	.	.	.	)	)	)	.	)	)	)	)	)	)	)	)	.	.	.	.	.	.	)	)	)
87001	87002	87003	87004	87005	87006	87007	87008	87009	87010	87011	87012	87013	87014	87015	87016	87017	87018	87019	87020	87021	87022	87023	87024	87025	87026	87027	87028	87029	87030	87031	87032	87033	87034	87035	87036	87037	87038	87039	87040	87041	87042	87043	87044	87045	87046	87047	87048	87049	87050
C	C	A	G	G	C	U	G	U	C	A	A	G	G	U	G	A	G	C	A	U	G	C	C	U	C	U	A	A	C	U	G	G	G	U	U	C	A	U	G	G	G	G	G	C	C	A	U	C	U
-	-	-	-	-	-	-	-	-	-	-	-	-	-	-	-	-	-	-	-	-	-	.	.	(	(	(	(	(	(	(	(	(	(	(	(	(	(	(	(	.	(	(	(	(	(	.	.	.	.
88001	88002	88003	88004	88005	88006	88007	88008	88009	88010	88011	88012	88013	88014	88015	88016	88017	88018	88019	88020	88021	88022	88023	88024	88025	88026	88027	88028	88029	88030	88031	88032	88033	88034	88035	88036	88037	88038	88039	88040	88041	88042	88043	88044	88045	88046	88047	88048	88049	88050
A	G	A	C	G	C	A	C	C	C	A	G	U	G	A	A	G	C	G	C	A	C	A	A	U	U	G	U	U	A	A	G	A	C	C	U	C	C	U	A	U	A	G	A	U	C	U	G	A	U
-	-	-	-	-	-	-	-	-	-	-	-	-	-	-	-	-	-	-	-	-	-	-	-	-	-	-	-	-	-	-	-	-	-	-	-	-	-	-	-	-	-	-	-	-	-	-	-	-	-
89001	89002	89003	89004	89005	89006	89007	89008	89009	89010	89011	89012	89013	89014	89015	89016	89017	89018	89019	89020	89021	89022	89023	89024	89025	89026	89027	89028	89029	89030	89031	89032	89033	89034	89035	89036	89037	89038	89039	89040	89041	89042	89043	89044	89045	89046	89047	89048	89049	89050
G	A	G	U	U	U	A	C	A	U	C	C	A	G	A	U	A	C	U	G	C	A	A	C	U	C	U	G	C	C	G	C	C	C	A	C	C	C	A	G	G	A	U	U	U	A	U	A	C	C
-	-	-	-	-	-	-	-	-	-	-	-	-	-	-	-	-	-	-	-	-	-	-	-	-	-	-	-	-	-	-	-	-	-	-	-	-	-	-	-	-	-	-	-	-	-	-	-	-	-
90001	90002	90003	90004	90005	90006	90007	90008	90009	90010	90011	90012	90013	90014	90015	90016	90017	90018	90019	90020	90021	90022	90023	90024	90025	90026	90027	90028	90029	90030	90031	90032	90033	90034	90035	90036	90037	90038	90039	90040	90041	90042	90043	90044	90045	90046	90047	90048	90049	90050
G	A	A	U	G	A	A	C	A	C	U	C	A	U	G	G	U	G	U	G	A	G	A	C	U	G	G	A	A	C	U	G	U	A	C	U	A	A	A	U	U	U	G	C	U	G	A	C	A	U
-	-	-	-	-	-	-	-	-	-	-	-	-	-	-	-	-	-	-	-	-	-	-	-	-	-	-	-	-	-	-	-	-	-	-	-	-	-	-	-	-	-	-	-	-	-	-	-	-	-
91001	91002	91003	91004	91005	91006	91007	91008	91009	91010	91011	91012	91013	91014	91015	91016	91017	91018	91019	91020	91021	91022	91023	91024	91025	91026	91027	91028	91029	91030	91031	91032	91033	91034	91035	91036	91037	91038	91039	91040	91041	91042	91043	91044	91045	91046	91047	91048	91049	91050
A	U	U	C	U	U	G	U	A	U	C	G	C	U	U	U	A	U	A	U	C	U	A	G	U	U	C	A	G	A	A	U	C	A	C	A	U	U	C	C	U	C	C	A	G	C	U	G	C	G
-	-	-	-	-	-	-	-	-	-	-	-	-	-	-	-	-	-	-	-	-	-	-	-	-	-	-	-	-	-	-	-	-	-	-	-	-	-	-	-	-	-	-	-	-	-	-	-	-	-
92001	92002	92003	92004	92005	92006	92007	92008	92009	92010	92011	92012	92013	92014	92015	92016	92017	92018	92019	92020	92021	92022	92023	92024	92025	92026	92027	92028	92029	92030	92031	92032	92033	92034	92035	92036	92037	92038	92039	92040	92041	92042	92043	92044	92045	92046	92047	92048	92049	92050
A	U	U	A	A	G	U	U	C	G	G	G	G	G	U	C	A	G	G	G	G	G	G	A	G	U	C	C	A	G	A	U	U	C	A	A	A	U	C	C	U	C	U	G	U	C	A	U	G	G
-	-	-	-	-	-	-	-	-	-	-	-	-	-	-	-	-	-	-	-	-	-	-	-	-	-	-	-	-	-	-	-	-	-	-	-	-	-	-	-	-	-	-	-	-	-	-	-	-	-
93001	93002	93003	93004	93005	93006	93007	93008	93009	93010	93011	93012	93013	93014	93015	93016	93017	93018	93019	93020	93021	93022	93023	93024	93025	93026	93027	93028	93029	93030	93031	93032	93033	93034	93035	93036	93037	93038	93039	93040	93041	93042	93043	93044	93045	93046	93047	93048	93049	93050
U	G	U	C	C	G	G	C	G	U	G	G	C	U	G	G	A	G	U	A	G	G	A	G	G	C	C	C	G	G	G	G	C	A	G	U	G	U	C	U	U	A	A	U	C	A	G	A	G	C
-	-	-	-	-	-	-	-	-	-	-	-	-	-	-	-	-	-	-	-	-	-	-	-	-	-	-	-	-	-	-	-	-	-	-	-	-	-	-	-	-	-	-	-	-	-	-	-	-	-
94001	94002	94003	94004	94005	94006	94007	94008	94009	94010	94011	94012	94013	94014	94015	94016	94017	94018	94019	94020	94021	94022	94023	94024	94025	94026	94027	94028	94029	94030	94031	94032	94033	94034	94035	94036	94037	94038	94039	94040	94041	94042	94043	94044	94045	94046	94047	94048	94049	94050
A	C	U	C	C	C	C	C	A	A	G	G	A	U	G	A	A	C	A	G	C	G	U	G	A	C	A	U	C	G	C	C	G	A	G	G	U	U	C	U	U	G	A	C	C	A	C	C	U	C
-	-	-	-	-	-	-	-	-	-	-	-	-	-	-	-	-	-	-	-	-	-	-	-	-	-	-	-	-	-	-	-	-	-	-	-	-	-	-	-	-	-	-	-	-	-	-	-	-	-
95001	95002	95003	95004	95005	95006	95007	95008	95009	95010	95011	95012	95013	95014	95015	95016	95017	95018	95019	95020	95021	95022	95023	95024	95025	95026	95027	95028	95029	95030	95031	95032	95033	95034	95035	95036	95037	95038	95039	95040	95041	95042	95043	95044	95045	95046	95047	95048	95049	95050
G	G	G	G	U	G	G	U	G	A	U	G	U	A	G	C	U	A	U	A	C	U	U	U	C	U	U	C	C	C	U	G	U	U	U	G	C	U	U	U	A	U	G	G	A	A	U	G	C	C
-	-	-	-	-	-	-	-	-	-	-	-	-	-	-	-	-	-	-	-	-	-	-	-	-	-	-	-	-	-	-	-	-	-	-	-	-	-	-	-	-	-	-	-	-	-	-	-	-	-
96001	96002	96003	96004	96005	96006	96007	96008	96009	96010	96011	96012	96013	96014	96015	96016	96017	96018	96019	96020	96021	96022	96023	96024	96025	96026	96027	96028	96029	96030	96031	96032	96033	96034	96035	96036	96037	96038	96039	96040	96041	96042	96043	96044	96045	96046	96047	96048	96049	96050
G	U	C	C	U	U	G	C	A	C	U	U	A	G	C	C	A	A	G	C	C	U	G	A	G	G	A	A	A	C	C	U	C	C	C	C	C	G	C	C	G	U	C	U	C	C	C	C	A	G
-	-	-	-	-	-	-	-	-	-	-	-	-	-	-	-	-	-	-	-	-	-	-	-	-	-	-	-	-	-	-	-	-	-	-	-	-	-	-	-	-	-	-	-	-	-	-	-	-	-
97001	97002	97003	97004	97005	97006	97007	97008	97009	97010	97011	97012	97013	97014	97015	97016	97017	97018	97019	97020	97021	97022	97023	97024	97025	97026	97027	97028	97029	97030	97031	97032	97033	97034	97035	97036	97037	97038	97039	97040	97041	97042	97043	97044	97045	97046	97047	97048	97049	97050
A	G	G	A	G	G	A	G	G	G	G	C	A	G	G	A	G	C	A	G	G	A	G	G	A	G	G	G	G	C	A	G	G	A	G	C	A	G	G	A	G	G	A	G	G	G	G	C	A	G
-	-	-	-	-	-	-	-	-	-	-	-	-	-	-	-	-	-	-	-	-	-	-	-	-	-	-	-	-	-	-	-	-	-	-	-	-	-	-	-	-	-	-	-	-	-	-	-	-	-
98001	98002	98003	98004	98005	98006	98007	98008	98009	98010	98011	98012	98013	98014	98015	98016	98017	98018	98019	98020	98021	98022	98023	98024	98025	98026	98027	98028	98029	98030	98031	98032	98033	98034	98035	98036	98037	98038	98039	98040	98041	98042	98043	98044	98045	98046	98047	98048	98049	98050
G	U	C	G	C	C	G	G	U	G	U	G	U	U	C	G	U	A	U	A	U	G	G	A	G	G	U	A	G	U	A	A	G	A	C	C	U	C	C	C	U	U	U	A	C	A	A	C	C	U
-	-	-	-	-	-	-	-	-	-	-	-	-	-	-	-	-	-	-	-	-	-	-	-	-	-	-	-	-	-	-	-	-	-	-	-	-	-	-	-	-	-	-	-	-	-	-	-	-	-
99001	99002	99003	99004	99005	99006	99007	99008	99009	99010	99011	99012	99013	99014	99015	99016	99017	99018	99019	99020	99021	99022	99023	99024	99025	99026	99027	99028	99029	99030	99031	99032	99033	99034	99035	99036	99037	99038	99039	99040	99041	99042	99043	99044	99045	99046	99047	99048	99049	99050
A	U	U	U	C	C	U	A	C	A	A	C	U	C	A	G	C	C	C	C	A	U	C	U	U	C	C	A	G	C	G	C	A	A	G	C	U	U	G	C	U	G	C	C	G	U	U	A	U	U
(	.	.	.	.	.	.	.	.	.	.	.	)	)	)	)	)	)	.	.	.	.	.	.	.	.	(	(	(	(	.	.	.	.	)	)	)	)	.	.	.	.	.	.	.	.	.	.	.	(
100001	100002	100003	100004	100005	100006	100007	100008	100009	100010	100011	100012	100013	100014	100015	100016	100017	100018	100019	100020	100021	100022	100023	100024	100025	100026	100027	100028	100029	100030	100031	100032	100033	100034	100035	100036	100037	100038	100039	100040	100041	100042	100043	100044	100045	100046	100047	100048	100049	100050
C	A	C	G	A	U	C	U	U	C	A	A	G	A	G	U	C	U	C	G	C	C	A	U	C	U	A	C	C	C	A	A	C	A	G	U	C	U	U	C	A	G	G	U	C	U	G	A	C	A
)	)	.	)	)	)	)	)	)	)	.	.	-	-	-	-	-	-	-	-	-	-	-	-	-	-	-	-	-	-	-	-	-	-	-	-	-	-	-	-	-	-	-	-	-	-	-	-	-	-
101001	101002	101003	101004	101005	101006	101007	101008	101009	101010	101011	101012	101013	101014	101015	101016	101017	101018	101019	101020	101021	101022	101023	101024	101025	101026	101027	101028	101029	101030	101031	101032	101033	101034	101035	101036	101037	101038	101039	101040	101041	101042	101043	101044	101045	101046	101047	101048	101049	101050
C	C	C	U	G	A	G	G	U	C	A	U	U	A	U	A	U	A	U	G	U	U	U	A	A	C	A	G	G	G	A	G	C	A	G	A	G	G	G	G	G	G	C	A	G	A	A	U	U	U
-	-	-	-	-	-	-	-	-	-	-	-	-	-	-	-	-	-	-	-	-	-	-	-	-	-	-	-	-	-	-	-	-	-	-	-	-	-	-	-	-	-	-	-	-	-	-	-	-	-
102001	102002	102003	102004	102005	102006	102007	102008	102009	102010	102011	102012	102013	102014	102015	102016	102017	102018	102019	102020	102021	102022	102023	102024	102025	102026	102027	102028	102029	102030	102031	102032	102033	102034	102035	102036	102037	102038	102039	102040	102041	102042	102043	102044	102045	102046	102047	102048	102049	102050
G	C	A	C	U	C	G	C	G	A	A	U	C	U	U	G	U	U	U	A	C	C	U	G	G	G	U	C	U	C	G	U	G	G	C	U	A	A	A	G	G	A	G	G	A	C	U	G	A	A
-	-	-	-	-	-	-	-	-	-	-	-	-	-	-	-	-	-	-	-	-	-	-	-	-	-	-	-	-	-	-	-	-	-	-	-	-	-	-	-	-	-	-	-	-	-	-	-	-	-
103001	103002	103003	103004	103005	103006	103007	103008	103009	103010	103011	103012	103013	103014	103015	103016	103017	103018	103019	103020	103021	103022	103023	103024	103025	103026	103027	103028	103029	103030	103031	103032	103033	103034	103035	103036	103037	103038	103039	103040	103041	103042	103043	103044	103045	103046	103047	103048	103049	103050
G	C	C	U	G	C	A	U	C	C	A	G	A	A	G	C	G	A	U	G	G	C	C	G	A	G	C	G	A	U	G	A	C	U	C	G	U	G	U	G	C	G	A	G	C	C	G	G	U	U
(	(	(	(	(	(	.	.	.	.	.	.	.	.	)	)	)	.	.	)	)	)	)	)	)	)	.	)	)	)	)	.	)	)	)	)	)	.	)	)	)	)	.	.	.	.	)	)	)	-
104001	104002	104003	104004	104005	104006	104007	104008	104009	104010	104011	104012	104013	104014	104015	104016	104017	104018	104019	104020	104021	104022	104023	104024	104025	104026	104027	104028	104029	104030	104031	104032	104033	104034	104035	104036	104037	104038	104039	104040	104041	104042	104043	104044	104045	104046	104047	104048	104049	104050
C	G	G	C	G	U	C	A	G	C	C	C	C	C	G	C	C	G	C	A	G	U	U	G	C	G	G	C	A	G	A	A	G	C	C	G	C	G	U	C	U	G	U	A	G	A	U	A	U	A
-	-	-	-	-	-	-	-	-	-	-	-	-	-	-	-	-	-	-	-	-	-	-	-	-	-	-	-	-	-	-	-	-	-	-	-	-	-	-	-	-	-	-	-	-	-	-	-	-	-
105001	105002	105003	105004	105005	105006	105007	105008	105009	105010	105011	105012	105013	105014	105015	105016	105017	105018	105019	105020	105021	105022	105023	105024	105025	105026	105027	105028	105029	105030	105031	105032	105033	105034	105035	105036	105037	105038	105039	105040	105041	105042	105043	105044	105045	105046	105047	105048	105049	105050
U	G	G	A	G	G	A	G	G	G	G	G	C	U	G	C	C	A	C	C	C	C	C	G	G	G	C	C	G	U	G	G	A	A	U	G	A	G	G	G	C	C	U	G	A	G	U	C	U	C
-	-	-	-	-	-	-	-	-	-	-	-	-	-	-	-	-	-	-	-	-	-	-	-	-	-	-	-	-	-	-	-	-	-	-	-	-	-	-	-	-	-	-	-	-	-	-	-	-	-
106001	106002	106003	106004	106005	106006	106007	106008	106009	106010	106011	106012	106013	106014	106015	106016	106017	106018	106019	106020	106021	106022	106023	106024	106025	106026	106027	106028	106029	106030	106031	106032	106033	106034	106035	106036	106037	106038	106039	106040	106041	106042	106043	106044	106045	106046	106047	106048	106049	106050
A	U	A	A	G	A	G	U	U	G	G	G	C	A	A	A	C	C	C	C	G	G	G	G	G	C	C	G	C	G	C	U	C	U	C	C	C	A	C	C	C	A	G	C	C	C	C	G	C	U
-	-	-	-	-	-	-	-	-	-	-	-	-	-	-	-	-	-	-	-	-	-	-	-	-	-	-	-	-	-	-	-	-	-	-	-	-	-	-	-	-	-	-	-	-	-	-	-	-	-
107001	107002	107003	107004	107005	107006	107007	107008	107009	107010	107011	107012	107013	107014	107015	107016	107017	107018	107019	107020	107021	107022	107023	107024	107025	107026	107027	107028	107029	107030	107031	107032	107033	107034	107035	107036	107037	107038	107039	107040	107041	107042	107043	107044	107045	107046	107047	107048	107049	107050
A	A	U	A	G	G	U	G	A	A	A	A	C	A	U	C	C	C	C	A	C	G	C	G	G	U	G	U	C	C	U	G	A	U	G	U	A	U	A	C	G	U	C	C	A	A	C	U	G	U
-	-	-	-	-	-	-	-	-	-	-	-	-	-	-	-	-	-	-	-	-	-	-	-	-	-	-	-	-	-	-	-	-	-	-	-	-	-	-	-	-	-	-	-	-	-	-	-	-	-
108001	108002	108003	108004	108005	108006	108007	108008	108009	108010	108011	108012	108013	108014	108015	108016	108017	108018	108019	108020	108021	108022	108023	108024	108025	108026	108027	108028	108029	108030	108031	108032	108033	108034	108035	108036	108037	108038	108039	108040	108041	108042	108043	108044	108045	108046	108047	108048	108049	108050
A	G	G	U	C	U	C	G	G	G	U	C	U	U	A	C	A	G	A	C	C	U	C	U	C	G	G	C	C	U	G	G	G	U	C	U	C	G	G	C	A	G	U	G	G	G	C	U	C	C
-	-	-	-	-	-	-	-	-	-	-	-	-	-	-	-	-	-	-	-	-	-	-	-	-	-	-	-	-	-	-	-	-	-	-	-	-	-	-	-	-	-	-	-	-	-	-	-	-	-
109001	109002	109003	109004	109005	109006	109007	109008	109009	109010	109011	109012	109013	109014	109015	109016	109017	109018	109019	109020	109021	109022	109023	109024	109025	109026	109027	109028	109029	109030	109031	109032	109033	109034	109035	109036	109037	109038	109039	109040	109041	109042	109043	109044	109045	109046	109047	109048	109049	109050
U	G	C	A	A	G	A	A	U	U	G	G	G	G	C	U	G	G	G	A	A	U	G	G	A	G	A	G	G	G	G	A	G	U	G	G	G	C	U	A	G	G	U	G	C	C	G	A	C	A
-	-	-	-	-	-	-	-	-	-	-	-	-	-	-	-	-	-	-	-	-	-	-	-	-	-	-	-	-	-	-	-	-	-	-	-	-	-	-	-	-	-	-	-	-	-	-	-	-	-
110001	110002	110003	110004	110005	110006	110007	110008	110009	110010	110011	110012	110013	110014	110015	110016	110017	110018	110019	110020	110021	110022	110023	110024	110025	110026	110027	110028	110029	110030	110031	110032	110033	110034	110035	110036	110037	110038	110039	110040	110041	110042	110043	110044	110045	110046	110047	110048	110049	110050
U	A	A	G	A	U	U	C	C	A	G	G	C	C	U	C	A	U	C	C	U	G	C	G	U	C	A	A	C	A	G	A	U	A	G	U	C	A	C	C	C	U	C	C	G	A	G	G	G	C
-	-	-	-	-	-	-	-	-	-	-	-	-	-	-	-	-	-	-	-	-	-	-	-	-	-	-	-	-	-	-	-	-	-	-	-	-	-	-	-	-	-	-	-	-	-	-	-	-	-
111001	111002	111003	111004	111005	111006	111007	111008	111009	111010	111011	111012	111013	111014	111015	111016	111017	111018	111019	111020	111021	111022	111023	111024	111025	111026	111027	111028	111029	111030	111031	111032	111033	111034	111035	111036	111037	111038	111039	111040	111041	111042	111043	111044	111045	111046	111047	111048	111049	111050
G	G	C	A	C	C	A	C	U	G	C	A	A	G	A	A	U	U	G	A	C	U	C	A	U	A	U	G	C	U	C	C	G	C	C	G	U	G	A	C	A	U	C	C	A	C	G	C	A	C
-	-	-	-	-	-	-	-	-	-	-	-	-	-	-	-	-	-	-	-	-	-	-	-	-	-	-	-	-	-	-	-	-	-	-	-	-	-	-	-	-	-	-	-	-	-	-	-	-	-
112001	112002	112003	112004	112005	112006	112007	112008	112009	112010	112011	112012	112013	112014	112015	112016	112017	112018	112019	112020	112021	112022	112023	112024	112025	112026	112027	112028	112029	112030	112031	112032	112033	112034	112035	112036	112037	112038	112039	112040	112041	112042	112043	112044	112045	112046	112047	112048	112049	112050
C	A	C	C	U	U	C	A	G	G	U	G	U	U	U	G	U	G	C	U	G	A	A	A	G	G	U	G	A	A	G	U	A	A	U	C	A	A	U	G	A	C	A	G	U	C	A	C	C	U
-	-	-	-	-	-	-	-	-	-	-	-	-	-	-	-	-	-	-	-	-	-	-	-	-	-	-	-	-	-	-	-	-	-	-	-	-	-	-	-	-	-	-	-	-	-	-	-	-	-
113001	113002	113003	113004	113005	113006	113007	113008	113009	113010	113011	113012	113013	113014	113015	113016	113017	113018	113019	113020	113021	113022	113023	113024	113025	113026	113027	113028	113029	113030	113031	113032	113033	113034	113035	113036	113037	113038	113039	113040	113041	113042	113043	113044	113045	113046	113047	113048	113049	113050
G	U	G	G	G	U	C	U	U	C	A	G	G	C	A	C	C	A	G	G	G	A	G	G	U	C	C	A	G	G	U	A	U	G	G	G	A	G	U	G	G	G	C	C	A	A	U	A	U	U
-	-	-	-	-	-	-	-	-	-	-	-	-	-	-	-	-	-	-	-	-	-	-	-	-	-	-	-	-	-	-	-	-	-	-	-	-	-	-	-	-	-	-	-	-	-	-	-	-	-
114001	114002	114003	114004	114005	114006	114007	114008	114009	114010	114011	114012	114013	114014	114015	114016	114017	114018	114019	114020	114021	114022	114023	114024	114025	114026	114027	114028	114029	114030	114031	114032	114033	114034	114035	114036	114037	114038	114039	114040	114041	114042	114043	114044	114045	114046	114047	114048	114049	114050
A	C	A	A	G	U	A	G	U	G	U	U	A	C	A	U	U	C	U	U	U	U	U	A	U	U	U	U	C	U	G	A	U	C	U	C	A	A	U	C	A	A	A	U	C	U	U	U	A	G
.	.	(	(	(	.	(	(	(	(	.	.	.	)	)	)	)	)	)	)	.	.	.	.	.	.	.	.	(	(	(	(	(	.	.	.	.	.	.	.	.	.	.	.	(	(	(	(	(	(
115001	115002	115003	115004	115005	115006	115007	115008	115009	115010	115011	115012	115013	115014	115015	115016	115017	115018	115019	115020	115021	115022	115023	115024	115025	115026	115027	115028	115029	115030	115031	115032	115033	115034	115035	115036	115037	115038	115039	115040	115041	115042	115043	115044	115045	115046	115047	115048	115049	115050
U	A	A	A	G	A	C	G	U	G	G	G	C	C	G	U	G	G	U	C	A	G	A	U	C	U	G	U	G	C	A	G	G	U	G	A	C	U	A	C	A	G	G	G	U	U	U	C	C	C
-	-	-	-	-	-	-	-	-	-	-	-	-	-	-	-	-	-	-	-	-	-	-	-	-	-	-	-	-	-	-	-	-	-	-	-	-	-	-	-	-	-	-	-	-	-	-	-	-	-
116001	116002	116003	116004	116005	116006	116007	116008	116009	116010	116011	116012	116013	116014	116015	116016	116017	116018	116019	116020	116021	116022	116023	116024	116025	116026	116027	116028	116029	116030	116031	116032	116033	116034	116035	116036	116037	116038	116039	116040	116041	116042	116043	116044	116045	116046	116047	116048	116049	116050
G	C	U	C	U	G	G	A	U	A	U	G	U	G	A	C	A	A	C	A	U	A	G	A	G	A	G	C	G	U	G	G	G	G	G	C	U	A	A	A	A	A	U	A	U	G	A	G	C	A
)	)	)	)	)	)	.	.	(	(	(	(	(	.	.	.	.	)	)	)	)	)	.	.	.	.	.	.	.	)	)	)	)	)	)	)	)	.	.	.	.	.	.	.	.	.	.	.	.	.
117001	117002	117003	117004	117005	117006	117007	117008	117009	117010	117011	117012	117013	117014	117015	117016	117017	117018	117019	117020	117021	117022	117023	117024	117025	117026	117027	117028	117029	117030	117031	117032	117033	117034	117035	117036	117037	117038	117039	117040	117041	117042	117043	117044	117045	117046	117047	117048	117049	117050
U	A	A	A	U	A	G	A	G	A	U	G	A	U	G	A	C	A	U	G	G	A	U	G	U	A	G	A	G	A	C	U	G	A	G	G	A	C	C	A	C	A	U	C	C	A	C	C	A	C
-	-	-	-	-	-	-	-	-	-	-	-	.	.	.	.	.	.	.	.	.	.	.	.	.	.	.	.	.	.	(	(	(	(	(	(	.	(	(	(	(	(	(	(	(	.	(	(	.	(
118001	118002	118003	118004	118005	118006	118007	118008	118009	118010	118011	118012	118013	118014	118015	118016	118017	118018	118019	118020	118021	118022	118023	118024	118025	118026	118027	118028	118029	118030	118031	118032	118033	118034	118035	118036	118037	118038	118039	118040	118041	118042	118043	118044	118045	118046	118047	118048	118049	118050
G	C	A	U	G	G	U	C	U	C	A	U	G	C	C	C	C	U	G	C	U	U	U	C	G	C	C	U	G	C	A	C	A	U	C	C	C	G	U	C	C	U	A	C	A	U	C	A	C	C
)	)	)	)	)	)	)	)	)	.	.	)	)	)	)	.	.	)	)	)	)	.	.	.	.	)	)	)	)	.	)	)	)	.	.	.	.	.	.	.	.	)	)	)	)	)	.	)	)	)
119001	119002	119003	119004	119005	119006	119007	119008	119009	119010	119011	119012	119013	119014	119015	119016	119017	119018	119019	119020	119021	119022	119023	119024	119025	119026	119027	119028	119029	119030	119031	119032	119033	119034	119035	119036	119037	119038	119039	119040	119041	119042	119043	119044	119045	119046	119047	119048	119049	119050
G	C	A	A	A	U	A	U	C	A	G	A	A	U	U	A	G	C	A	U	C	A	G	A	A	A	A	G	U	G	A	G	C	C	C	C	A	C	A	A	A	C	A	C	C	A	G	U	G	U
-	-	-	-	-	-	-	-	-	-	-	-	-	-	-	-	-	-	-	-	-	-	-	-	-	-	-	-	-	-	-	-	-	-	-	-	-	-	-	-	-	-	-	-	-	-	-	-	-	-
120001	120002	120003	120004	120005	120006	120007	120008	120009	120010	120011	120012	120013	120014	120015	120016	120017	120018	120019	120020	120021	120022	120023	120024	120025	120026	120027	120028	120029	120030	120031	120032	120033	120034	120035	120036	120037	120038	120039	120040	120041	120042	120043	120044	120045	120046	120047	120048	120049	120050
C	A	C	U	G	G	C	U	C	U	G	G	U	G	A	C	G	U	U	A	A	A	U	G	U	C	C	U	G	U	U	C	C	U	A	U	U	A	G	U	C	A	C	A	G	C	C	U	G	U
-	-	-	-	-	-	-	-	-	-	-	-	-	-	-	-	-	-	-	-	-	-	-	-	-	-	-	-	-	-	-	-	-	-	-	-	-	-	-	-	-	-	-	-	-	-	-	-	-	-
121001	121002	121003	121004	121005	121006	121007	121008	121009	121010	121011	121012	121013	121014	121015	121016	121017	121018	121019	121020	121021	121022	121023	121024	121025	121026	121027	121028	121029	121030	121031	121032	121033	121034	121035	121036	121037	121038	121039	121040	121041	121042	121043	121044	121045	121046	121047	121048	121049	121050
G	C	C	C	C	A	A	A	U	U	A	A	A	U	A	G	U	G	A	U	G	C	C	A	A	A	G	A	C	U	G	U	A	G	G	U	A	G	G	U	C	A	U	C	A	U	C	A	C	A
-	-	-	-	-	-	-	-	-	-	-	-	-	-	-	-	-	-	-	-	-	-	-	-	-	-	-	-	-	-	-	-	-	-	-	-	-	-	-	-	-	-	-	-	-	-	-	-	-	-
122001	122002	122003	122004	122005	122006	122007	122008	122009	122010	122011	122012	122013	122014	122015	122016	122017	122018	122019	122020	122021	122022	122023	122024	122025	122026	122027	122028	122029	122030	122031	122032	122033	122034	122035	122036	122037	122038	122039	122040	122041	122042	122043	122044	122045	122046	122047	122048	122049	122050
G	A	G	U	G	C	G	G	G	G	A	A	U	G	C	C	U	C	C	U	G	C	A	G	A	A	A	G	C	U	G	C	A	G	G	G	C	U	G	C	U	C	C	A	G	A	A	A	C	A
-	-	-	-	-	-	-	-	-	-	-	-	-	-	-	-	-	-	-	-	-	-	-	-	-	-	-	-	-	-	-	-	-	-	-	-	-	-	-	-	-	-	-	-	-	-	-	-	-	-
123001	123002	123003	123004	123005	123006	123007	123008	123009	123010	123011	123012	123013	123014	123015	123016	123017	123018	123019	123020	123021	123022	123023	123024	123025	123026	123027	123028	123029	123030	123031	123032	123033	123034	123035	123036	123037	123038	123039	123040	123041	123042	123043	123044	123045	123046	123047	123048	123049	123050
C	C	C	A	U	G	G	G	C	G	A	G	C	G	G	U	G	C	C	A	C	U	C	C	C	G	G	U	A	C	U	C	U	G	C	A	A	A	G	A	G	C	U	G	C	U	C	U	G	G
-	-	-	-	-	-	-	-	-	-	-	-	-	-	-	-	-	-	-	-	-	-	-	-	-	-	-	-	-	-	-	-	-	-	-	-	-	-	-	-	-	-	-	-	-	-	-	-	-	-
124001	124002	124003	124004	124005	124006	124007	124008	124009	124010	124011	124012	124013	124014	124015	124016	124017	124018	124019	124020	124021	124022	124023	124024	124025	124026	124027	124028	124029	124030	124031	124032	124033	124034	124035	124036	124037	124038	124039	124040	124041	124042	124043	124044	124045	124046	124047	124048	124049	124050
G	G	C	G	G	C	A	G	A	U	G	A	A	C	U	U	G	A	U	C	A	U	G	G	A	A	A	A	G	C	U	G	U	U	C	A	C	A	A	A	G	G	C	A	A	G	C	C	U	C
-	-	-	-	-	-	-	-	-	-	-	-	-	-	-	-	-	-	-	-	-	-	-	-	-	-	-	-	-	-	-	-	-	-	-	-	-	-	-	-	-	-	-	-	-	-	-	-	-	-
125001	125002	125003	125004	125005	125006	125007	125008	125009	125010	125011	125012	125013	125014	125015	125016	125017	125018	125019	125020	125021	125022	125023	125024	125025	125026	125027	125028	125029	125030	125031	125032	125033	125034	125035	125036	125037	125038	125039	125040	125041	125042	125043	125044	125045	125046	125047	125048	125049	125050
C	A	U	G	A	A	A	U	G	C	U	C	A	A	A	C	G	U	A	C	G	C	A	U	C	A	C	G	C	G	C	C	C	G	U	A	G	C	U	C	A	C	G	G	C	A	G	U	G	A
-	-	-	-	-	-	-	-	-	-	-	-	-	-	-	-	-	-	-	-	-	-	-	-	-	-	-	-	-	-	-	-	-	-	-	-	-	-	-	-	-	-	-	-	-	-	-	-	-	-
126001	126002	126003	126004	126005	126006	126007	126008	126009	126010	126011	126012	126013	126014	126015	126016	126017	126018	126019	126020	126021	126022	126023	126024	126025	126026	126027	126028	126029	126030	126031	126032	126033	126034	126035	126036	126037	126038	126039	126040	126041	126042	126043	126044	126045	126046	126047	126048	126049	126050
G	C	C	A	U	G	A	C	A	C	A	A	G	G	U	A	A	G	A	G	G	G	A	G	A	U	G	G	G	G	G	G	A	G	G	U	C	U	C	G	A	G	G	G	C	U	U	C	U	C
-	-	-	-	-	-	-	-	-	-	-	-	-	-	-	-	-	-	-	-	-	-	-	-	-	-	-	-	-	-	-	-	-	-	-	-	-	-	-	-	-	-	-	-	-	-	-	-	-	-
127001	127002	127003	127004	127005	127006	127007	127008	127009	127010	127011	127012	127013	127014	127015	127016	127017	127018	127019	127020	127021	127022	127023	127024	127025	127026	127027	127028	127029	127030	127031	127032	127033	127034	127035	127036	127037	127038	127039	127040	127041	127042	127043	127044	127045	127046	127047	127048	127049	127050
U	G	U	C	C	A	G	A	A	G	C	C	A	U	G	G	A	G	G	G	C	A	G	A	C	G	G	A	U	G	U	C	A	G	G	U	C	G	G	G	C	C	C	G	G	A	C	C	C	G
-	-	-	-	-	-	-	-	-	-	-	-	-	-	-	-	-	-	-	-	-	-	-	-	-	-	-	-	-	-	-	-	-	-	-	-	-	-	-	-	-	-	-	-	-	-	-	-	-	-
128001	128002	128003	128004	128005	128006	128007	128008	128009	128010	128011	128012	128013	128014	128015	128016	128017	128018	128019	128020	128021	128022	128023	128024	128025	128026	128027	128028	128029	128030	128031	128032	128033	128034	128035	128036	128037	128038	128039	128040	128041	128042	128043	128044	128045	128046	128047	128048	128049	128050
U	U	C	G	G	C	G	A	A	C	G	U	G	A	C	A	A	A	G	C	U	U	G	U	G	G	U	A	A	A	C	G	A	G	C	G	C	A	A	G	A	C	C	C	G	C	C	U	G	G
-	-	-	-	-	-	-	-	-	-	-	-	-	-	-	-	-	-	-	-	-	-	-	-	-	-	-	-	-	-	-	-	-	-	-	-	-	-	-	-	-	-	-	-	-	-	-	-	-	-
129001	129002	129003	129004	129005	129006	129007	129008	129009	129010	129011	129012	129013	129014	129015	129016	129017	129018	129019	129020	129021	129022	129023	129024	129025	129026	129027	129028	129029	129030	129031	129032	129033	129034	129035	129036	129037	129038	129039	129040	129041	129042	129043	129044	129045	129046	129047	129048	129049	129050
G	C	U	G	C	C	U	C	U	C	C	A	G	C	A	U	U	U	G	U	A	C	C	U	C	A	A	G	C	A	C	G	U	A	G	U	G	C	U	A	A	A	G	A	G	U	C	U	G	A
-	-	-	-	-	-	-	-	-	-	-	-	-	-	-	-	-	-	-	-	-	-	-	-	-	-	-	-	-	-	-	-	-	-	-	-	-	-	-	-	-	-	-	-	-	-	-	-	-	-
130001	130002	130003	130004	130005	130006	130007	130008	130009	130010	130011	130012	130013	130014	130015	130016	130017	130018	130019	130020	130021	130022	130023	130024	130025	130026	130027	130028	130029	130030	130031	130032	130033	130034	130035	130036	130037	130038	130039	130040	130041	130042	130043	130044	130045	130046	130047	130048	130049	130050
U	C	C	C	U	G	U	C	U	U	C	U	C	G	C	U	C	C	A	A	A	G	A	G	A	G	A	C	G	C	C	C	A	A	G	A	A	A	C	C	C	A	U	C	C	A	C	A	G	C
-	-	-	-	-	-	-	-	-	-	-	-	-	-	-	-	-	-	-	-	-	-	-	-	-	-	-	-	-	-	-	-	-	-	-	-	-	-	-	-	-	-	-	-	-	-	-	-	-	-
131001	131002	131003	131004	131005	131006	131007	131008	131009	131010	131011	131012	131013	131014	131015	131016	131017	131018	131019	131020	131021	131022	131023	131024	131025	131026	131027	131028	131029	131030	131031	131032	131033	131034	131035	131036	131037	131038	131039	131040	131041	131042	131043	131044	131045	131046	131047	131048	131049	131050
G	C	U	C	A	U	C	U	C	C	C	U	U	C	U	C	G	G	U	C	A	C	U	C	G	C	U	U	G	U	A	G	G	U	G	C	C	C	A	U	C	A	G	A	A	A	U	U	U	A
-	-	-	-	-	-	-	-	-	-	-	-	-	-	-	-	-	-	-	-	-	-	-	-	-	-	-	-	-	-	-	-	-	-	-	-	-	-	-	-	-	-	-	-	-	-	-	-	-	-
132001	132002	132003	132004	132005	132006	132007	132008	132009	132010	132011	132012	132013	132014	132015	132016	132017	132018	132019	132020	132021	132022	132023	132024	132025	132026	132027	132028	132029	132030	132031	132032	132033	132034	132035	132036	132037	132038	132039	132040	132041	132042	132043	132044	132045	132046	132047	132048	132049	132050
C	G	U	U	G	A	C	A	C	U	C	U	U	C	A	G	G	U	A	G	C	C	A	G	C	A	U	C	C	A	G	U	C	C	U	G	A	C	U	C	A	U	G	U	U	U	C	C	U	C
-	-	-	-	-	-	-	-	-	-	-	-	-	-	-	-	-	-	-	-	-	-	-	-	-	-	-	-	-	-	-	-	-	-	-	-	-	-	-	-	-	-	-	-	-	-	-	-	-	-
133001	133002	133003	133004	133005	133006	133007	133008	133009	133010	133011	133012	133013	133014	133015	133016	133017	133018	133019	133020	133021	133022	133023	133024	133025	133026	133027	133028	133029	133030	133031	133032	133033	133034	133035	133036	133037	133038	133039	133040	133041	133042	133043	133044	133045	133046	133047	133048	133049	133050
C	C	G	G	C	U	A	C	G	U	G	G	C	U	U	C	G	G	G	G	U	A	G	G	G	G	C	A	G	U	A	G	G	C	U	U	U	U	G	G	U	G	U	G	C	G	G	G	U	G
-	-	-	-	-	-	-	-	-	-	-	-	-	-	-	-	-	-	-	-	-	-	-	-	-	-	-	-	-	-	-	-	-	-	-	-	-	-	-	-	-	-	-	-	-	-	-	-	-	-
134001	134002	134003	134004	134005	134006	134007	134008	134009	134010	134011	134012	134013	134014	134015	134016	134017	134018	134019	134020	134021	134022	134023	134024	134025	134026	134027	134028	134029	134030	134031	134032	134033	134034	134035	134036	134037	134038	134039	134040	134041	134042	134043	134044	134045	134046	134047	134048	134049	134050
G	G	A	C	A	C	A	G	G	C	C	C	C	G	A	A	C	U	C	A	U	G	U	G	G	G	C	C	C	C	A	A	G	C	C	U	U	C	G	C	A	A	C	U	C	A	C	U	G	C
-	-	-	-	-	-	-	-	-	-	-	-	-	-	-	-	-	-	-	-	-	-	-	-	-	-	-	-	-	-	-	-	-	-	-	-	-	-	-	-	-	-	-	-	-	-	-	-	-	-
135001	135002	135003	135004	135005	135006	135007	135008	135009	135010	135011	135012	135013	135014	135015	135016	135017	135018	135019	135020	135021	135022	135023	135024	135025	135026	135027	135028	135029	135030	135031	135032	135033	135034	135035	135036	135037	135038	135039	135040	135041	135042	135043	135044	135045	135046	135047	135048	135049	135050
A	U	C	G	C	C	A	A	C	C	A	G	A	U	C	U	U	U	G	G	G	G	A	G	G	A	C	G	U	G	C	C	C	C	C	C	U	U	C	U	C	A	U	C	U	C	A	C	C	A
-	-	-	-	-	-	-	-	-	-	-	-	-	-	-	-	-	-	-	-	-	-	-	-	-	-	-	-	-	-	-	-	-	-	-	-	-	-	-	-	-	-	-	-	-	-	-	-	-	-
136001	136002	136003	136004	136005	136006	136007	136008	136009	136010	136011	136012	136013	136014	136015	136016	136017	136018	136019	136020	136021	136022	136023	136024	136025	136026	136027	136028	136029	136030	136031	136032	136033	136034	136035	136036	136037	136038	136039	136040	136041	136042	136043	136044	136045	136046	136047	136048	136049	136050
U	G	A	A	G	A	G	C	A	G	A	U	U	U	C	C	G	U	C	A	G	C	C	A	G	G	G	U	G	A	C	C	U	G	G	C	U	C	A	G	G	U	C	C	G	G	C	G	C	C
-	-	-	-	-	-	-	-	-	-	-	-	-	-	-	-	-	-	-	-	-	-	-	-	-	-	-	-	-	-	-	-	-	-	-	-	-	-	-	-	-	-	-	-	-	-	-	-	-	-
137001	137002	137003	137004	137005	137006	137007	137008	137009	137010	137011	137012	137013	137014	137015	137016	137017	137018	137019	137020	137021	137022	137023	137024	137025	137026	137027	137028	137029	137030	137031	137032	137033	137034	137035	137036	137037	137038	137039	137040	137041	137042	137043	137044	137045	137046	137047	137048	137049	137050
U	G	A	C	G	C	C	A	A	U	G	C	C	G	C	A	A	A	G	C	G	U	G	A	A	U	C	C	G	G	A	U	G	C	C	C	G	G	A	A	G	A	C	C	A	C	C	C	U	C
-	-	-	-	-	-	-	-	-	-	-	-	-	-	-	-	-	-	-	-	-	-	-	-	-	-	-	-	-	-	-	-	-	-	-	-	-	-	-	-	-	-	-	-	-	-	-	-	-	-
138001	138002	138003	138004	138005	138006	138007	138008	138009	138010	138011	138012	138013	138014	138015	138016	138017	138018	138019	138020	138021	138022	138023	138024	138025	138026	138027	138028	138029	138030	138031	138032	138033	138034	138035	138036	138037	138038	138039	138040	138041	138042	138043	138044	138045	138046	138047	138048	138049	138050
C	A	G	G	C	G	C	A	G	C	C	U	C	C	A	C	C	C	C	C	G	G	G	C	A	C	A	C	A	G	G	C	C	C	C	C	G	A	A	G	C	C	C	A	C	U	G	U	G	U
-	-	-	-	-	-	-	-	-	-	-	-	-	-	-	-	-	-	-	-	-	-	-	-	-	-	-	-	-	-	-	-	-	-	-	-	-	-	-	-	-	-	-	-	-	-	-	-	-	-
139001	139002	139003	139004	139005	139006	139007	139008	139009	139010	139011	139012	139013	139014	139015	139016	139017	139018	139019	139020	139021	139022	139023	139024	139025	139026	139027	139028	139029	139030	139031	139032	139033	139034	139035	139036	139037	139038	139039	139040	139041	139042	139043	139044	139045	139046	139047	139048	139049	139050
A	U	C	U	G	A	G	A	A	A	A	A	U	G	C	A	C	A	A	A	C	A	G	A	C	C	C	C	A	C	A	C	A	G	C	A	G	C	A	C	A	A	U	A	G	A	A	G	C	A
-	-	-	-	-	-	-	-	-	-	-	-	-	-	-	-	-	-	-	-	-	-	-	-	-	-	-	-	-	-	-	-	-	-	-	-	-	-	-	-	-	-	-	-	-	-	-	-	-	-
140001	140002	140003	140004	140005	140006	140007	140008	140009	140010	140011	140012	140013	140014	140015	140016	140017	140018	140019	140020	140021	140022	140023	140024	140025	140026	140027	140028	140029	140030	140031	140032	140033	140034	140035	140036	140037	140038	140039	140040	140041	140042	140043	140044	140045	140046	140047	140048	140049	140050
C	C	A	C	U	U	U	U	A	C	C	U	U	C	U	C	A	A	A	U	C	U	A	U	A	C	G	G	G	G	G	G	G	G	G	G	C	C	U	C	U	G	U	A	A	C	A	U	U	U
.	.	.	.	.	.	.	.	.	.	.	.	(	(	(	(	.	.	.	.	(	(	(	(	(	.	(	(	(	(	(	(	(	(	(	(	(	(	.	(	(	(	.	.	.	.	.	(	(	(
141001	141002	141003	141004	141005	141006	141007	141008	141009	141010	141011	141012	141013	141014	141015	141016	141017	141018	141019	141020	141021	141022	141023	141024	141025	141026	141027	141028	141029	141030	141031	141032	141033	141034	141035	141036	141037	141038	141039	141040	141041	141042	141043	141044	141045	141046	141047	141048	141049	141050
G	G	C	A	A	G	G	A	A	A	C	U	U	G	G	G	U	U	U	C	A	G	G	C	A	U	A	G	A	A	A	G	C	C	U	G	G	C	U	C	A	C	U	A	U	A	G	C	A	G
-	-	-	-	-	-	-	-	-	-	-	-	-	-	-	-	-	-	-	-	-	-	-	-	-	-	-	-	-	-	-	-	-	-	-	-	-	-	-	-	-	-	-	-	-	-	-	-	-	-
142001	142002	142003	142004	142005	142006	142007	142008	142009	142010	142011	142012	142013	142014	142015	142016	142017	142018	142019	142020	142021	142022	142023	142024	142025	142026	142027	142028	142029	142030	142031	142032	142033	142034	142035	142036	142037	142038	142039	142040	142041	142042	142043	142044	142045	142046	142047	142048	142049	142050
G	C	C	C	U	G	G	A	G	C	U	C	G	G	G	G	G	G	C	G	G	C	C	G	G	G	U	G	G	C	C	C	A	C	C	G	G	G	U	C	C	G	C	U	G	G	G	U	C	C
-	-	-	-	-	-	-	-	-	-	-	-	-	-	-	-	-	-	-	-	-	-	-	-	-	-	-	-	-	-	-	-	-	-	-	-	-	-	-	-	-	-	-	-	-	-	-	-	-	-
143001	143002	143003	143004	143005	143006	143007	143008	143009	143010	143011	143012	143013	143014	143015	143016	143017	143018	143019	143020	143021	143022	143023	143024	143025	143026	143027	143028	143029	143030	143031	143032	143033	143034	143035	143036	143037	143038	143039	143040	143041	143042	143043	143044	143045	143046	143047	143048	143049	143050
U	G	G	C	C	G	G	C	U	G	C	A	G	C	C	G	G	G	U	C	C	G	G	G	G	U	U	C	C	G	G	C	C	C	U	G	G	A	G	C	U	C	G	G	G	G	G	G	C	G
-	-	-	-	-	-	-	-	-	-	-	-	-	-	-	-	-	-	-	-	-	-	-	-	-	-	-	-	-	-	-	-	-	-	-	-	-	-	-	-	-	-	-	-	-	-	-	-	-	-
144001	144002	144003	144004	144005	144006	144007	144008	144009	144010	144011	144012	144013	144014	144015	144016	144017	144018	144019	144020	144021	144022	144023	144024	144025	144026	144027	144028	144029	144030	144031	144032	144033	144034	144035	144036	144037	144038	144039	144040	144041	144042	144043	144044	144045	144046	144047	144048	144049	144050
U	G	G	G	U	C	C	G	C	U	G	C	C	C	C	G	C	U	C	C	G	G	C	G	G	G	G	G	G	G	U	G	G	C	C	G	G	C	U	G	C	A	G	C	C	G	G	G	U	C
-	-	-	-	-	-	-	-	-	-	-	-	-	-	-	-	-	-	-	-	-	-	-	-	-	-	-	-	-	-	-	-	-	-	-	-	-	-	-	-	-	-	-	-	-	-	-	-	-	-
145001	145002	145003	145004	145005	145006	145007	145008	145009	145010	145011	145012	145013	145014	145015	145016	145017	145018	145019	145020	145021	145022	145023	145024	145025	145026	145027	145028	145029	145030	145031	145032	145033	145034	145035	145036	145037	145038	145039	145040	145041	145042	145043	145044	145045	145046	145047	145048	145049	145050
A	U	U	G	G	G	A	U	A	A	C	G	A	G	A	G	G	A	G	G	A	G	G	G	G	C	U	A	G	A	G	G	C	C	C	G	C	G	A	G	A	A	U	U	G	G	G	G	U	A
(	(	(	(	.	.	.	.	(	(	(	(	.	(	(	(	(	(	(	(	(	(	(	(	(	.	.	.	.	.	.	.	.	.	.	.	.	.	.	.	.	.	.	.	.	.	.	.	.	.
146001	146002	146003	146004	146005	146006	146007	146008	146009	146010	146011	146012	146013	146014	146015	146016	146017	146018	146019	146020	146021	146022	146023	146024	146025	146026	146027	146028	146029	146030	146031	146032	146033	146034	146035	146036	146037	146038	146039	146040	146041	146042	146043	146044	146045	146046	146047	146048	146049	146050
G	U	A	G	G	G	G	C	C	A	A	C	A	C	C	C	U	U	G	G	U	U	U	G	U	U	U	G	U	G	U	U	C	C	U	G	U	U	U	G	C	U	G	G	C	A	A	C	U	U
-	-	-	-	-	-	-	-	-	-	-	-	-	-	-	-	-	-	-	-	-	-	-	-	-	-	-	-	-	-	-	-	-	-	-	-	-	-	-	-	-	-	-	-	-	-	-	-	-	-
147001	147002	147003	147004	147005	147006	147007	147008	147009	147010	147011	147012	147013	147014	147015	147016	147017	147018	147019	147020	147021	147022	147023	147024	147025	147026	147027	147028	147029	147030	147031	147032	147033	147034	147035	147036	147037	147038	147039	147040	147041	147042	147043	147044	147045	147046	147047	147048	147049	147050
A	C	A	G	A	A	C	A	C	A	G	G	A	G	G	C	U	G	G	A	U	U	U	G	G	C	A	G	C	A	G	C	A	C	G	U	G	U	G	C	U	U	U	U	G	U	U	G	A	U
)	)	)	)	.	.	)	)	)	.	.	.	.	.	.	-	-	-	-	-	-	-	-	-	-	-	-	-	-	-	-	-	-	-	-	-	-	-	-	-	-	-	-	-	-	-	-	-	-	-
148001	148002	148003	148004	148005	148006	148007	148008	148009	148010	148011	148012	148013	148014	148015	148016	148017	148018	148019	148020	148021	148022	148023	148024	148025	148026	148027	148028	148029	148030	148031	148032	148033	148034	148035	148036	148037	148038	148039	148040	148041	148042	148043	148044	148045	148046	148047	148048	148049	148050
A	U	C	A	U	C	U	C	C	G	U	U	U	G	U	G	U	G	U	U	U	A	G	U	G	U	G	G	C	C	A	G	U	A	C	G	G	C	C	A	C	U	C	C	U	G	U	G	C	C
)	)	.	.	)	)	.	.	.	.	-	-	-	-	-	-	-	-	-	-	-	-	-	-	-	-	-	-	-	-	-	-	-	-	-	-	-	-	-	-	-	-	-	-	-	-	-	-	-	-
																				BART11-5P
149001	149002	149003	149004	149005	149006	149007	149008	149009	149010	149011	149012	149013	149014	149015	149016	149017	149018	149019	149020	149021	149022	149023	149024	149025	149026	149027	149028	149029	149030	149031	149032	149033	149034	149035	149036	149037	149038	149039	149040	149041	149042	149043	149044	149045	149046	149047	149048	149049	149050
G	C	C	A	C	C	U	G	G	C	U	U	C	U	G	U	U	G	G	G	U	C	A	G	A	C	A	G	U	U	U	G	G	U	G	C	G	C	U	A	G	U	U	G	U	G	U	G	C	U
(	(	(	(	(	.	.	(	(	(	(	.	(	(	(	(	(	(	(	(	.	(	(	(	.	(	(	(	(	(	(	(	(	(	(	.	(	(	.	.	(	(	(	(	(	.	(	(	(	.
150001	150002	150003	150004	150005	150006	150007	150008	150009	150010	150011	150012	150013	150014	150015	150016	150017	150018	150019	150020	150021	150022	150023	150024	150025	150026	150027	150028	150029	150030	150031	150032	150033	150034	150035	150036	150037	150038	150039	150040	150041	150042	150043	150044	150045	150046	150047	150048	150049	150050
C	A	C	C	U	C	G	A	U	A	A	C	C	G	G	C	U	C	G	U	G	G	C	U	C	G	U	A	C	A	G	A	C	G	A	U	U	G	U	U	U	G	G	C	U	C	U	G	U	A
-	-	-	-	-	-	-	-	-	-	-	-	-	-	-	-	-	-	-	-	-	-	-	-	-	-	-	-	-	-	-	-	-	-	-	-	-	-	-	-	-	-	-	-	-	-	-	-	-	-
151001	151002	151003	151004	151005	151006	151007	151008	151009	151010	151011	151012	151013	151014	151015	151016	151017	151018	151019	151020	151021	151022	151023	151024	151025	151026	151027	151028	151029	151030	151031	151032	151033	151034	151035	151036	151037	151038	151039	151040	151041	151042	151043	151044	151045	151046	151047	151048	151049	151050
C	A	A	U	A	A	U	C	A	C	A	U	C	A	U	C	C	A	A	U	A	G	G	G	U	C	A	U	G	C	C	C	A	C	C	U	U	G	A	C	G	U	U	C	A	G	C	G	G	G
-	-	-	-	-	-	-	-	-	-	-	-	-	-	-	-	-	-	-	-	-	-	-	-	-	-	-	-	-	-	-	-	-	-	-	-	-	-	-	-	-	-	-	-	-	-	-	-	-	-
152001	152002	152003	152004	152005	152006	152007	152008	152009	152010	152011	152012	152013	152014	152015	152016	152017	152018	152019	152020	152021	152022	152023	152024	152025	152026	152027	152028	152029	152030	152031	152032	152033	152034	152035	152036	152037	152038	152039	152040	152041	152042	152043	152044	152045	152046	152047	152048	152049	152050
U	A	G	A	C	U	G	U	C	A	U	U	U	U	U	A	U	G	G	G	C	G	A	G	U	G	G	G	C	G	G	U	C	C	A	C	A	C	G	C	G	C	G	G	G	C	G	C	A	G
-	-	-	-	-	-	-	-	-	-	-	-	-	-	-	-	-	-	-	-	-	-	-	-	-	-	-	-	-	-	-	-	-	-	-	-	-	-	-	-	-	-	-	-	-	-	-	-	-	-
153001	153002	153003	153004	153005	153006	153007	153008	153009	153010	153011	153012	153013	153014	153015	153016	153017	153018	153019	153020	153021	153022	153023	153024	153025	153026	153027	153028	153029	153030	153031	153032	153033	153034	153035	153036	153037	153038	153039	153040	153041	153042	153043	153044	153045	153046	153047	153048	153049	153050
C	C	C	A	G	A	G	G	G	A	G	C	C	C	A	C	C	A	G	C	C	C	G	U	A	C	C	U	G	G	C	C	A	C	G	G	C	C	A	G	G	G	C	C	U	C	G	U	A	G
-	-	-	-	-	-	-	-	-	-	-	-	-	-	-	-	-	-	-	-	-	-	-	-	-	-	-	-	-	-	-	-	-	-	-	-	-	-	-	-	-	-	-	-	-	-	-	-	-	-
154001	154002	154003	154004	154005	154006	154007	154008	154009	154010	154011	154012	154013	154014	154015	154016	154017	154018	154019	154020	154021	154022	154023	154024	154025	154026	154027	154028	154029	154030	154031	154032	154033	154034	154035	154036	154037	154038	154039	154040	154041	154042	154043	154044	154045	154046	154047	154048	154049	154050
A	G	G	C	U	U	G	U	C	A	U	G	C	C	G	C	U	G	A	G	G	A	A	G	G	C	G	C	U	G	U	A	G	G	A	U	U	U	A	G	U	G	C	A	C	G	C	A	U	C
-	-	-	-	-	-	-	-	-	-	-	-	-	-	-	-	-	-	-	-	-	-	-	-	-	-	-	-	-	-	-	-	-	-	-	-	-	-	-	-	-	-	-	-	-	-	-	-	-	-
155001	155002	155003	155004	155005	155006	155007	155008	155009	155010	155011	155012	155013	155014	155015	155016	155017	155018	155019	155020	155021	155022	155023	155024	155025	155026	155027	155028	155029	155030	155031	155032	155033	155034	155035	155036	155037	155038	155039	155040	155041	155042	155043	155044	155045	155046	155047	155048	155049	155050
G	U	A	G	A	C	G	G	C	C	A	G	G	U	G	A	G	G	C	A	U	C	U	G	G	G	U	G	C	U	C	U	U	G	U	A	G	G	C	U	G	A	G	A	G	C	U	U	G	C
-	-	-	-	-	-	-	-	-	-	-	-	-	-	-	-	-	-	-	-	-	-	-	-	-	-	-	-	-	-	-	-	-	-	-	-	-	-	-	-	-	-	-	-	-	-	-	-	-	-
156001	156002	156003	156004	156005	156006	156007	156008	156009	156010	156011	156012	156013	156014	156015	156016	156017	156018	156019	156020	156021	156022	156023	156024	156025	156026	156027	156028	156029	156030	156031	156032	156033	156034	156035	156036	156037	156038	156039	156040	156041	156042	156043	156044	156045	156046	156047	156048	156049	156050
C	U	C	G	G	G	U	A	G	A	G	G	C	U	G	G	C	A	A	A	G	U	C	C	A	C	C	A	C	C	A	G	A	A	C	C	G	G	G	G	A	G	U	U	G	U	A	G	A	A
-	-	-	-	-	-	-	-	-	-	-	-	-	-	-	-	-	-	-	-	-	-	-	-	-	-	-	-	-	-	-	-	-	-	-	-	-	-	-	-	-	-	-	-	-	-	-	-	-	-
157001	157002	157003	157004	157005	157006	157007	157008	157009	157010	157011	157012	157013	157014	157015	157016	157017	157018	157019	157020	157021	157022	157023	157024	157025	157026	157027	157028	157029	157030	157031	157032	157033	157034	157035	157036	157037	157038	157039	157040	157041	157042	157043	157044	157045	157046	157047	157048	157049	157050
G	G	A	U	G	G	C	G	C	G	G	C	G	G	C	A	G	C	U	G	U	A	C	C	A	G	C	C	A	A	A	G	G	U	G	A	C	A	A	A	G	U	C	A	U	U	G	U	C	C
-	-	-	-	-	-	-	-	-	-	-	-	-	-	-	-	-	-	-	-	-	-	-	-	-	-	-	-	-	-	-	-	-	-	-	-	-	-	-	-	-	-	-	-	-	-	-	-	-	-
158001	158002	158003	158004	158005	158006	158007	158008	158009	158010	158011	158012	158013	158014	158015	158016	158017	158018	158019	158020	158021	158022	158023	158024	158025	158026	158027	158028	158029	158030	158031	158032	158033	158034	158035	158036	158037	158038	158039	158040	158041	158042	158043	158044	158045	158046	158047	158048	158049	158050
C	C	C	U	C	A	C	C	A	G	A	G	G	C	A	U	G	U	U	G	C	U	G	A	G	C	G	A	G	C	U	C	G	U	C	G	A	U	C	C	C	G	G	G	G	U	A	G	A	G
-	-	-	-	-	-	-	-	-	-	-	-	-	-	-	-	-	-	-	-	-	-	-	-	-	-	-	-	-	-	-	-	-	-	-	-	-	-	-	-	-	-	-	-	-	-	-	-	-	-
159001	159002	159003	159004	159005	159006	159007	159008	159009	159010	159011	159012	159013	159014	159015	159016	159017	159018	159019	159020	159021	159022	159023	159024	159025	159026	159027	159028	159029	159030	159031	159032	159033	159034	159035	159036	159037	159038	159039	159040	159041	159042	159043	159044	159045	159046	159047	159048	159049	159050
G	G	G	A	C	U	U	C	C	C	G	G	G	G	G	C	C	G	C	G	G	G	G	G	G	C	A	C	C	G	G	U	G	U	G	G	U	G	G	C	A	U	U	C	C	C	C	G	C	A
-	-	-	-	-	-	-	-	-	-	-	-	-	-	-	-	-	-	-	-	-	-	-	-	-	-	-	-	-	-	-	-	-	-	-	-	-	-	-	-	-	-	-	-	-	-	-	-	-	-
160001	160002	160003	160004	160005	160006	160007	160008	160009	160010	160011	160012	160013	160014	160015	160016	160017	160018	160019	160020	160021	160022	160023	160024	160025	160026	160027	160028	160029	160030	160031	160032	160033	160034	160035	160036	160037	160038	160039	160040	160041	160042	160043	160044	160045	160046	160047	160048	160049	160050
G	G	A	G	U	C	C	G	C	G	U	A	C	C	A	G	C	C	A	U	U	G	U	A	G	A	U	G	A	G	A	A	U	G	U	U	G	G	U	C	A	C	U	A	U	C	U	U	G	G
-	-	-	-	-	-	-	-	-	-	-	-	-	-	-	-	-	-	-	-	-	-	-	-	-	-	-	-	-	-	-	-	-	-	-	-	-	-	-	-	-	-	-	-	-	-	-	-	-	-
161001	161002	161003	161004	161005	161006	161007	161008	161009	161010	161011	161012	161013	161014	161015	161016	161017	161018	161019	161020	161021	161022	161023	161024	161025	161026	161027	161028	161029	161030	161031	161032	161033	161034	161035	161036	161037	161038	161039	161040	161041	161042	161043	161044	161045	161046	161047	161048	161049	161050
G	A	C	G	C	G	C	A	G	G	C	A	C	A	G	G	G	U	C	U	C	G	G	U	C	A	G	G	G	U	C	U	C	G	C	U	C	U	G	U	U	G	C	G	C	C	A	G	G	C
)	)	)	)	.	)	)	)	)	)	)	.	.	.	)	)	)	)	)	)	.	.	)	)	)	.	)	)	)	)	)	)	.	)	)	)	)	)	-	-	-	-	-	-	-	-	-	-	-	-
162001	162002	162003	162004	162005	162006	162007	162008	162009	162010	162011	162012	162013	162014	162015	162016	162017	162018	162019	162020	162021	162022	162023	162024	162025	162026	162027	162028	162029	162030	162031	162032	162033	162034	162035	162036	162037	162038	162039	162040	162041	162042	162043	162044	162045	162046	162047	162048	162049	162050
C	U	A	U	U	G	A	U	U	C	U	C	U	U	C	A	U	U	A	A	A	A	U	C	U	C	U	A	U	G	U	C	A	U	U	U	A	U	U	A	G	G	C	A	C	A	A	A	C	U
-	-	-	-	-	-	-	-	-	-	-	-	-	-	-	-	-	-	-	-	-	-	-	-	-	-	-	-	-	-	-	-	-	-	-	-	-	-	-	-	-	-	-	-	-	-	-	-	-	-
163001	163002	163003	163004	163005	163006	163007	163008	163009	163010	163011	163012	163013	163014	163015	163016	163017	163018	163019	163020	163021	163022	163023	163024	163025	163026	163027	163028	163029	163030	163031	163032	163033	163034	163035	163036	163037	163038	163039	163040	163041	163042	163043	163044	163045	163046	163047	163048	163049	163050
G	G	C	C	U	G	G	A	A	U	A	U	C	U	G	G	U	U	G	U	U	G	C	C	G	U	U	G	A	C	C	C	C	C	G	U	G	U	A	C	U	U	G	U	U	G	A	U	G	G
-	-	-	-	-	-	-	-	-	-	-	-	-	-	-	-	-	-	-	-	-	-	-	-	-	-	-	-	-	-	-	-	-	-	-	-	-	-	-	-	-	-	-	-	-	-	-	-	-	-
164001	164002	164003	164004	164005	164006	164007	164008	164009	164010	164011	164012	164013	164014	164015	164016	164017	164018	164019	164020	164021	164022	164023	164024	164025	164026	164027	164028	164029	164030	164031	164032	164033	164034	164035	164036	164037	164038	164039	164040	164041	164042	164043	164044	164045	164046	164047	164048	164049	164050
A	U	C	A	C	G	U	G	G	U	A	G	C	A	G	C	U	C	U	U	G	A	C	C	A	G	G	U	C	C	U	U	G	U	A	G	G	U	G	A	U	G	U	U	G	U	U	C	U	U
-	-	-	-	-	-	-	-	-	-	-	-	-	-	-	-	-	-	-	-	-	-	-	-	-	-	-	-	-	-	-	-	-	-	-	-	-	-	-	-	-	-	-	-	-	-	-	-	-	-
165001	165002	165003	165004	165005	165006	165007	165008	165009	165010	165011	165012	165013	165014	165015	165016	165017	165018	165019	165020	165021	165022	165023	165024	165025	165026	165027	165028	165029	165030	165031	165032	165033	165034	165035	165036	165037	165038	165039	165040	165041	165042	165043	165044	165045	165046	165047	165048	165049	165050
C	C	G	G	G	U	G	A	C	U	G	A	U	G	G	U	U	G	A	G	G	C	U	G	G	G	A	A	C	U	C	C	U	U	G	A	G	G	G	G	G	G	C	C	A	C	C	U	U	G
-	-	-	-	-	-	-	-	-	-	-	-	-	-	-	-	-	-	-	-	-	-	-	-	-	-	-	-	-	-	-	-	-	-	-	-	-	-	-	-	-	-	-	-	-	-	-	-	-	-
166001	166002	166003	166004	166005	166006	166007	166008	166009	166010	166011	166012	166013	166014	166015	166016	166017	166018	166019	166020	166021	166022	166023	166024	166025	166026	166027	166028	166029	166030	166031	166032	166033	166034	166035	166036	166037	166038	166039	166040	166041	166042	166043	166044	166045	166046	166047	166048	166049	166050
G	U	A	G	U	G	G	G	C	G	A	U	U	G	C	C	C	C	C	A	G	C	A	C	G	A	A	G	G	C	G	G	C	G	C	U	C	U	U	G	U	G	G	U	C	A	U	C	C	A
-	-	-	-	-	-	-	-	-	-	-	-	-	-	-	-	-	-	-	-	-	-	-	-	-	-	-	-	-	-	-	-	-	-	-	-	-	-	-	-	-	-	-	-	-	-	-	-	-	-
167001	167002	167003	167004	167005	167006	167007	167008	167009	167010	167011	167012	167013	167014	167015	167016	167017	167018	167019	167020	167021	167022	167023	167024	167025	167026	167027	167028	167029	167030	167031	167032	167033	167034	167035	167036	167037	167038	167039	167040	167041	167042	167043	167044	167045	167046	167047	167048	167049	167050
U	G	G	C	U	C	A	U	G	C	C	C	G	A	G	G	G	C	G	U	G	G	A	G	C	C	C	G	C	A	C	C	A	A	C	U	G	C	G	G	C	A	A	A	U	G	G	C	G	G
.	(	(	(	.	.	.	.	)	)	)	.	.	.	)	)	)	)	)	)	)	)	.	(	(	(	.	(	(	(	.	.	.	.	.	)	)	)	)	)	)	.	.	)	)	)	)	)	)	)
168001	168002	168003	168004	168005	168006	168007	168008	168009	168010	168011	168012	168013	168014	168015	168016	168017	168018	168019	168020	168021	168022	168023	168024	168025	168026	168027	168028	168029	168030	168031	168032	168033	168034	168035	168036	168037	168038	168039	168040	168041	168042	168043	168044	168045	168046	168047	168048	168049	168050
A	G	G	G	C	G	C	C	A	U	C	U	A	G	C	G	G	G	A	G	A	U	G	U	U	A	U	C	C	A	C	A	C	C	A	U	C	C	C	A	A	U	U	C	A	C	A	U	C	U
-	-	-	-	-	-	-	-	-	-	-	-	-	-	-	-	-	-	-	-	-	-	-	-	-	-	-	-	-	-	-	-	-	-	-	-	-	-	-	-	-	-	-	-	-	-	-	-	-	-
169001	169002	169003	169004	169005	169006	169007	169008	169009	169010	169011	169012	169013	169014	169015	169016	169017	169018	169019	169020	169021	169022	169023	169024	169025	169026	169027	169028	169029	169030	169031	169032	169033	169034	169035	169036	169037	169038	169039	169040	169041	169042	169043	169044	169045	169046	169047	169048	169049	169050
A	U	U	C	U	C	G	C	A	U	G	U	C	C	U	C	C	U	U	U	C	C	C	C	U	U	G	U	U	U	U	G	A	A	A	U	A	G	A	A	U	A	U	G	A	A	U	G	U	G
-	-	-	-	-	-	-	-	-	-	-	-	-	-	-	-	-	-	-	-	-	-	-	-	-	-	-	-	-	-	-	-	-	-	-	-	-	-	-	-	-	-	-	-	-	-	-	-	-	-
170001	170002	170003	170004	170005	170006	170007	170008	170009	170010	170011	170012	170013	170014	170015	170016	170017	170018	170019	170020	170021	170022	170023	170024	170025	170026	170027	170028	170029	170030	170031	170032	170033	170034	170035	170036	170037	170038	170039	170040	170041	170042	170043	170044	170045	170046	170047	170048	170049	170050
U	U	C	C	C	A	G	G	G	A	A	U	G	U	U	A	G	A	U	C	U	U	A	C	C	A	A	G	U	A	A	G	C	A	C	C	C	G	A	A	G	A	U	G	A	A	C	A	G	C
-	-	-	-	-	-	-	-	-	-	-	-	-	-	-	-	-	-	-	-	-	-	-	-	-	-	-	-	-	-	-	-	-	-	-	-	-	-	-	-	-	-	-	-	-	-	-	-	-	-
171001	171002	171003	171004	171005	171006	171007	171008	171009	171010	171011	171012	171013	171014	171015	171016	171017	171018	171019	171020	171021	171022	171023	171024	171025	171026	171027	171028	171029	171030	171031	171032	171033	171034	171035	171036	171037	171038	171039	171040	171041	171042	171043	171044	171045	171046	171047	171048	171049	171050
G	G	U	G	G	C	G	G	A	U	U	C	A	G	G	C	G	A	A	A	A	G	G	G	U	G	U	G	G	G	C	U	G	U	G	C	G	A	G	U	G	U	C	A	U	G	A	G	G	C
-	-	-	-	-	-	-	-	-	-	-	-	-	-	-	-	-	-	-	-	-	-	-	-	-	-	-	-	-	-	-	-	-	-	-	-	-	-	-	-	-	-	-	-	-	-	-	-	-	-
172001	172002	172003	172004	172005	172006	172007	172008	172009	172010	172011	172012	172013	172014	172015	172016	172017	172018	172019	172020	172021	172022	172023	172024	172025	172026	172027	172028	172029	172030	172031	172032	172033	172034	172035	172036	172037	172038	172039	172040	172041	172042	172043	172044	172045	172046	172047	172048	172049	172050
G	G	G	G	G	G	C	G	G	G	G	C	G	C	G	G	G	C	A	G	C	G	G	A	G	C	G	U	G	A	C	G	A	A	G	G	G	C	C	C	C	A	G	G	G	C	U	G	A	C
-	-	-	-	-	-	-	-	-	-	-	-	-	-	-	-	-	-	-	-	-	-	-	-	-	-	-	-	-	-	-	-	-	-	-	-	-	-	-	-	-	-	-	-	-	-	-	-	-	-
[truncated: 950 more columns]

## Sheet: REV_STR
1	2	3	4	5	6	7	8	9	10	11	12	13	14	15	16	17	18	19	20	21	22	23	24	25	26	27	28	29	30	31	32	33	34	35	36	37	38	39	40	41	42	43	44	45	46	47	48	49	50
A	A	A	C	A	G	G	G	C	A	A	U	A	A	G	G	G	C	G	A	A	A	U	C	C	G	A	C	C	C	C	C	C	A	U	G	G	C	C	C	C	A	C	C	A	A	C	A	C	C
-	-	-	-	-	-	-	-	-	-	-	-	-	-	-	-	-	-	-	-	-	-	-	-	-	-	-	-	-	-	-	-	-	-	-	-	-	-	-	-	-	-	-	-	-	-	-	-	-	-
1001	1002	1003	1004	1005	1006	1007	1008	1009	1010	1011	1012	1013	1014	1015	1016	1017	1018	1019	1020	1021	1022	1023	1024	1025	1026	1027	1028	1029	1030	1031	1032	1033	1034	1035	1036	1037	1038	1039	1040	1041	1042	1043	1044	1045	1046	1047	1048	1049	1050
G	G	A	G	C	C	C	G	C	G	G	A	C	C	C	C	G	A	C	C	C	C	C	C	G	C	C	G	C	C	C	G	C	C	C	G	C	C	G	U	U	G	C	G	C	C	G	C	U	C
-	-	-	-	-	-	-	-	-	-	-	-	-	-	-	-	-	-	-	-	-	-	-	-	-	-	-	-	-	-	-	-	-	-	-	-	-	-	-	-	-	-	-	-	-	-	-	-	-	-
2001	2002	2003	2004	2005	2006	2007	2008	2009	2010	2011	2012	2013	2014	2015	2016	2017	2018	2019	2020	2021	2022	2023	2024	2025	2026	2027	2028	2029	2030	2031	2032	2033	2034	2035	2036	2037	2038	2039	2040	2041	2042	2043	2044	2045	2046	2047	2048	2049	2050
G	C	C	G	C	A	C	U	G	C	C	U	U	U	C	C	A	U	U	U	C	C	U	G	U	U	G	C	A	C	U	U	G	C	C	C	A	C	C	G	C	A	U	U	C	C	C	A	C	A
-	-	-	-	-	-	-	-	-	-	-	-	-	-	-	-	-	-	-	-	-	-	-	-	-	-	-	-	-	-	-	-	-	-	-	-	-	-	-	-	-	-	-	-	-	-	-	-	-	-
3001	3002	3003	3004	3005	3006	3007	3008	3009	3010	3011	3012	3013	3014	3015	3016	3017	3018	3019	3020	3021	3022	3023	3024	3025	3026	3027	3028	3029	3030	3031	3032	3033	3034	3035	3036	3037	3038	3039	3040	3041	3042	3043	3044	3045	3046	3047	3048	3049	3050
U	U	U	G	A	U	C	U	G	G	A	U	G	U	A	U	U	A	C	C	A	U	G	G	A	C	A	A	C	G	A	C	A	C	A	G	U	G	A	U	G	A	A	C	A	C	C	A	C	C
-	-	-	-	-	-	-	-	-	-	-	-	-	-	-	-	-	-	-	-	-	-	-	-	-	-	-	-	-	-	-	-	-	-	-	-	-	-	-	-	-	-	-	-	-	-	-	-	-	-
4001	4002	4003	4004	4005	4006	4007	4008	4009	4010	4011	4012	4013	4014	4015	4016	4017	4018	4019	4020	4021	4022	4023	4024	4025	4026	4027	4028	4029	4030	4031	4032	4033	4034	4035	4036	4037	4038	4039	4040	4041	4042	4043	4044	4045	4046	4047	4048	4049	4050
U	U	C	C	A	U	C	U	U	G	U	G	C	C	A	A	U	A	C	A	C	A	U	U	U	G	G	A	U	U	C	A	G	C	C	C	A	A	G	C	C	A	C	A	C	C	U	A	A	C
-	-	-	-	-	-	-	-	-	-	-	-	-	-	-	-	-	-	-	-	-	-	-	-	-	-	-	-	-	-	-	-	-	-	-	-	-	-	-	-	-	-	-	-	-	-	-	-	-	-
5001	5002	5003	5004	5005	5006	5007	5008	5009	5010	5011	5012	5013	5014	5015	5016	5017	5018	5019	5020	5021	5022	5023	5024	5025	5026	5027	5028	5029	5030	5031	5032	5033	5034	5035	5036	5037	5038	5039	5040	5041	5042	5043	5044	5045	5046	5047	5048	5049	5050
A	A	G	G	C	G	G	U	G	G	G	G	G	C	U	C	U	U	C	A	U	U	A	G	A	U	U	C	A	C	G	U	U	C	C	U	C	A	U	C	G	U	U	C	G	G	U	G	G	G
-	-	-	-	-	-	-	-	-	-	-	-	-	-	-	-	-	-	-	-	-	-	-	-	-	-	-	-	-	-	-	-	-	-	-	-	-	-	-	-	-	-	-	-	-	-	-	-	-	-
6001	6002	6003	6004	6005	6006	6007	6008	6009	6010	6011	6012	6013	6014	6015	6016	6017	6018	6019	6020	6021	6022	6023	6024	6025	6026	6027	6028	6029	6030	6031	6032	6033	6034	6035	6036	6037	6038	6039	6040	6041	6042	6043	6044	6045	6046	6047	6048	6049	6050
C	A	A	A	G	A	A	G	C	C	C	C	U	G	A	A	A	G	G	C	C	A	C	U	C	U	A	U	A	A	A	G	A	U	G	A	C	A	U	C	G	U	G	G	U	G	C	A	U	G
-	-	-	-	-	-	-	-	-	-	-	-	-	-	-	-	-	-	-	-	-	-	-	-	-	-	-	-	-	-	-	-	-	-	-	-	-	-	-	-	-	-	-	-	-	-	-	-	-	-
7001	7002	7003	7004	7005	7006	7007	7008	7009	7010	7011	7012	7013	7014	7015	7016	7017	7018	7019	7020	7021	7022	7023	7024	7025	7026	7027	7028	7029	7030	7031	7032	7033	7034	7035	7036	7037	7038	7039	7040	7041	7042	7043	7044	7045	7046	7047	7048	7049	7050
G	G	G	C	A	G	C	C	A	G	A	G	C	C	A	G	C	C	G	G	G	U	C	C	G	U	G	C	G	G	C	U	A	C	A	U	C	U	A	C	U	U	U	U	A	C	C	C	C	C
-	-	-	-	-	-	-	-	-	-	-	-	-	-	-	-	-	-	-	-	-	-	-	-	-	-	-	-	-	-	-	-	-	-	-	-	-	-	-	-	-	-	-	-	-	-	-	-	-	-
8001	8002	8003	8004	8005	8006	8007	8008	8009	8010	8011	8012	8013	8014	8015	8016	8017	8018	8019	8020	8021	8022	8023	8024	8025	8026	8027	8028	8029	8030	8031	8032	8033	8034	8035	8036	8037	8038	8039	8040	8041	8042	8043	8044	8045	8046	8047	8048	8049	8050
U	C	G	G	G	G	G	U	C	U	C	G	A	A	G	U	C	A	A	C	C	G	G	U	C	A	G	G	G	C	A	A	G	G	A	G	A	G	U	C	U	C	U	U	U	A	A	C	A	G
-	-	-	-	-	-	-	-	-	-	-	-	-	-	-	-	-	-	-	-	-	-	-	-	-	-	-	-	-	-	-	-	-	-	-	-	-	-	-	-	-	-	-	-	-	-	-	-	-	-
9001	9002	9003	9004	9005	9006	9007	9008	9009	9010	9011	9012	9013	9014	9015	9016	9017	9018	9019	9020	9021	9022	9023	9024	9025	9026	9027	9028	9029	9030	9031	9032	9033	9034	9035	9036	9037	9038	9039	9040	9041	9042	9043	9044	9045	9046	9047	9048	9049	9050
C	C	A	A	G	G	U	G	G	U	G	C	A	U	G	G	G	G	A	G	C	C	C	A	C	C	U	G	C	G	A	C	C	U	G	C	C	A	G	A	C	C	U	G	G	A	C	G	C	G
-	-	-	-	-	-	-	-	-	-	-	-	-	-	-	-	-	-	-	-	-	-	-	-	-	-	-	-	-	-	-	-	-	-	-	-	-	-	-	-	-	-	-	-	-	-	-	-	-	-
10001	10002	10003	10004	10005	10006	10007	10008	10009	10010	10011	10012	10013	10014	10015	10016	10017	10018	10019	10020	10021	10022	10023	10024	10025	10026	10027	10028	10029	10030	10031	10032	10033	10034	10035	10036	10037	10038	10039	10040	10041	10042	10043	10044	10045	10046	10047	10048	10049	10050
G	U	U	U	G	A	U	G	U	G	G	U	G	U	G	C	A	A	C	C	U	U	G	U	G	G	A	U	G	C	C	A	U	G	G	G	C	G	A	G	G	C	A	U	G	C	G	C	C	U
.	.	.	.	)	)	)	)	)	)	)	)	)	.	)	)	.	.	.	(	(	(	(	(	(	.	.	.	.	(	(	.	(	(	(	(	(	(	(	(	(	(	.	.	.	.	)	)	)	)
11001	11002	11003	11004	11005	11006	11007	11008	11009	11010	11011	11012	11013	11014	11015	11016	11017	11018	11019	11020	11021	11022	11023	11024	11025	11026	11027	11028	11029	11030	11031	11032	11033	11034	11035	11036	11037	11038	11039	11040	11041	11042	11043	11044	11045	11046	11047	11048	11049	11050
C	G	G	U	C	U	C	G	G	G	A	C	U	G	U	U	U	G	A	G	A	A	U	G	A	A	G	U	C	C	G	G	C	A	G	G	C	U	G	G	G	C	U	C	G	G	G	C	A	C
-	-	-	-	-	-	-	-	-	-	-	-	-	-	-	-	-	-	-	-	-	-	-	-	-	-	-	-	-	-	-	-	-	-	-	-	-	-	-	-	-	-	-	-	-	-	-	-	-	-
12001	12002	12003	12004	12005	12006	12007	12008	12009	12010	12011	12012	12013	12014	12015	12016	12017	12018	12019	12020	12021	12022	12023	12024	12025	12026	12027	12028	12029	12030	12031	12032	12033	12034	12035	12036	12037	12038	12039	12040	12041	12042	12043	12044	12045	12046	12047	12048	12049	12050
C	U	U	U	C	C	C	C	C	A	C	C	C	A	G	C	A	A	C	G	U	G	G	C	C	C	U	G	G	C	U	C	G	C	U	G	C	U	G	U	G	A	C	G	C	C	G	C	A	G
-	-	-	-	-	-	-	-	-	-	-	-	-	-	-	-	-	-	-	-	-	-	-	-	-	-	-	-	-	-	-	-	-	-	-	-	-	-	-	-	-	-	-	-	-	-	-	-	-	-
13001	13002	13003	13004	13005	13006	13007	13008	13009	13010	13011	13012	13013	13014	13015	13016	13017	13018	13019	13020	13021	13022	13023	13024	13025	13026	13027	13028	13029	13030	13031	13032	13033	13034	13035	13036	13037	13038	13039	13040	13041	13042	13043	13044	13045	13046	13047	13048	13049	13050
A	U	G	G	A	C	U	U	A	C	A	G	A	A	C	A	A	G	A	A	C	U	A	C	C	G	U	C	A	A	C	U	G	C	C	U	G	A	U	A	A	C	U	G	A	C	A	U	G	A
-	-	-	-	-	-	-	-	-	-	-	-	-	-	-	-	-	-	-	-	-	-	-	-	-	-	-	-	-	-	-	-	-	-	-	-	-	-	-	-	-	-	-	-	-	-	-	-	-	-
14001	14002	14003	14004	14005	14006	14007	14008	14009	14010	14011	14012	14013	14014	14015	14016	14017	14018	14019	14020	14021	14022	14023	14024	14025	14026	14027	14028	14029	14030	14031	14032	14033	14034	14035	14036	14037	14038	14039	14040	14041	14042	14043	14044	14045	14046	14047	14048	14049	14050
G	U	G	C	C	C	G	U	U	A	A	C	C	A	G	G	C	C	A	C	C	G	U	C	A	C	C	C	U	G	C	G	C	A	A	G	A	G	C	A	U	G	A	G	G	G	U	C	C	C
)	)	.	.	)	)	)	)	)	.	)	)	)	.	.	)	)	)	)	)	)	)	)	.	.	.	.	.	)	)	)	.	.	.	.	.	.	)	)	)	)	)	)	.	)	)	)	.	.	.
15001	15002	15003	15004	15005	15006	15007	15008	15009	15010	15011	15012	15013	15014	15015	15016	15017	15018	15019	15020	15021	15022	15023	15024	15025	15026	15027	15028	15029	15030	15031	15032	15033	15034	15035	15036	15037	15038	15039	15040	15041	15042	15043	15044	15045	15046	15047	15048	15049	15050
G	G	G	A	C	U	C	U	U	C	U	A	U	A	A	C	C	C	U	U	U	C	C	U	A	A	G	A	C	C	U	A	A	U	A	A	A	G	G	C	C	U	U	C	U	G	A	A	A	A
-	-	-	-	-	-	-	-	-	-	-	-	-	-	-	-	-	-	-	-	-	-	-	-	-	-	-	-	-	-	-	-	-	-	-	-	-	-	-	-	-	-	-	-	-	-	-	-	-	-
16001	16002	16003	16004	16005	16006	16007	16008	16009	16010	16011	16012	16013	16014	16015	16016	16017	16018	16019	16020	16021	16022	16023	16024	16025	16026	16027	16028	16029	16030	16031	16032	16033	16034	16035	16036	16037	16038	16039	16040	16041	16042	16043	16044	16045	16046	16047	16048	16049	16050
C	U	G	A	C	G	C	U	G	G	G	C	A	C	C	U	G	C	G	A	A	G	A	C	A	U	A	G	A	G	G	G	G	G	U	U	G	A	G	G	U	C	U	A	C	G	A	G	U	U
-	-	-	-	-	-	-	-	-	-	-	-	-	-	-	-	-	-	-	.	.	.	(	(	(	(	.	.	.	.	(	(	(	(	.	(	(	(	(	(	(	(	.	.	.	(	(	(	.	(
17001	17002	17003	17004	17005	17006	17007	17008	17009	17010	17011	17012	17013	17014	17015	17016	17017	17018	17019	17020	17021	17022	17023	17024	17025	17026	17027	17028	17029	17030	17031	17032	17033	17034	17035	17036	17037	17038	17039	17040	17041	17042	17043	17044	17045	17046	17047	17048	17049	17050
G	G	A	C	C	A	U	C	C	U	C	G	A	C	A	A	G	C	A	G	C	A	G	C	U	G	G	C	C	A	U	C	A	A	G	U	G	C	A	C	G	U	G	C	A	A	C	G	C	C
-	-	-	-	-	-	-	-	-	-	-	-	-	-	-	-	-	-	-	-	-	-	-	-	-	-	-	-	-	-	-	-	-	-	-	-	-	-	-	-	-	-	-	-	-	-	-	-	-	-
18001	18002	18003	18004	18005	18006	18007	18008	18009	18010	18011	18012	18013	18014	18015	18016	18017	18018	18019	18020	18021	18022	18023	18024	18025	18026	18027	18028	18029	18030	18031	18032	18033	18034	18035	18036	18037	18038	18039	18040	18041	18042	18043	18044	18045	18046	18047	18048	18049	18050
C	U	C	C	G	U	C	C	U	C	C	A	G	A	A	U	U	U	U	A	C	A	G	C	C	C	G	G	C	C	A	C	C	A	U	U	C	U	A	A	G	A	C	C	C	A	A	A	G	U
-	-	-	-	-	-	-	-	-	-	-	-	-	-	-	-	-	-	-	-	-	-	-	-	-	-	-	-	-	-	-	-	-	-	-	-	-	-	-	-	-	-	-	-	-	-	-	-	-	-
19001	19002	19003	19004	19005	19006	19007	19008	19009	19010	19011	19012	19013	19014	19015	19016	19017	19018	19019	19020	19021	19022	19023	19024	19025	19026	19027	19028	19029	19030	19031	19032	19033	19034	19035	19036	19037	19038	19039	19040	19041	19042	19043	19044	19045	19046	19047	19048	19049	19050
A	G	A	A	G	A	C	C	C	U	A	G	C	A	U	U	G	U	U	C	A	G	C	C	G	A	A	C	G	C	C	C	A	A	G	C	G	A	A	C	C	U	C	C	C	A	C	A	G	A
-	-	-	-	-	-	-	-	-	-	-	-	-	-	-	-	-	-	-	-	-	-	-	-	-	-	-	-	-	-	-	-	-	-	-	-	-	-	-	-	-	-	-	-	-	-	-	-	-	-
20001	20002	20003	20004	20005	20006	20007	20008	20009	20010	20011	20012	20013	20014	20015	20016	20017	20018	20019	20020	20021	20022	20023	20024	20025	20026	20027	20028	20029	20030	20031	20032	20033	20034	20035	20036	20037	20038	20039	20040	20041	20042	20043	20044	20045	20046	20047	20048	20049	20050
G	C	C	G	A	G	G	G	G	C	A	G	G	C	U	G	C	G	G	C	C	G	C	C	C	A	G	G	G	G	G	G	C	A	A	A	U	U	G	C	G	U	G	U	C	U	G	G	G	G
-	-	-	-	-	-	-	-	-	-	-	-	-	-	-	-	-	-	-	-	-	-	-	-	-	-	-	-	-	-	-	-	-	-	-	-	-	-	-	-	-	-	-	-	-	-	-	-	-	-
21001	21002	21003	21004	21005	21006	21007	21008	21009	21010	21011	21012	21013	21014	21015	21016	21017	21018	21019	21020	21021	21022	21023	21024	21025	21026	21027	21028	21029	21030	21031	21032	21033	21034	21035	21036	21037	21038	21039	21040	21041	21042	21043	21044	21045	21046	21047	21048	21049	21050
C	C	G	G	C	G	C	U	C	G	U	C	G	U	U	C	A	G	G	A	A	C	A	G	C	C	U	C	C	G	C	C	G	C	C	U	G	C	G	G	C	C	C	A	C	U	G	A	A	A
-	-	-	-	-	-	-	-	-	-	-	-	-	-	-	-	-	-	-	-	-	-	-	-	-	-	-	-	-	-	-	-	-	-	-	-	-	-	-	-	-	-	-	-	-	-	-	-	-	-
22001	22002	22003	22004	22005	22006	22007	22008	22009	22010	22011	22012	22013	22014	22015	22016	22017	22018	22019	22020	22021	22022	22023	22024	22025	22026	22027	22028	22029	22030	22031	22032	22033	22034	22035	22036	22037	22038	22039	22040	22041	22042	22043	22044	22045	22046	22047	22048	22049	22050
C	U	G	A	C	G	G	U	C	C	G	G	A	A	C	A	U	U	U	C	C	A	A	C	A	A	C	C	C	C	A	U	A	A	C	G	A	U	C	G	U	G	A	C	C	G	G	C	C	A
.	)	)	)	.	)	)	)	)	.	(	(	(	(	.	.	.	)	)	)	)	.	.	.	.	.	.	.	.	.	.	.	.	.	.	)	)	)	)	.	)	)	.	.	.	(	(	(	(	(
23001	23002	23003	23004	23005	23006	23007	23008	23009	23010	23011	23012	23013	23014	23015	23016	23017	23018	23019	23020	23021	23022	23023	23024	23025	23026	23027	23028	23029	23030	23031	23032	23033	23034	23035	23036	23037	23038	23039	23040	23041	23042	23043	23044	23045	23046	23047	23048	23049	23050
C	C	U	A	A	G	A	G	C	A	U	U	C	C	C	A	A	G	C	A	A	A	C	A	A	A	A	C	A	U	G	U	U	U	A	A	A	U	U	A	A	C	C	C	A	U	G	U	C	A
-	-	-	-	-	-	-	-	-	-	-	-	-	-	-	-	-	-	-	-	-	-	-	-	-	-	-	-	-	-	-	-	-	-	-	-	-	-	-	-	-	-	-	-	-	-	-	-	-	-
24001	24002	24003	24004	24005	24006	24007	24008	24009	24010	24011	24012	24013	24014	24015	24016	24017	24018	24019	24020	24021	24022	24023	24024	24025	24026	24027	24028	24029	24030	24031	24032	24033	24034	24035	24036	24037	24038	24039	24040	24041	24042	24043	24044	24045	24046	24047	24048	24049	24050
G	C	U	U	G	C	C	A	A	C	C	A	A	A	G	U	C	C	C	U	G	G	C	U	G	C	U	C	A	U	C	C	C	C	A	C	G	U	A	G	C	U	U	U	G	C	A	G	G	G
-	-	-	-	-	-	-	-	-	-	-	-	-	-	-	-	-	-	-	-	-	-	-	-	-	-	-	-	-	-	-	-	-	-	-	-	-	-	-	-	-	-	-	-	-	-	-	-	-	-
25001	25002	25003	25004	25005	25006	25007	25008	25009	25010	25011	25012	25013	25014	25015	25016	25017	25018	25019	25020	25021	25022	25023	25024	25025	25026	25027	25028	25029	25030	25031	25032	25033	25034	25035	25036	25037	25038	25039	25040	25041	25042	25043	25044	25045	25046	25047	25048	25049	25050
G	U	C	A	A	G	U	A	G	C	U	G	C	G	U	C	C	A	A	A	A	U	C	A	G	C	U	C	A	G	U	G	A	C	A	C	G	U	C	C	A	A	C	G	G	C	A	U	C	U
)	)	.	)	)	)	)	.	)	)	)	)	)	)	)	)	)	)	(	(	(	(	(	.	.	.	(	(	.	(	(	(	(	(	.	(	(	(	.	.	.	)	)	)	.	.	.	(	(	(
26001	26002	26003	26004	26005	26006	26007	26008	26009	26010	26011	26012	26013	26014	26015	26016	26017	26018	26019	26020	26021	26022	26023	26024	26025	26026	26027	26028	26029	26030	26031	26032	26033	26034	26035	26036	26037	26038	26039	26040	26041	26042	26043	26044	26045	26046	26047	26048	26049	26050
C	G	G	G	A	U	A	U	C	A	G	G	A	G	A	U	U	U	U	C	U	A	G	A	A	C	U	G	G	A	U	A	C	U	C	G	U	G	G	G	G	G	G	U	A	A	A	G	A	A
-	-	-	-	-	.	.	.	.	(	(	(	(	(	(	(	(	.	(	(	(	(	(	.	.	.	.	.	(	(	(	(	.	(	(	.	.	(	(	(	(	(	(	(	(	.	(	(	(	(
27001	27002	27003	27004	27005	27006	27007	27008	27009	27010	27011	27012	27013	27014	27015	27016	27017	27018	27019	27020	27021	27022	27023	27024	27025	27026	27027	27028	27029	27030	27031	27032	27033	27034	27035	27036	27037	27038	27039	27040	27041	27042	27043	27044	27045	27046	27047	27048	27049	27050
A	A	A	U	U	U	A	A	G	A	C	U	G	G	C	C	A	A	A	A	U	C	C	A	G	C	U	U	C	C	G	U	C	C	C	C	G	G	G	A	C	G	U	G	G	U	G	C	U	U
-	-	-	-	-	-	-	-	-	-	-	-	-	-	-	-	-	-	-	-	-	-	-	-	-	-	-	-	-	-	-	-	-	-	-	-	-	-	-	-	-	-	-	-	-	-	-	-	-	-
28001	28002	28003	28004	28005	28006	28007	28008	28009	28010	28011	28012	28013	28014	28015	28016	28017	28018	28019	28020	28021	28022	28023	28024	28025	28026	28027	28028	28029	28030	28031	28032	28033	28034	28035	28036	28037	28038	28039	28040	28041	28042	28043	28044	28045	28046	28047	28048	28049	28050
U	C	C	C	C	C	C	C	C	A	U	G	A	A	G	C	G	G	G	U	G	G	C	G	C	G	G	G	G	U	C	C	C	U	G	C	C	U	G	G	C	A	C	C	A	G	G	G	U	C
-	-	-	-	-	-	-	-	-	-	-	-	-	-	-	-	-	-	-	-	-	-	-	-	-	-	-	-	-	-	-	-	-	-	-	-	-	-	-	-	-	-	-	-	-	-	-	-	-	-
29001	29002	29003	29004	29005	29006	29007	29008	29009	29010	29011	29012	29013	29014	29015	29016	29017	29018	29019	29020	29021	29022	29023	29024	29025	29026	29027	29028	29029	29030	29031	29032	29033	29034	29035	29036	29037	29038	29039	29040	29041	29042	29043	29044	29045	29046	29047	29048	29049	29050
C	G	A	G	C	U	C	C	A	G	G	G	C	C	G	G	A	A	C	C	C	C	G	G	A	C	C	C	G	G	C	U	G	C	A	G	C	C	G	G	C	C	A	C	C	C	C	C	C	C
-	-	-	-	-	-	-	-	-	-	-	-	-	-	-	-	-	-	-	-	-	-	-	-	-	-	-	-	-	-	-	-	-	-	-	-	-	-	-	-	-	-	-	-	-	-	-	-	-	-
30001	30002	30003	30004	30005	30006	30007	30008	30009	30010	30011	30012	30013	30014	30015	30016	30017	30018	30019	30020	30021	30022	30023	30024	30025	30026	30027	30028	30029	30030	30031	30032	30033	30034	30035	30036	30037	30038	30039	30040	30041	30042	30043	30044	30045	30046	30047	30048	30049	30050
G	C	G	G	A	C	C	C	G	G	U	G	G	G	C	C	A	C	C	C	G	G	C	C	G	C	C	C	C	C	C	G	A	G	C	U	C	C	A	G	G	G	C	C	G	G	A	A	C	C
-	-	-	-	-	-	-	-	-	-	-	-	-	-	-	-	-	-	-	-	-	-	-	-	-	-	-	-	-	-	-	-	-	-	-	-	-	-	-	-	-	-	-	-	-	-	-	-	-	-
31001	31002	31003	31004	31005	31006	31007	31008	31009	31010	31011	31012	31013	31014	31015	31016	31017	31018	31019	31020	31021	31022	31023	31024	31025	31026	31027	31028	31029	31030	31031	31032	31033	31034	31035	31036	31037	31038	31039	31040	31041	31042	31043	31044	31045	31046	31047	31048	31049	31050
C	C	C	C	C	C	G	C	G	G	G	A	G	C	G	G	G	G	C	A	G	C	G	G	A	C	C	C	A	G	C	G	G	A	C	C	C	G	G	U	G	G	G	C	C	A	C	C	C	G
-	-	-	-	-	-	-	-	-	-	-	-	-	-	-	-	-	-	-	-	-	-	-	-	-	-	-	-	-	-	-	-	-	-	-	-	-	-	-	-	-	-	-	-	-	-	-	-	-	-
32001	32002	32003	32004	32005	32006	32007	32008	32009	32010	32011	32012	32013	32014	32015	32016	32017	32018	32019	32020	32021	32022	32023	32024	32025	32026	32027	32028	32029	32030	32031	32032	32033	32034	32035	32036	32037	32038	32039	32040	32041	32042	32043	32044	32045	32046	32047	32048	32049	32050
U	U	G	U	A	U	G	C	C	U	G	C	G	U	C	C	U	C	U	U	A	G	G	G	U	G	C	C	A	C	A	U	C	C	U	G	U	U	C	A	A	C	G	U	G	G	U	G	G	U
-	-	-	-	-	-	-	-	-	-	-	-	-	-	-	-	-	-	-	-	-	-	-	-	-	-	-	-	-	-	-	-	-	-	-	-	-	-	-	-	-	-	-	-	-	-	-	-	-	-
33001	33002	33003	33004	33005	33006	33007	33008	33009	33010	33011	33012	33013	33014	33015	33016	33017	33018	33019	33020	33021	33022	33023	33024	33025	33026	33027	33028	33029	33030	33031	33032	33033	33034	33035	33036	33037	33038	33039	33040	33041	33042	33043	33044	33045	33046	33047	33048	33049	33050
A	G	G	C	C	C	C	U	A	C	U	G	G	U	U	A	G	A	A	A	G	A	U	G	C	A	C	U	U	G	C	A	U	A	U	U	C	C	G	G	G	C	C	U	C	A	G	C	C	A
-	-	-	-	-	-	-	-	-	-	-	-	-	-	-	-	-	-	-	-	-	-	-	-	-	-	-	-	-	-	-	-	-	-	-	-	-	-	.	(	(	(	(	(	(	(	.	.	(	(
34001	34002	34003	34004	34005	34006	34007	34008	34009	34010	34011	34012	34013	34014	34015	34016	34017	34018	34019	34020	34021	34022	34023	34024	34025	34026	34027	34028	34029	34030	34031	34032	34033	34034	34035	34036	34037	34038	34039	34040	34041	34042	34043	34044	34045	34046	34047	34048	34049	34050
G	A	U	A	A	U	C	C	C	C	A	A	U	G	U	G	A	C	C	C	U	U	G	C	G	C	A	U	G	C	A	G	G	U	U	A	C	U	A	C	A	C	G	U	G	C	A	A	U	G
.	.	.	.	.	(	(	(	(	(	.	.	(	(	(	.	(	(	.	.	(	(	(	(	(	(	.	(	(	.	(	(	.	.	.	.	)	)	.	)	)	.	)	)	)	)	)	)	.	)
35001	35002	35003	35004	35005	35006	35007	35008	35009	35010	35011	35012	35013	35014	35015	35016	35017	35018	35019	35020	35021	35022	35023	35024	35025	35026	35027	35028	35029	35030	35031	35032	35033	35034	35035	35036	35037	35038	35039	35040	35041	35042	35043	35044	35045	35046	35047	35048	35049	35050
U	G	G	C	A	U	C	C	U	C	C	C	C	C	G	G	G	A	A	U	A	G	C	C	C	C	C	C	G	C	C	U	U	C	U	U	C	A	U	C	C	U	C	C	U	C	G	G	G	G
-	-	-	-	-	-	-	-	-	-	-	-	-	-	-	-	-	-	-	-	-	-	-	-	-	-	-	-	-	-	-	-	-	-	-	-	-	-	-	-	-	-	-	-	-	-	-	-	-	-
36001	36002	36003	36004	36005	36006	36007	36008	36009	36010	36011	36012	36013	36014	36015	36016	36017	36018	36019	36020	36021	36022	36023	36024	36025	36026	36027	36028	36029	36030	36031	36032	36033	36034	36035	36036	36037	36038	36039	36040	36041	36042	36043	36044	36045	36046	36047	36048	36049	36050
A	G	G	G	A	G	G	G	G	C	A	G	G	C	G	C	U	G	A	C	U	C	U	G	U	G	C	A	A	U	A	U	C	G	C	A	A	U	C	G	U	G	G	U	A	A	A	U	U	G
-	-	-	-	-	-	-	-	-	-	-	-	-	-	-	-	-	-	-	-	-	-	-	-	-	-	-	-	-	-	-	-	-	-	-	-	-	-	-	-	-	-	-	-	-	-	-	-	-	-
37001	37002	37003	37004	37005	37006	37007	37008	37009	37010	37011	37012	37013	37014	37015	37016	37017	37018	37019	37020	37021	37022	37023	37024	37025	37026	37027	37028	37029	37030	37031	37032	37033	37034	37035	37036	37037	37038	37039	37040	37041	37042	37043	37044	37045	37046	37047	37048	37049	37050
C	C	C	C	U	A	C	C	C	G	A	A	A	C	A	A	G	A	G	A	C	G	A	G	A	A	G	G	A	G	G	C	A	A	A	A	C	C	C	C	C	G	U	G	C	G	A	U	G	A
.	.	.	.	.	.	.	)	)	)	.	.	.	-	-	-	-	-	-	-	-	-	-	-	-	-	-	-	-	-	-	-	-	-	-	-	-	-	-	-	-	-	-	-	-	-	-	-	-	-
38001	38002	38003	38004	38005	38006	38007	38008	38009	38010	38011	38012	38013	38014	38015	38016	38017	38018	38019	38020	38021	38022	38023	38024	38025	38026	38027	38028	38029	38030	38031	38032	38033	38034	38035	38036	38037	38038	38039	38040	38041	38042	38043	38044	38045	38046	38047	38048	38049	38050
U	C	U	C	U	A	G	G	C	U	C	U	C	C	G	G	G	C	C	C	A	G	C	U	C	C	A	G	C	A	G	C	U	C	U	U	C	C	C	G	U	G	A	G	G	C	A	G	G	G
-	-	-	-	-	-	-	-	-	-	-	-	-	-	-	-	-	-	-	-	-	-	-	-	-	-	-	-	-	-	-	-	-	-	-	-	-	-	-	-	-	-	-	-	-	-	-	-	-	-
39001	39002	39003	39004	39005	39006	39007	39008	39009	39010	39011	39012	39013	39014	39015	39016	39017	39018	39019	39020	39021	39022	39023	39024	39025	39026	39027	39028	39029	39030	39031	39032	39033	39034	39035	39036	39037	39038	39039	39040	39041	39042	39043	39044	39045	39046	39047	39048	39049	39050
C	A	C	A	C	A	A	C	U	G	G	G	C	G	G	U	G	C	C	C	U	C	U	A	G	C	C	U	C	U	G	U	G	C	C	U	U	G	C	G	A	G	U	A	A	C	G	C	U	U
-	-	-	-	-	-	-	-	-	-	-	-	-	-	-	-	-	-	-	-	-	-	-	-	-	-	-	-	-	-	-	-	-	-	-	-	-	-	-	-	-	-	-	-	-	-	-	-	-	-
40001	40002	40003	40004	40005	40006	40007	40008	40009	40010	40011	40012	40013	40014	40015	40016	40017	40018	40019	40020	40021	40022	40023	40024	40025	40026	40027	40028	40029	40030	40031	40032	40033	40034	40035	40036	40037	40038	40039	40040	40041	40042	40043	40044	40045	40046	40047	40048	40049	40050
U	U	C	U	G	G	U	C	U	C	U	U	C	G	A	A	C	A	C	C	U	G	G	C	C	G	C	C	C	A	U	G	G	G	C	G	U	G	A	G	U	U	U	A	G	U	A	A	G	U
-	-	-	-	-	-	-	-	-	-	-	-	-	-	-	-	-	-	-	-	-	-	-	-	-	-	-	-	-	-	-	-	-	-	-	-	-	-	-	-	-	-	-	-	-	-	-	-	-	-
41001	41002	41003	41004	41005	41006	41007	41008	41009	41010	41011	41012	41013	41014	41015	41016	41017	41018	41019	41020	41021	41022	41023	41024	41025	41026	41027	41028	41029	41030	41031	41032	41033	41034	41035	41036	41037	41038	41039	41040	41041	41042	41043	41044	41045	41046	41047	41048	41049	41050
U	U	C	A	C	C	C	G	A	A	C	G	C	U	A	G	C	C	U	A	C	C	U	U	C	A	G	U	U	U	G	U	G	C	U	U	G	U	G	G	A	C	C	U	C	U	C	A	G	A
(	(	(	.	.	.	.	)	)	)	)	)	)	.	.	)	)	.	.	)	)	(	(	(	(	(	(	(	.	.	.	(	(	(	.	(	(	(	(	(	(	.	(	(	(	(	.	.	.	(
42001	42002	42003	42004	42005	42006	42007	42008	42009	42010	42011	42012	42013	42014	42015	42016	42017	42018	42019	42020	42021	42022	42023	42024	42025	42026	42027	42028	42029	42030	42031	42032	42033	42034	42035	42036	42037	42038	42039	42040	42041	42042	42043	42044	42045	42046	42047	42048	42049	42050
C	U	G	C	U	G	G	A	G	A	U	G	A	A	G	G	G	A	G	G	C	U	G	C	C	G	G	G	A	G	C	C	A	G	A	A	C	U	G	G	A	C	A	C	G	G	A	A	A	C
.	.	.	)	)	)	)	)	)	)	)	)	.	)	)	.	)	)	)	(	(	.	(	(	(	(	.	.	.	(	(	(	(	(	.	.	(	(	.	.	.	(	(	(	(	(	.	.	.	(
43001	43002	43003	43004	43005	43006	43007	43008	43009	43010	43011	43012	43013	43014	43015	43016	43017	43018	43019	43020	43021	43022	43023	43024	43025	43026	43027	43028	43029	43030	43031	43032	43033	43034	43035	43036	43037	43038	43039	43040	43041	43042	43043	43044	43045	43046	43047	43048	43049	43050
A	U	U	U	U	A	C	C	A	G	G	A	C	G	C	A	G	A	A	A	U	C	C	U	G	C	A	U	U	U	U	U	U	G	U	G	G	C	U	U	U	G	C	C	C	U	G	C	U	C
-	-	-	-	-	-	-	-	-	-	-	-	-	-	-	-	-	-	-	-	-	-	-	-	-	-	-	-	-	-	-	-	-	-	-	-	-	-	-	-	-	-	-	-	-	-	-	-	-	-
44001	44002	44003	44004	44005	44006	44007	44008	44009	44010	44011	44012	44013	44014	44015	44016	44017	44018	44019	44020	44021	44022	44023	44024	44025	44026	44027	44028	44029	44030	44031	44032	44033	44034	44035	44036	44037	44038	44039	44040	44041	44042	44043	44044	44045	44046	44047	44048	44049	44050
G	G	G	G	A	U	C	U	C	C	A	G	A	A	U	A	U	C	C	C	G	G	A	U	G	G	U	G	C	G	C	C	G	G	G	U	G	U	U	U	G	C	U	C	C	C	U	C	A	U
-	-	-	-	-	-	-	-	-	-	-	-	-	-	-	-	-	-	-	-	-	-	-	-	-	-	-	-	-	-	-	-	-	-	-	-	-	-	-	-	-	-	-	-	-	-	-	-	-	-
45001	45002	45003	45004	45005	45006	45007	45008	45009	45010	45011	45012	45013	45014	45015	45016	45017	45018	45019	45020	45021	45022	45023	45024	45025	45026	45027	45028	45029	45030	45031	45032	45033	45034	45035	45036	45037	45038	45039	45040	45041	45042	45043	45044	45045	45046	45047	45048	45049	45050
C	U	C	U	C	G	A	U	G	C	G	U	C	A	C	G	A	U	G	G	G	G	G	U	G	A	U	U	U	C	A	C	G	G	A	U	C	A	G	G	U	G	C	U	G	C	U	C	C	A
-	-	-	-	-	-	-	-	-	-	-	-	-	-	-	-	-	-	-	-	-	-	-	-	-	-	-	-	-	-	-	-	-	-	-	-	-	-	-	-	-	-	-	-	-	-	-	-	-	-
46001	46002	46003	46004	46005	46006	46007	46008	46009	46010	46011	46012	46013	46014	46015	46016	46017	46018	46019	46020	46021	46022	46023	46024	46025	46026	46027	46028	46029	46030	46031	46032	46033	46034	46035	46036	46037	46038	46039	46040	46041	46042	46043	46044	46045	46046	46047	46048	46049	46050
C	C	G	C	U	G	C	G	U	G	U	C	A	G	A	A	A	U	G	G	G	G	U	C	U	G	C	G	G	A	G	A	G	G	C	G	U	G	G	U	A	C	A	G	A	G	U	G	U	C
-	-	-	-	-	-	-	-	-	-	-	-	-	-	-	-	-	-	-	-	-	-	-	-	-	-	-	-	-	-	-	-	-	-	-	-	-	-	-	-	-	-	-	-	-	-	-	-	-	-
47001	47002	47003	47004	47005	47006	47007	47008	47009	47010	47011	47012	47013	47014	47015	47016	47017	47018	47019	47020	47021	47022	47023	47024	47025	47026	47027	47028	47029	47030	47031	47032	47033	47034	47035	47036	47037	47038	47039	47040	47041	47042	47043	47044	47045	47046	47047	47048	47049	47050
A	A	U	U	C	A	A	A	G	A	C	C	U	G	A	G	U	C	G	U	A	U	G	A	C	G	G	A	U	G	G	C	A	A	G	A	U	U	C	A	A	U	U	U	C	G	A	A	U	C
.	.	.	.	.	.	.	.	.	.	.	)	)	)	.	(	(	(	.	.	.	.	)	)	)	)	)	)	)	)	)	)	.	(	(	(	(	(	(	.	.	.	.	.	.	)	)	)	)	)
48001	48002	48003	48004	48005	48006	48007	48008	48009	48010	48011	48012	48013	48014	48015	48016	48017	48018	48019	48020	48021	48022	48023	48024	48025	48026	48027	48028	48029	48030	48031	48032	48033	48034	48035	48036	48037	48038	48039	48040	48041	48042	48043	48044	48045	48046	48047	48048	48049	48050
C	A	A	U	C	C	C	A	A	G	U	A	C	A	C	G	A	C	C	U	C	C	G	C	C	G	C	C	A	U	C	A	A	A	A	U	G	C	U	G	G	A	C	A	A	C	C	C	C	A
.	.	(	(	(	(	.	.	.	.	.	.	.	.	.	.	.	(	(	(	(	(	(	(	(	(	.	.	.	.	.	.	.	.	.	(	(	(	(	(	.	.	.	.	.	.	.	.	.	.
49001	49002	49003	49004	49005	49006	49007	49008	49009	49010	49011	49012	49013	49014	49015	49016	49017	49018	49019	49020	49021	49022	49023	49024	49025	49026	49027	49028	49029	49030	49031	49032	49033	49034	49035	49036	49037	49038	49039	49040	49041	49042	49043	49044	49045	49046	49047	49048	49049	49050
A	U	C	G	G	A	A	A	U	G	A	G	G	U	U	U	A	C	G	C	U	G	A	C	A	C	C	C	U	G	G	C	C	G	C	G	C	C	C	C	A	G	U	U	U	A	U	U	G	A
-	-	-	-	-	-	-	-	-	-	-	-	-	-	-	-	-	-	-	-	-	-	-	-	-	-	-	-	-	-	-	-	-	-	-	-	-	-	-	-	-	-	-	-	-	-	-	-	-	-
50001	50002	50003	50004	50005	50006	50007	50008	50009	50010	50011	50012	50013	50014	50015	50016	50017	50018	50019	50020	50021	50022	50023	50024	50025	50026	50027	50028	50029	50030	50031	50032	50033	50034	50035	50036	50037	50038	50039	50040	50041	50042	50043	50044	50045	50046	50047	50048	50049	50050
U	G	G	A	C	G	C	G	G	U	A	A	C	C	U	U	U	G	A	G	G	U	G	C	A	U	C	A	C	G	A	G	A	U	G	G	C	C	U	C	C	A	U	C	G	A	C	A	C	C
-	-	-	-	-	-	-	-	-	-	-	-	-	-	-	-	-	-	-	-	-	-	-	-	-	-	-	-	-	-	-	-	-	-	-	-	-	-	-	-	-	-	-	-	-	-	-	-	-	-
51001	51002	51003	51004	51005	51006	51007	51008	51009	51010	51011	51012	51013	51014	51015	51016	51017	51018	51019	51020	51021	51022	51023	51024	51025	51026	51027	51028	51029	51030	51031	51032	51033	51034	51035	51036	51037	51038	51039	51040	51041	51042	51043	51044	51045	51046	51047	51048	51049	51050
C	A	U	C	U	U	A	C	C	C	C	U	G	G	C	U	U	C	C	A	C	U	C	A	C	G	G	G	A	C	G	C	A	G	A	A	U	G	U	G	C	A	G	G	G	A	U	U	G	G
-	-	-	-	-	-	-	-	-	-	-	-	-	-	-	-	-	-	-	-	-	-	-	-	-	-	-	-	-	-	-	-	-	-	-	-	-	-	-	-	-	-	-	-	-	-	-	-	-	-
52001	52002	52003	52004	52005	52006	52007	52008	52009	52010	52011	52012	52013	52014	52015	52016	52017	52018	52019	52020	52021	52022	52023	52024	52025	52026	52027	52028	52029	52030	52031	52032	52033	52034	52035	52036	52037	52038	52039	52040	52041	52042	52043	52044	52045	52046	52047	52048	52049	52050
C	U	U	C	C	A	C	G	A	C	U	U	C	A	C	C	G	U	C	C	C	G	G	C	G	G	C	U	G	C	U	G	C	C	G	U	C	C	C	A	G	G	G	C	C	G	G	A	A	C
-	-	-	-	-	-	-	-	-	-	-	-	-	-	-	-	-	-	-	-	-	-	-	-	-	-	-	-	-	-	-	-	-	-	-	-	-	-	-	-	-	-	-	-	-	-	-	-	-	-
53001	53002	53003	53004	53005	53006	53007	53008	53009	53010	53011	53012	53013	53014	53015	53016	53017	53018	53019	53020	53021	53022	53023	53024	53025	53026	53027	53028	53029	53030	53031	53032	53033	53034	53035	53036	53037	53038	53039	53040	53041	53042	53043	53044	53045	53046	53047	53048	53049	53050
G	C	U	G	G	A	G	G	C	A	U	G	A	A	A	C	G	G	A	A	G	C	A	A	U	G	U	C	G	U	G	U	U	G	A	C	C	G	G	C	U	C	A	C	G	G	A	C	C	G
-	-	-	-	-	-	-	-	-	-	-	-	-	-	-	-	-	-	-	-	-	-	-	-	-	-	-	-	-	-	-	-	-	-	-	-	-	-	-	-	-	-	-	-	-	-	-	-	-	-
54001	54002	54003	54004	54005	54006	54007	54008	54009	54010	54011	54012	54013	54014	54015	54016	54017	54018	54019	54020	54021	54022	54023	54024	54025	54026	54027	54028	54029	54030	54031	54032	54033	54034	54035	54036	54037	54038	54039	54040	54041	54042	54043	54044	54045	54046	54047	54048	54049	54050
A	G	G	G	A	U	G	G	G	C	U	U	G	A	U	G	G	C	C	C	U	G	A	U	C	U	G	G	G	A	G	A	U	G	A	G	A	U	A	G	A	G	G	A	C	C	G	G	A	U
-	-	-	-	-	-	-	-	-	-	-	-	-	-	-	-	-	-	-	-	-	-	-	-	-	-	-	-	-	-	-	-	-	-	-	-	-	-	-	-	-	-	-	-	-	-	-	-	-	-
55001	55002	55003	55004	55005	55006	55007	55008	55009	55010	55011	55012	55013	55014	55015	55016	55017	55018	55019	55020	55021	55022	55023	55024	55025	55026	55027	55028	55029	55030	55031	55032	55033	55034	55035	55036	55037	55038	55039	55040	55041	55042	55043	55044	55045	55046	55047	55048	55049	55050
C	C	C	C	G	G	A	U	G	C	U	C	U	G	A	A	A	G	A	C	A	G	G	A	U	A	A	G	A	A	G	C	G	A	G	U	C	A	C	U	A	U	U	G	G	G	G	A	G	A
-	-	-	-	-	-	-	-	-	-	-	-	-	-	-	-	-	-	-	-	-	-	-	-	-	-	-	-	-	-	-	-	-	-	-	-	-	-	-	-	-	-	-	-	-	-	-	-	-	-
56001	56002	56003	56004	56005	56006	56007	56008	56009	56010	56011	56012	56013	56014	56015	56016	56017	56018	56019	56020	56021	56022	56023	56024	56025	56026	56027	56028	56029	56030	56031	56032	56033	56034	56035	56036	56037	56038	56039	56040	56041	56042	56043	56044	56045	56046	56047	56048	56049	56050
C	C	G	G	A	C	G	G	G	U	C	U	C	A	C	G	A	G	G	G	U	C	U	G	C	C	G	C	G	U	G	U	U	U	G	C	U	G	C	U	C	G	G	G	G	C	A	U	G	C
-	-	-	-	-	-	-	-	-	-	-	-	-	-	-	-	-	-	-	-	-	-	-	-	-	-	-	-	-	-	-	-	-	-	-	-	-	-	-	-	-	-	-	-	-	-	-	-	-	-
57001	57002	57003	57004	57005	57006	57007	57008	57009	57010	57011	57012	57013	57014	57015	57016	57017	57018	57019	57020	57021	57022	57023	57024	57025	57026	57027	57028	57029	57030	57031	57032	57033	57034	57035	57036	57037	57038	57039	57040	57041	57042	57043	57044	57045	57046	57047	57048	57049	57050
G	A	C	C	U	G	A	U	C	A	G	G	G	A	A	G	C	G	U	U	C	U	U	C	A	C	U	G	U	C	C	A	G	A	C	A	C	G	G	G	U	U	A	G	U	U	G	G	G	A
-	-	-	-	-	-	-	-	-	-	-	-	-	-	-	-	-	-	-	-	-	-	-	-	-	-	-	-	-	-	-	-	-	-	-	-	-	-	-	-	-	-	-	-	-	-	-	-	-	-
58001	58002	58003	58004	58005	58006	58007	58008	58009	58010	58011	58012	58013	58014	58015	58016	58017	58018	58019	58020	58021	58022	58023	58024	58025	58026	58027	58028	58029	58030	58031	58032	58033	58034	58035	58036	58037	58038	58039	58040	58041	58042	58043	58044	58045	58046	58047	58048	58049	58050
G	C	C	C	A	C	G	U	G	A	A	C	A	U	C	C	U	G	C	G	U	G	G	C	U	G	G	A	C	G	G	A	G	G	A	C	G	A	U	A	G	C	C	C	A	G	G	C	A	C
(	.	.	.	.	.	(	(	(	.	.	(	(	(	(	(	(	(	(	(	(	(	(	(	.	(	(	.	(	(	(	(	.	(	(	.	(	(	(	(	(	.	(	(	(	(	.	.	.	.
59001	59002	59003	59004	59005	59006	59007	59008	59009	59010	59011	59012	59013	59014	59015	59016	59017	59018	59019	59020	59021	59022	59023	59024	59025	59026	59027	59028	59029	59030	59031	59032	59033	59034	59035	59036	59037	59038	59039	59040	59041	59042	59043	59044	59045	59046	59047	59048	59049	59050
U	G	G	G	G	U	G	U	G	A	A	G	G	G	C	G	G	G	G	C	U	C	G	C	A	C	C	G	A	A	C	A	U	G	G	G	U	A	A	U	G	A	U	U	C	A	U	C	A	G
-	-	-	-	-	-	-	-	-	-	-	-	-	-	-	-	-	-	-	-	-	-	-	-	-	-	-	-	-	-	-	-	-	-	-	-	-	-	-	-	-	-	-	-	-	-	-	-	-	-
60001	60002	60003	60004	60005	60006	60007	60008	60009	60010	60011	60012	60013	60014	60015	60016	60017	60018	60019	60020	60021	60022	60023	60024	60025	60026	60027	60028	60029	60030	60031	60032	60033	60034	60035	60036	60037	60038	60039	60040	60041	60042	60043	60044	60045	60046	60047	60048	60049	60050
C	U	G	A	A	U	A	A	A	A	U	G	G	C	A	A	A	A	C	A	G	C	U	C	U	G	C	C	U	G	C	U	G	C	C	U	C	A	G	G	A	A	C	C	C	U	U	U	U	G
(	.	.	.	.	.	.	.	.	.	.	)	)	)	.	)	)	)	)	.	)	)	.	-	-	-	-	-	-	-	-	-	-	-	-	-	-	-	-	-	-	-	-	-	-	-	-	-	-	-
61001	61002	61003	61004	61005	61006	61007	61008	61009	61010	61011	61012	61013	61014	61015	61016	61017	61018	61019	61020	61021	61022	61023	61024	61025	61026	61027	61028	61029	61030	61031	61032	61033	61034	61035	61036	61037	61038	61039	61040	61041	61042	61043	61044	61045	61046	61047	61048	61049	61050
G	G	A	C	A	A	G	G	C	C	C	U	G	G	U	G	G	A	C	U	A	C	C	U	G	U	C	G	G	C	C	U	G	C	A	C	G	U	C	C	U	G	C	C	A	C	G	C	C	C
-	-	-	-	-	-	-	-	-	-	-	-	-	-	-	-	-	-	-	-	-	-	-	-	-	-	-	-	-	-	-	-	-	-	-	-	-	-	-	-	-	-	-	-	-	-	-	-	-	-
62001	62002	62003	62004	62005	62006	62007	62008	62009	62010	62011	62012	62013	62014	62015	62016	62017	62018	62019	62020	62021	62022	62023	62024	62025	62026	62027	62028	62029	62030	62031	62032	62033	62034	62035	62036	62037	62038	62039	62040	62041	62042	62043	62044	62045	62046	62047	62048	62049	62050
G	A	U	G	C	C	G	G	C	C	A	U	G	C	G	C	U	A	U	G	U	C	U	A	U	C	U	C	U	A	U	U	G	C	C	U	C	U	G	U	G	A	A	C	A	A	A	U	A	C
-	-	-	-	-	-	-	-	-	-	-	-	-	-	-	-	-	-	-	-	-	-	-	-	-	-	-	-	-	-	-	-	-	-	-	-	-	-	-	-	-	-	-	-	-	-	-	-	-	-
63001	63002	63003	63004	63005	63006	63007	63008	63009	63010	63011	63012	63013	63014	63015	63016	63017	63018	63019	63020	63021	63022	63023	63024	63025	63026	63027	63028	63029	63030	63031	63032	63033	63034	63035	63036	63037	63038	63039	63040	63041	63042	63043	63044	63045	63046	63047	63048	63049	63050
G	G	U	G	G	C	A	A	G	C	C	C	G	G	G	A	G	A	G	A	C	U	G	C	U	C	A	C	C	C	C	G	G	G	U	G	A	A	C	A	U	U	G	U	G	A	C	G	G	C
-	-	-	-	-	-	-	-	-	-	-	-	-	-	-	-	-	-	-	-	-	-	-	-	-	-	-	-	-	-	-	-	-	-	-	-	-	-	-	-	-	-	-	-	-	-	-	-	-	-
64001	64002	64003	64004	64005	64006	64007	64008	64009	64010	64011	64012	64013	64014	64015	64016	64017	64018	64019	64020	64021	64022	64023	64024	64025	64026	64027	64028	64029	64030	64031	64032	64033	64034	64035	64036	64037	64038	64039	64040	64041	64042	64043	64044	64045	64046	64047	64048	64049	64050
G	C	G	C	C	C	G	G	G	U	G	A	U	G	G	C	G	U	G	C	G	C	G	A	G	G	G	C	C	U	A	G	G	C	C	U	C	G	G	C	U	C	U	G	A	C	U	C	U	A
-	-	-	-	-	-	-	-	-	-	-	-	-	-	-	-	-	-	-	-	-	-	-	-	-	-	-	-	-	-	-	-	-	-	-	-	-	-	-	-	-	-	-	-	-	-	-	-	-	-
65001	65002	65003	65004	65005	65006	65007	65008	65009	65010	65011	65012	65013	65014	65015	65016	65017	65018	65019	65020	65021	65022	65023	65024	65025	65026	65027	65028	65029	65030	65031	65032	65033	65034	65035	65036	65037	65038	65039	65040	65041	65042	65043	65044	65045	65046	65047	65048	65049	65050
G	C	C	G	A	C	A	U	G	A	C	A	A	A	C	A	U	C	A	C	A	A	A	G	U	A	C	A	C	A	A	C	A	A	G	C	G	U	U	U	U	G	A	A	C	C	A	C	G	U
-	-	-	-	-	-	-	-	-	-	-	-	-	-	-	-	-	-	-	-	-	-	-	-	-	-	-	-	-	-	-	-	-	-	-	-	-	-	-	-	-	-	-	-	-	-	-	-	-	-
66001	66002	66003	66004	66005	66006	66007	66008	66009	66010	66011	66012	66013	66014	66015	66016	66017	66018	66019	66020	66021	66022	66023	66024	66025	66026	66027	66028	66029	66030	66031	66032	66033	66034	66035	66036	66037	66038	66039	66040	66041	66042	66043	66044	66045	66046	66047	66048	66049	66050
U	C	C	U	G	C	U	A	C	G	C	C	A	A	C	C	A	C	A	G	A	G	G	C	A	C	C	A	A	G	C	C	C	A	U	C	U	U	C	U	A	C	C	U	C	C	U	G	G	A
-	-	-	-	-	-	-	-	-	-	-	-	-	-	-	-	-	-	-	-	-	-	-	-	-	-	-	-	-	-	-	-	-	-	-	-	-	-	-	-	-	-	-	-	-	-	-	-	-	-
67001	67002	67003	67004	67005	67006	67007	67008	67009	67010	67011	67012	67013	67014	67015	67016	67017	67018	67019	67020	67021	67022	67023	67024	67025	67026	67027	67028	67029	67030	67031	67032	67033	67034	67035	67036	67037	67038	67039	67040	67041	67042	67043	67044	67045	67046	67047	67048	67049	67050
A	U	G	U	A	G	G	G	A	G	C	A	C	U	C	G	G	G	G	C	C	C	U	U	U	U	U	G	G	U	U	U	G	G	C	A	C	G	A	A	G	C	C	U	U	C	U	C	C	U
-	-	-	-	-	-	-	-	-	-	-	-	-	-	-	-	-	-	-	-	-	-	-	-	-	-	-	-	-	-	-	-	-	-	-	-	-	-	-	-	-	-	-	-	-	-	-	-	-	-
68001	68002	68003	68004	68005	68006	68007	68008	68009	68010	68011	68012	68013	68014	68015	68016	68017	68018	68019	68020	68021	68022	68023	68024	68025	68026	68027	68028	68029	68030	68031	68032	68033	68034	68035	68036	68037	68038	68039	68040	68041	68042	68043	68044	68045	68046	68047	68048	68049	68050
A	U	G	U	U	G	A	G	G	U	G	G	U	C	G	A	C	C	U	G	G	U	C	C	U	C	G	G	A	G	U	C	C	A	G	C	A	G	A	C	U	C	A	C	G	A	G	G	A	C
-	-	-	-	-	-	-	-	-	-	-	-	-	-	-	-	-	-	-	-	-	-	-	-	-	-	-	-	-	-	-	-	-	-	-	-	-	-	-	-	-	-	-	-	-	-	-	-	-	-
69001	69002	69003	69004	69005	69006	69007	69008	69009	69010	69011	69012	69013	69014	69015	69016	69017	69018	69019	69020	69021	69022	69023	69024	69025	69026	69027	69028	69029	69030	69031	69032	69033	69034	69035	69036	69037	69038	69039	69040	69041	69042	69043	69044	69045	69046	69047	69048	69049	69050
U	C	C	G	U	U	A	U	G	A	A	C	U	C	C	U	C	C	A	C	C	A	C	G	U	C	C	G	U	G	A	C	C	C	C	G	C	U	G	A	U	G	G	U	C	U	U	G	U	U
-	-	-	-	-	-	-	-	-	-	-	-	-	-	-	-	-	-	-	-	-	-	-	-	-	-	-	-	-	-	-	-	-	-	-	-	-	-	-	-	-	-	-	-	-	-	-	-	-	-
70001	70002	70003	70004	70005	70006	70007	70008	70009	70010	70011	70012	70013	70014	70015	70016	70017	70018	70019	70020	70021	70022	70023	70024	70025	70026	70027	70028	70029	70030	70031	70032	70033	70034	70035	70036	70037	70038	70039	70040	70041	70042	70043	70044	70045	70046	70047	70048	70049	70050
C	C	A	C	G	U	U	C	A	U	G	U	U	G	A	A	C	A	U	G	A	C	C	U	C	A	G	A	C	G	C	C	U	C	C	G	U	G	A	G	G	C	G	U	A	U	A	G	U	C
)	)	.	)	)	.	(	(	(	(	(	(	.	.	.	)	)	)	)	)	)	(	(	(	(	.	(	(	(	(	(	(	(	(	.	.	.	)	)	)	)	)	.	.	.	.	.	)	)	)
71001	71002	71003	71004	71005	71006	71007	71008	71009	71010	71011	71012	71013	71014	71015	71016	71017	71018	71019	71020	71021	71022	71023	71024	71025	71026	71027	71028	71029	71030	71031	71032	71033	71034	71035	71036	71037	71038	71039	71040	71041	71042	71043	71044	71045	71046	71047	71048	71049	71050
G	C	U	C	U	U	C	C	U	C	U	C	C	C	A	C	G	C	C	G	A	G	G	U	C	A	A	G	A	C	C	U	U	C	C	U	C	A	C	C	A	C	C	C	U	C	C	A	C	G
-	-	-	-	-	-	-	-	-	-	-	-	-	-	-	-	-	-	-	-	-	-	-	-	-	-	-	-	-	-	-	-	-	-	-	-	-	-	-	-	-	-	-	-	-	-	-	-	-	-
72001	72002	72003	72004	72005	72006	72007	72008	72009	72010	72011	72012	72013	72014	72015	72016	72017	72018	72019	72020	72021	72022	72023	72024	72025	72026	72027	72028	72029	72030	72031	72032	72033	72034	72035	72036	72037	72038	72039	72040	72041	72042	72043	72044	72045	72046	72047	72048	72049	72050
G	A	C	G	C	U	G	G	C	A	G	U	U	C	A	C	G	C	A	U	G	C	C	C	A	G	G	C	U	A	A	U	G	G	U	C	A	A	G	G	A	U	G	A	G	G	C	A	G	G
-	-	-	-	-	-	-	-	-	-	-	-	-	-	-	-	-	-	-	-	-	-	(	(	.	(	(	(	(	.	(	(	(	(	(	(	(	.	(	(	.	.	.	(	(	(	(	(	(	(
73001	73002	73003	73004	73005	73006	73007	73008	73009	73010	73011	73012	73013	73014	73015	73016	73017	73018	73019	73020	73021	73022	73023	73024	73025	73026	73027	73028	73029	73030	73031	73032	73033	73034	73035	73036	73037	73038	73039	73040	73041	73042	73043	73044	73045	73046	73047	73048	73049	73050
C	U	G	C	U	C	U	G	U	G	A	A	G	U	C	U	C	U	U	C	C	U	C	C	U	C	G	U	C	C	G	A	C	A	A	G	A	G	G	C	G	C	C	G	G	U	C	C	C	U
-	-	-	-	-	-	-	-	-	-	-	-	-	-	-	-	-	-	-	-	-	-	-	-	-	-	-	-	-	-	-	-	-	-	-	-	-	-	-	-	-	-	-	-	-	-	-	-	-	-
74001	74002	74003	74004	74005	74006	74007	74008	74009	74010	74011	74012	74013	74014	74015	74016	74017	74018	74019	74020	74021	74022	74023	74024	74025	74026	74027	74028	74029	74030	74031	74032	74033	74034	74035	74036	74037	74038	74039	74040	74041	74042	74043	74044	74045	74046	74047	74048	74049	74050
A	G	A	A	G	G	A	G	A	C	C	A	C	G	U	U	G	A	G	U	C	C	G	U	U	U	G	C	G	C	A	G	C	G	G	C	U	G	A	U	G	A	C	C	A	G	C	U	G	G
-	-	-	-	-	-	-	-	-	-	-	-	-	-	-	-	-	-	-	-	-	-	-	-	-	-	-	-	-	-	-	-	-	-	-	-	-	-	-	-	-	-	-	-	-	-	-	-	-	-
75001	75002	75003	75004	75005	75006	75007	75008	75009	75010	75011	75012	75013	75014	75015	75016	75017	75018	75019	75020	75021	75022	75023	75024	75025	75026	75027	75028	75029	75030	75031	75032	75033	75034	75035	75036	75037	75038	75039	75040	75041	75042	75043	75044	75045	75046	75047	75048	75049	75050
C	A	U	C	U	G	G	G	C	C	A	C	C	U	U	C	U	U	G	G	U	G	G	U	A	U	U	C	A	A	A	A	U	A	A	U	C	G	G	C	U	U	C	C	G	C	U	A	C	A
-	-	-	-	-	-	-	-	-	-	-	-	-	-	-	-	-	-	-	-	-	-	-	-	-	-	-	-	-	-	-	-	-	-	-	-	-	-	-	-	-	-	-	-	-	-	-	-	-	-
76001	76002	76003	76004	76005	76006	76007	76008	76009	76010	76011	76012	76013	76014	76015	76016	76017	76018	76019	76020	76021	76022	76023	76024	76025	76026	76027	76028	76029	76030	76031	76032	76033	76034	76035	76036	76037	76038	76039	76040	76041	76042	76043	76044	76045	76046	76047	76048	76049	76050
U	G	C	U	C	C	U	G	U	U	C	C	A	C	C	G	U	G	G	G	C	C	C	C	U	U	U	G	C	A	G	C	C	A	A	U	G	C	A	A	C	U	U	G	G	A	C	G	U	U
-	-	-	-	-	-	-	-	-	-	-	-	-	-	-	-	-	-	-	-	-	-	-	-	-	-	-	-	-	-	-	-	-	-	-	-	-	-	-	-	-	-	-	-	-	-	-	-	-	-
77001	77002	77003	77004	77005	77006	77007	77008	77009	77010	77011	77012	77013	77014	77015	77016	77017	77018	77019	77020	77021	77022	77023	77024	77025	77026	77027	77028	77029	77030	77031	77032	77033	77034	77035	77036	77037	77038	77039	77040	77041	77042	77043	77044	77045	77046	77047	77048	77049	77050
A	A	C	G	U	G	A	C	U	G	G	C	G	G	C	A	C	A	C	A	A	A	G	A	G	G	A	A	U	C	A	A	U	C	A	C	A	A	C	A	A	C	G	C	G	C	C	C	C	A
-	-	-	-	-	-	-	-	-	-	-	-	-	-	-	-	-	-	-	-	-	-	-	-	-	-	-	-	-	-	-	-	-	-	-	-	-	-	-	-	-	-	-	-	-	-	-	-	-	-
78001	78002	78003	78004	78005	78006	78007	78008	78009	78010	78011	78012	78013	78014	78015	78016	78017	78018	78019	78020	78021	78022	78023	78024	78025	78026	78027	78028	78029	78030	78031	78032	78033	78034	78035	78036	78037	78038	78039	78040	78041	78042	78043	78044	78045	78046	78047	78048	78049	78050
C	C	A	A	U	G	G	C	U	C	A	U	A	A	A	A	G	A	C	C	A	G	U	A	A	U	C	C	A	U	G	U	C	A	G	C	C	G	G	C	A	U	U	U	U	U	A	A	A	G
-	-	-	-	-	-	-	-	-	-	-	-	-	-	-	-	-	-	-	-	-	-	-	-	-	-	-	-	-	-	-	-	-	-	-	-	-	-	-	-	-	-	-	-	-	-	-	-	-	-
79001	79002	79003	79004	79005	79006	79007	79008	79009	79010	79011	79012	79013	79014	79015	79016	79017	79018	79019	79020	79021	79022	79023	79024	79025	79026	79027	79028	79029	79030	79031	79032	79033	79034	79035	79036	79037	79038	79039	79040	79041	79042	79043	79044	79045	79046	79047	79048	79049	79050
G	A	U	U	U	U	A	A	U	G	G	U	C	G	G	G	C	A	U	U	U	C	C	U	C	U	G	U	U	A	C	U	A	C	U	A	G	C	C	A	U	G	A	G	G	C	C	U	A	A
(	(	(	(	.	.	.	.	.	)	)	)	)	.	.	.	.	.	)	)	)	)	)	)	)	)	)	)	.	.	.	.	.	.	.	.	)	)	)	.	.	.	(	(	(	(	(	.	.	.
80001	80002	80003	80004	80005	80006	80007	80008	80009	80010	80011	80012	80013	80014	80015	80016	80017	80018	80019	80020	80021	80022	80023	80024	80025	80026	80027	80028	80029	80030	80031	80032	80033	80034	80035	80036	80037	80038	80039	80040	80041	80042	80043	80044	80045	80046	80047	80048	80049	80050
G	C	G	C	C	G	A	C	U	G	C	G	G	U	G	A	C	A	G	C	A	G	U	U	C	C	A	G	C	A	G	C	A	G	U	G	A	C	U	C	G	G	G	C	A	A	C	A	G	U
)	)	)	)	)	)	(	(	(	(	(	.	.	.	.	.	.	.	)	)	)	)	)	.	.	)	)	)	.	.	)	)	)	.	)	)	.	.	)	)	)	)	)	)	.	.	.	.	.	.
81001	81002	81003	81004	81005	81006	81007	81008	81009	81010	81011	81012	81013	81014	81015	81016	81017	81018	81019	81020	81021	81022	81023	81024	81025	81026	81027	81028	81029	81030	81031	81032	81033	81034	81035	81036	81037	81038	81039	81040	81041	81042	81043	81044	81045	81046	81047	81048	81049	81050
G	A	G	A	U	G	U	U	A	G	A	C	A	G	G	U	A	A	C	U	C	A	C	U	A	A	A	C	A	U	U	G	C	A	C	C	U	U	G	C	C	G	G	C	C	A	C	C	U	U
-	-	-	-	-	-	-	-	-	-	-	-	-	-	-	-	-	-	-	-	-	-	-	-	-	-	-	-	-	-	-	-	-	-	-	-	-	-	-	-	-	-	-	-	.	.	.	(	(	(
82001	82002	82003	82004	82005	82006	82007	82008	82009	82010	82011	82012	82013	82014	82015	82016	82017	82018	82019	82020	82021	82022	82023	82024	82025	82026	82027	82028	82029	82030	82031	82032	82033	82034	82035	82036	82037	82038	82039	82040	82041	82042	82043	82044	82045	82046	82047	82048	82049	82050
G	G	A	C	A	C	C	A	G	A	U	G	U	U	U	U	A	C	A	C	G	A	G	G	A	U	C	U	C	U	U	A	A	A	U	U	U	C	U	A	A	C	U	C	C	C	G	U	U	A
-	-	-	-	-	-	-	-	-	-	-	-	-	-	-	-	-	-	-	-	-	-	-	-	-	-	-	-	.	.	.	.	.	.	.	.	.	.	(	(	(	(	.	.	.	.	)	)	)	)
83001	83002	83003	83004	83005	83006	83007	83008	83009	83010	83011	83012	83013	83014	83015	83016	83017	83018	83019	83020	83021	83022	83023	83024	83025	83026	83027	83028	83029	83030	83031	83032	83033	83034	83035	83036	83037	83038	83039	83040	83041	83042	83043	83044	83045	83046	83047	83048	83049	83050
C	A	U	U	A	A	U	G	U	C	C	A	G	U	G	G	G	G	U	A	A	A	U	G	C	A	C	C	U	U	G	A	C	U	G	U	A	A	U	C	A	C	U	G	G	C	A	A	A	G
-	-	-	-	-	-	-	-	-	-	-	-	-	-	-	-	-	-	-	-	-	-	-	-	-	-	-	-	-	-	-	-	-	-	-	-	-	-	-	-	-	-	-	-	-	-	-	-	-	-
84001	84002	84003	84004	84005	84006	84007	84008	84009	84010	84011	84012	84013	84014	84015	84016	84017	84018	84019	84020	84021	84022	84023	84024	84025	84026	84027	84028	84029	84030	84031	84032	84033	84034	84035	84036	84037	84038	84039	84040	84041	84042	84043	84044	84045	84046	84047	84048	84049	84050
C	A	U	U	U	C	C	C	A	G	A	A	G	C	U	C	C	G	A	G	G	U	G	C	A	G	G	G	C	C	G	G	U	G	G	A	C	U	G	G	G	U	G	A	G	C	A	G	G	C
-	-	-	-	-	-	-	-	-	-	-	-	-	-	-	-	-	-	-	-	-	-	-	-	-	-	-	-	-	-	-	-	-	-	-	-	-	-	-	-	-	-	-	-	-	-	-	-	-	-
85001	85002	85003	85004	85005	85006	85007	85008	85009	85010	85011	85012	85013	85014	85015	85016	85017	85018	85019	85020	85021	85022	85023	85024	85025	85026	85027	85028	85029	85030	85031	85032	85033	85034	85035	85036	85037	85038	85039	85040	85041	85042	85043	85044	85045	85046	85047	85048	85049	85050
G	C	C	U	U	U	A	G	A	A	A	U	G	C	U	U	U	C	U	G	G	A	U	U	A	C	U	U	G	U	U	C	U	U	U	U	A	U	G	C	C	U	C	U	C	C	G	U	G	C
-	-	-	-	-	-	-	-	-	-	-	-	-	-	-	-	-	-	-	-	-	-	-	-	-	-	-	-	-	-	-	-	-	-	-	-	-	-	-	-	-	-	-	-	-	-	-	-	-	-
86001	86002	86003	86004	86005	86006	86007	86008	86009	86010	86011	86012	86013	86014	86015	86016	86017	86018	86019	86020	86021	86022	86023	86024	86025	86026	86027	86028	86029	86030	86031	86032	86033	86034	86035	86036	86037	86038	86039	86040	86041	86042	86043	86044	86045	86046	86047	86048	86049	86050
U	G	A	A	G	G	C	C	C	C	G	G	C	C	C	G	G	G	G	U	C	C	U	G	A	A	U	A	U	G	C	U	C	A	C	C	A	G	U	A	U	U	C	U	G	U	A	C	A	U
-	-	-	-	-	-	-	-	-	-	-	-	-	-	-	-	-	-	-	-	-	-	-	-	-	-	-	-	-	-	-	-	-	-	-	-	-	-	-	-	-	-	-	-	-	-	-	-	-	-
87001	87002	87003	87004	87005	87006	87007	87008	87009	87010	87011	87012	87013	87014	87015	87016	87017	87018	87019	87020	87021	87022	87023	87024	87025	87026	87027	87028	87029	87030	87031	87032	87033	87034	87035	87036	87037	87038	87039	87040	87041	87042	87043	87044	87045	87046	87047	87048	87049	87050
G	G	G	A	G	U	G	G	G	C	G	C	C	C	C	C	U	G	A	G	G	C	C	U	C	U	G	C	A	U	G	G	C	G	G	U	G	G	G	U	G	G	C	C	C	C	U	G	A	G
-	-	-	-	-	-	-	-	-	-	-	-	-	-	-	-	-	-	-	-	-	-	-	-	-	-	-	-	-	-	-	-	-	-	-	-	-	-	-	-	-	-	-	-	-	-	-	-	-	-
88001	88002	88003	88004	88005	88006	88007	88008	88009	88010	88011	88012	88013	88014	88015	88016	88017	88018	88019	88020	88021	88022	88023	88024	88025	88026	88027	88028	88029	88030	88031	88032	88033	88034	88035	88036	88037	88038	88039	88040	88041	88042	88043	88044	88045	88046	88047	88048	88049	88050
G	C	U	C	U	U	C	U	C	C	C	A	G	A	C	C	G	G	G	G	C	U	G	G	U	G	U	G	G	U	U	C	U	G	G	U	G	G	C	A	G	U	A	G	G	G	U	U	G	C
-	-	-	-	-	-	-	-	-	-	-	-	-	-	-	-	-	-	-	-	-	-	-	-	-	-	-	-	-	-	-	-	-	-	-	-	-	-	-	-	-	-	-	-	-	-	-	-	-	-
89001	89002	89003	89004	89005	89006	89007	89008	89009	89010	89011	89012	89013	89014	89015	89016	89017	89018	89019	89020	89021	89022	89023	89024	89025	89026	89027	89028	89029	89030	89031	89032	89033	89034	89035	89036	89037	89038	89039	89040	89041	89042	89043	89044	89045	89046	89047	89048	89049	89050
U	A	G	C	A	G	U	C	A	C	A	A	G	G	A	G	U	G	G	G	U	G	G	A	C	U	U	U	A	U	C	U	C	C	C	C	C	U	G	U	C	U	C	A	A	A	A	C	U	G
-	-	-	-	-	-	-	-	-	-	-	-	-	-	-	-	-	-	-	-	-	-	-	-	-	-	-	-	-	-	-	-	-	-	-	-	-	-	-	-	-	-	-	-	-	-	-	-	-	-
90001	90002	90003	90004	90005	90006	90007	90008	90009	90010	90011	90012	90013	90014	90015	90016	90017	90018	90019	90020	90021	90022	90023	90024	90025	90026	90027	90028	90029	90030	90031	90032	90033	90034	90035	90036	90037	90038	90039	90040	90041	90042	90043	90044	90045	90046	90047	90048	90049	90050
A	C	A	G	G	C	C	A	C	U	C	G	G	G	G	G	U	C	C	G	A	G	G	G	C	G	G	G	G	C	C	U	G	C	C	A	U	G	G	A	U	U	G	A	C	A	A	A	U	C
-	-	-	-	-	-	-	-	-	-	-	-	-	-	-	-	-	-	-	-	-	-	-	-	-	-	-	-	-	-	-	-	-	-	-	-	-	-	-	-	-	-	-	-	-	-	-	-	-	-
91001	91002	91003	91004	91005	91006	91007	91008	91009	91010	91011	91012	91013	91014	91015	91016	91017	91018	91019	91020	91021	91022	91023	91024	91025	91026	91027	91028	91029	91030	91031	91032	91033	91034	91035	91036	91037	91038	91039	91040	91041	91042	91043	91044	91045	91046	91047	91048	91049	91050
C	A	G	A	A	G	G	U	U	C	C	C	C	C	G	G	G	C	C	C	U	G	C	A	U	A	G	C	A	A	U	C	U	C	A	G	G	A	G	G	U	G	C	G	G	G	A	C	A	A
-	-	-	-	-	-	-	-	-	-	-	-	-	-	-	-	-	-	-	-	-	-	-	-	-	-	-	-	-	-	-	-	-	-	-	-	-	-	-	-	-	-	-	-	-	-	-	-	-	-
92001	92002	92003	92004	92005	92006	92007	92008	92009	92010	92011	92012	92013	92014	92015	92016	92017	92018	92019	92020	92021	92022	92023	92024	92025	92026	92027	92028	92029	92030	92031	92032	92033	92034	92035	92036	92037	92038	92039	92040	92041	92042	92043	92044	92045	92046	92047	92048	92049	92050
C	G	G	C	C	U	A	A	A	G	G	U	G	C	C	G	G	C	A	G	A	A	A	A	G	G	U	C	A	C	A	U	G	A	C	A	C	C	U	A	C	G	G	C	C	A	C	U	U	G
-	-	-	-	-	-	-	-	-	-	-	-	-	-	-	-	-	-	-	-	-	-	-	-	-	-	-	-	-	-	-	-	-	-	-	-	-	-	-	-	-	-	-	-	-	-	-	-	-	-
93001	93002	93003	93004	93005	93006	93007	93008	93009	93010	93011	93012	93013	93014	93015	93016	93017	93018	93019	93020	93021	93022	93023	93024	93025	93026	93027	93028	93029	93030	93031	93032	93033	93034	93035	93036	93037	93038	93039	93040	93041	93042	93043	93044	93045	93046	93047	93048	93049	93050
A	G	C	A	U	A	A	A	C	U	U	A	A	U	C	U	U	G	A	C	U	U	U	G	G	C	C	U	G	C	U	G	A	C	A	C	C	C	C	A	U	A	C	A	A	A	G	G	C	U
-	-	-	-	-	-	-	-	-	-	-	-	-	-	-	-	-	-	-	-	-	-	-	-	-	-	-	-	-	-	-	-	-	-	-	-	-	-	-	-	-	-	-	-	-	-	-	-	-	-
94001	94002	94003	94004	94005	94006	94007	94008	94009	94010	94011	94012	94013	94014	94015	94016	94017	94018	94019	94020	94021	94022	94023	94024	94025	94026	94027	94028	94029	94030	94031	94032	94033	94034	94035	94036	94037	94038	94039	94040	94041	94042	94043	94044	94045	94046	94047	94048	94049	94050
U	A	C	U	G	U	C	U	C	G	G	G	U	C	U	U	G	G	C	A	C	G	G	C	C	C	C	C	A	A	G	A	C	A	C	U	C	A	U	U	A	U	C	A	C	A	C	G	A	A
-	-	-	-	-	-	-	-	-	-	-	-	-	-	-	-	-	-	-	-	-	-	-	-	-	-	-	-	-	-	-	-	-	-	-	-	-	-	-	-	-	-	-	-	-	-	-	-	-	-
95001	95002	95003	95004	95005	95006	95007	95008	95009	95010	95011	95012	95013	95014	95015	95016	95017	95018	95019	95020	95021	95022	95023	95024	95025	95026	95027	95028	95029	95030	95031	95032	95033	95034	95035	95036	95037	95038	95039	95040	95041	95042	95043	95044	95045	95046	95047	95048	95049	95050
A	A	U	G	U	C	A	C	C	A	A	A	G	G	C	A	C	G	C	C	C	C	C	C	A	A	A	A	A	U	G	C	A	A	C	G	U	C	G	C	C	C	C	A	G	G	C	C	C	C
-	-	-	-	-	-	-	-	-	-	-	-	-	-	-	-	-	-	-	-	-	-	-	-	-	-	-	-	-	-	-	-	-	-	-	-	-	-	-	-	-	-	-	-	-	-	-	-	-	-
96001	96002	96003	96004	96005	96006	96007	96008	96009	96010	96011	96012	96013	96014	96015	96016	96017	96018	96019	96020	96021	96022	96023	96024	96025	96026	96027	96028	96029	96030	96031	96032	96033	96034	96035	96036	96037	96038	96039	96040	96041	96042	96043	96044	96045	96046	96047	96048	96049	96050
G	G	U	U	U	A	A	C	G	A	G	C	A	G	A	G	A	A	G	A	A	G	U	A	C	A	G	A	C	A	G	C	C	G	A	G	A	U	U	G	C	U	G	C	C	C	C	U	U	U
-	-	-	-	-	-	-	-	-	-	-	-	-	-	-	-	-	-	-	-	-	-	-	-	-	-	-	-	-	-	-	-	-	-	-	-	-	-	-	-	-	-	-	-	-	-	-	-	-	-
97001	97002	97003	97004	97005	97006	97007	97008	97009	97010	97011	97012	97013	97014	97015	97016	97017	97018	97019	97020	97021	97022	97023	97024	97025	97026	97027	97028	97029	97030	97031	97032	97033	97034	97035	97036	97037	97038	97039	97040	97041	97042	97043	97044	97045	97046	97047	97048	97049	97050
G	G	C	G	C	C	G	G	G	G	U	G	G	G	G	U	G	G	A	C	G	U	C	A	G	C	C	U	G	A	C	C	A	A	C	U	U	U	A	G	U	G	A	C	C	A	G	A	C	C
(	(	.	(	(	.	.	.	.	(	(	(	(	(	(	(	(	(	(	(	(	.	.	(	(	(	.	(	(	(	(	.	.	.	.	.	.	.	(	(	(	(	.	.	.	.	.	.	(	(
98001	98002	98003	98004	98005	98006	98007	98008	98009	98010	98011	98012	98013	98014	98015	98016	98017	98018	98019	98020	98021	98022	98023	98024	98025	98026	98027	98028	98029	98030	98031	98032	98033	98034	98035	98036	98037	98038	98039	98040	98041	98042	98043	98044	98045	98046	98047	98048	98049	98050
U	G	U	U	U	A	G	C	C	C	G	C	C	G	U	U	G	G	G	G	C	C	U	C	C	C	G	G	U	C	U	U	A	A	A	U	A	A	U	G	U	C	C	G	C	C	C	C	C	G
-	-	-	-	-	-	-	-	-	-	-	-	-	-	-	-	-	-	-	-	-	-	-	-	-	-	-	.	.	.	.	.	.	.	.	.	.	.	.	.	.	.	.	.	.	.	.	.	.	.
99001	99002	99003	99004	99005	99006	99007	99008	99009	99010	99011	99012	99013	99014	99015	99016	99017	99018	99019	99020	99021	99022	99023	99024	99025	99026	99027	99028	99029	99030	99031	99032	99033	99034	99035	99036	99037	99038	99039	99040	99041	99042	99043	99044	99045	99046	99047	99048	99049	99050
G	A	G	A	C	U	U	A	C	C	U	G	G	C	U	G	A	G	C	A	U	G	U	G	C	G	U	G	U	C	C	A	G	C	A	G	C	U	G	A	A	A	A	U	C	C	G	C	A	U
.	.	.	.	)	)	)	.	.	.	)	)	)	)	)	)	)	)	(	(	(	.	(	(	(	(	(	(	.	(	(	(	(	(	.	(	(	(	(	.	.	.	.	(	(	(	(	(	(	(
100001	100002	100003	100004	100005	100006	100007	100008	100009	100010	100011	100012	100013	100014	100015	100016	100017	100018	100019	100020	100021	100022	100023	100024	100025	100026	100027	100028	100029	100030	100031	100032	100033	100034	100035	100036	100037	100038	100039	100040	100041	100042	100043	100044	100045	100046	100047	100048	100049	100050
G	C	C	U	C	U	U	U	G	U	C	U	G	U	C	A	U	C	C	G	G	A	A	G	A	G	G	A	A	G	A	C	A	A	G	C	A	C	A	G	C	U	A	U	G	U	U	A	A	G
-	-	-	-	-	-	-	-	-	-	-	-	-	-	-	-	-	-	-	-	-	-	-	-	-	-	-	-	-	-	-	-	-	-	-	-	-	-	-	-	-	-	-	-	-	-	-	-	-	-
101001	101002	101003	101004	101005	101006	101007	101008	101009	101010	101011	101012	101013	101014	101015	101016	101017	101018	101019	101020	101021	101022	101023	101024	101025	101026	101027	101028	101029	101030	101031	101032	101033	101034	101035	101036	101037	101038	101039	101040	101041	101042	101043	101044	101045	101046	101047	101048	101049	101050
C	C	C	A	G	A	A	A	G	A	A	G	U	G	G	G	A	C	C	U	A	C	A	G	G	A	C	A	A	G	A	C	A	G	U	C	A	C	A	U	U	G	C	A	U	C	G	C	U	C
-	-	-	-	-	-	-	-	-	-	-	-	-	-	-	-	-	-	-	-	-	-	-	-	-	-	-	-	-	-	-	-	-	-	-	-	-	-	-	-	-	-	-	-	-	-	-	-	-	-
102001	102002	102003	102004	102005	102006	102007	102008	102009	102010	102011	102012	102013	102014	102015	102016	102017	102018	102019	102020	102021	102022	102023	102024	102025	102026	102027	102028	102029	102030	102031	102032	102033	102034	102035	102036	102037	102038	102039	102040	102041	102042	102043	102044	102045	102046	102047	102048	102049	102050
U	G	G	G	C	C	A	C	U	A	C	A	U	C	A	A	G	A	A	U	U	A	C	A	A	C	C	C	U	G	G	C	A	C	G	C	U	A	A	G	C	U	C	C	C	U	U	U	U	G
-	-	-	-	-	-	-	-	-	-	-	-	-	-	-	-	-	-	-	-	-	-	-	-	-	-	-	-	-	-	-	-	-	-	-	-	-	-	-	-	-	-	-	-	-	-	-	-	-	-
103001	103002	103003	103004	103005	103006	103007	103008	103009	103010	103011	103012	103013	103014	103015	103016	103017	103018	103019	103020	103021	103022	103023	103024	103025	103026	103027	103028	103029	103030	103031	103032	103033	103034	103035	103036	103037	103038	103039	103040	103041	103042	103043	103044	103045	103046	103047	103048	103049	103050
G	G	A	A	U	G	G	C	C	C	A	G	G	U	A	C	A	G	C	C	C	C	C	C	G	G	A	G	G	C	C	A	U	C	G	C	C	C	C	A	C	A	G	A	G	A	A	A	G	A
-	-	-	-	-	-	-	-	-	-	-	-	-	-	-	-	-	-	-	-	-	-	-	-	-	-	-	-	-	-	-	-	-	-	-	-	-	-	-	-	-	-	-	-	-	-	-	-	-	-
104001	104002	104003	104004	104005	104006	104007	104008	104009	104010	104011	104012	104013	104014	104015	104016	104017	104018	104019	104020	104021	104022	104023	104024	104025	104026	104027	104028	104029	104030	104031	104032	104033	104034	104035	104036	104037	104038	104039	104040	104041	104042	104043	104044	104045	104046	104047	104048	104049	104050
U	G	G	C	G	G	A	G	G	U	G	A	A	G	G	A	G	A	U	G	G	A	C	U	G	A	C	C	G	U	A	U	G	U	C	U	G	G	G	G	C	G	U	U	G	U	U	G	G	A
-	-	-	-	-	-	-	-	-	-	-	-	-	-	-	-	-	-	-	-	-	-	-	-	-	-	-	-	-	-	-	-	-	-	-	-	-	-	-	-	-	-	-	-	-	-	-	-	-	-
105001	105002	105003	105004	105005	105006	105007	105008	105009	105010	105011	105012	105013	105014	105015	105016	105017	105018	105019	105020	105021	105022	105023	105024	105025	105026	105027	105028	105029	105030	105031	105032	105033	105034	105035	105036	105037	105038	105039	105040	105041	105042	105043	105044	105045	105046	105047	105048	105049	105050
A	G	A	G	U	C	U	G	A	G	U	G	G	U	U	U	C	C	A	U	G	A	U	C	A	C	A	A	G	C	A	G	C	A	G	C	A	G	A	A	G	C	C	A	A	C	G	U	A	C
-	-	-	-	-	-	-	-	-	-	-	-	-	-	-	-	-	-	-	-	-	-	-	-	-	-	-	-	-	-	-	-	-	-	-	-	-	-	-	-	-	-	-	-	-	-	-	-	-	-
106001	106002	106003	106004	106005	106006	106007	106008	106009	106010	106011	106012	106013	106014	106015	106016	106017	106018	106019	106020	106021	106022	106023	106024	106025	106026	106027	106028	106029	106030	106031	106032	106033	106034	106035	106036	106037	106038	106039	106040	106041	106042	106043	106044	106045	106046	106047	106048	106049	106050
C	G	U	A	C	A	A	C	A	A	C	U	U	G	G	A	C	A	U	G	G	C	A	A	U	A	A	A	C	G	U	U	U	A	U	U	G	G	C	A	A	G	A	U	U	C	A	C	A	G
-	-	-	-	-	-	-	-	-	-	-	-	-	-	-	-	-	-	-	-	-	-	-	-	-	-	-	-	-	-	-	-	-	-	-	-	-	-	-	-	-	-	-	-	-	-	-	-	-	-
107001	107002	107003	107004	107005	107006	107007	107008	107009	107010	107011	107012	107013	107014	107015	107016	107017	107018	107019	107020	107021	107022	107023	107024	107025	107026	107027	107028	107029	107030	107031	107032	107033	107034	107035	107036	107037	107038	107039	107040	107041	107042	107043	107044	107045	107046	107047	107048	107049	107050
G	C	C	C	A	G	G	U	C	C	G	C	A	A	A	G	A	C	A	U	C	G	G	C	C	A	G	G	C	C	C	U	G	C	A	C	C	C	C	G	A	G	G	C	C	C	A	U	G	G
-	-	-	-	-	-	-	-	-	-	-	-	-	-	-	-	-	-	-	-	-	-	-	-	-	-	-	-	-	-	-	-	-	-	-	-	-	-	-	-	-	-	-	-	-	-	-	-	-	-
108001	108002	108003	108004	108005	108006	108007	108008	108009	108010	108011	108012	108013	108014	108015	108016	108017	108018	108019	108020	108021	108022	108023	108024	108025	108026	108027	108028	108029	108030	108031	108032	108033	108034	108035	108036	108037	108038	108039	108040	108041	108042	108043	108044	108045	108046	108047	108048	108049	108050
G	U	G	G	A	G	C	A	G	C	A	C	A	C	C	G	U	C	U	G	G	G	A	G	G	U	U	A	G	G	U	G	C	U	C	A	A	A	G	U	A	G	U	A	A	U	C	A	A	A
-	-	-	-	-	-	-	-	-	-	-	-	-	-	-	-	-	-	-	-	-	-	-	-	-	-	-	-	-	-	-	-	-	-	-	-	-	-	-	-	-	-	-	-	-	-	-	-	-	-
109001	109002	109003	109004	109005	109006	109007	109008	109009	109010	109011	109012	109013	109014	109015	109016	109017	109018	109019	109020	109021	109022	109023	109024	109025	109026	109027	109028	109029	109030	109031	109032	109033	109034	109035	109036	109037	109038	109039	109040	109041	109042	109043	109044	109045	109046	109047	109048	109049	109050
C	U	G	G	G	G	C	A	C	C	G	U	C	A	C	C	U	U	G	A	C	G	G	U	G	C	U	G	C	G	A	G	G	G	A	U	G	G	C	C	U	U	G	C	U	G	A	C	C	A
-	-	-	-	-	-	-	-	-	-	-	-	-	-	-	-	-	-	-	-	-	-	-	-	-	-	-	-	-	-	-	-	-	-	-	-	-	-	-	-	-	-	-	-	-	-	-	-	-	-
110001	110002	110003	110004	110005	110006	110007	110008	110009	110010	110011	110012	110013	110014	110015	110016	110017	110018	110019	110020	110021	110022	110023	110024	110025	110026	110027	110028	110029	110030	110031	110032	110033	110034	110035	110036	110037	110038	110039	110040	110041	110042	110043	110044	110045	110046	110047	110048	110049	110050
G	G	C	C	U	C	G	G	C	C	A	U	C	U	G	G	A	G	G	C	G	G	C	C	C	U	G	G	A	C	G	U	G	C	U	G	G	C	C	U	C	C	U	C	A	C	U	G	C	C
-	-	-	-	-	-	-	-	-	-	-	-	-	-	-	-	-	-	-	-	-	-	-	-	-	-	-	-	-	-	-	-	-	-	-	-	-	-	-	-	-	-	-	-	-	-	-	-	-	-
111001	111002	111003	111004	111005	111006	111007	111008	111009	111010	111011	111012	111013	111014	111015	111016	111017	111018	111019	111020	111021	111022	111023	111024	111025	111026	111027	111028	111029	111030	111031	111032	111033	111034	111035	111036	111037	111038	111039	111040	111041	111042	111043	111044	111045	111046	111047	111048	111049	111050
C	C	A	C	C	G	C	G	A	G	C	C	C	C	A	C	G	A	G	C	C	G	C	U	U	C	G	C	C	C	G	U	G	U	G	G	C	C	C	G	G	G	C	G	G	C	C	U	A	C
-	-	-	-	-	-	-	-	-	-	-	-	-	-	-	-	-	-	-	-	-	-	-	-	-	-	-	-	-	-	-	-	-	-	-	-	-	-	-	-	-	-	-	-	-	-	-	-	-	-
112001	112002	112003	112004	112005	112006	112007	112008	112009	112010	112011	112012	112013	112014	112015	112016	112017	112018	112019	112020	112021	112022	112023	112024	112025	112026	112027	112028	112029	112030	112031	112032	112033	112034	112035	112036	112037	112038	112039	112040	112041	112042	112043	112044	112045	112046	112047	112048	112049	112050
C	C	G	C	U	U	U	C	U	G	G	U	C	U	C	G	G	G	U	G	A	G	A	C	C	C	U	C	U	C	G	G	A	G	G	A	C	A	U	C	U	C	G	C	G	C	U	U	G	A
-	-	-	-	-	-	-	-	-	-	-	-	-	-	-	-	-	-	-	-	-	-	-	-	-	-	-	-	-	-	-	-	-	-	-	-	-	-	-	-	-	-	-	-	-	-	-	-	-	-
113001	113002	113003	113004	113005	113006	113007	113008	113009	113010	113011	113012	113013	113014	113015	113016	113017	113018	113019	113020	113021	113022	113023	113024	113025	113026	113027	113028	113029	113030	113031	113032	113033	113034	113035	113036	113037	113038	113039	113040	113041	113042	113043	113044	113045	113046	113047	113048	113049	113050
C	A	C	G	G	C	A	G	G	U	G	G	C	G	U	G	C	C	G	U	U	U	U	G	G	A	C	U	C	C	U	C	C	C	C	A	U	U	C	U	C	C	U	U	C	U	C	C	U	C
.	.	.	)	)	)	.	)	)	)	)	)	(	(	(	(	.	.	(	(	.	(	(	.	.	.	(	(	(	(	(	(	(	.	(	(	(	.	(	(	(	(	(	(	(	(	(	(	(	(
114001	114002	114003	114004	114005	114006	114007	114008	114009	114010	114011	114012	114013	114014	114015	114016	114017	114018	114019	114020	114021	114022	114023	114024	114025	114026	114027	114028	114029	114030	114031	114032	114033	114034	114035	114036	114037	114038	114039	114040	114041	114042	114043	114044	114045	114046	114047	114048	114049	114050
G	G	C	A	C	C	C	C	C	G	C	C	C	A	U	G	U	C	A	G	A	G	U	C	A	G	C	A	C	C	U	A	U	G	C	G	C	A	C	G	A	C	A	U	C	C	U	G	C	A
(	(	.	.	(	(	(	(	(	(	(	.	.	.	(	(	.	(	(	(	.	(	(	(	.	(	(	.	.	.	.	.	.	.	.	)	)	.	.	)	)	)	.	.	.	)	)	)	)	)
115001	115002	115003	115004	115005	115006	115007	115008	115009	115010	115011	115012	115013	115014	115015	115016	115017	115018	115019	115020	115021	115022	115023	115024	115025	115026	115027	115028	115029	115030	115031	115032	115033	115034	115035	115036	115037	115038	115039	115040	115041	115042	115043	115044	115045	115046	115047	115048	115049	115050
C	C	A	C	C	G	C	C	A	C	G	A	C	U	C	U	U	U	C	U	C	C	U	C	C	U	C	C	A	A	C	U	C	A	G	C	A	G	C	A	G	C	C	C	C	C	G	C	A	A
-	-	-	-	-	-	-	-	-	-	-	-	-	-	-	-	-	-	-	-	-	-	-	-	-	-	-	-	-	-	-	-	-	-	-	-	-	-	-	-	-	-	-	-	-	-	-	-	-	-
116001	116002	116003	116004	116005	116006	116007	116008	116009	116010	116011	116012	116013	116014	116015	116016	116017	116018	116019	116020	116021	116022	116023	116024	116025	116026	116027	116028	116029	116030	116031	116032	116033	116034	116035	116036	116037	116038	116039	116040	116041	116042	116043	116044	116045	116046	116047	116048	116049	116050
C	G	C	G	G	U	C	C	G	U	G	U	A	G	A	U	G	C	C	G	G	U	G	C	U	A	A	G	A	U	G	C	U	G	G	C	U	G	A	A	A	U	U	C	C	C	C	A	G	C
-	-	-	-	-	-	-	-	-	-	-	-	-	-	-	-	-	-	-	-	-	-	-	-	-	-	-	-	-	-	-	-	-	-	-	-	-	-	-	-	-	-	-	-	-	-	-	-	-	-
117001	117002	117003	117004	117005	117006	117007	117008	117009	117010	117011	117012	117013	117014	117015	117016	117017	117018	117019	117020	117021	117022	117023	117024	117025	117026	117027	117028	117029	117030	117031	117032	117033	117034	117035	117036	117037	117038	117039	117040	117041	117042	117043	117044	117045	117046	117047	117048	117049	117050
C	G	C	C	U	A	C	G	U	G	A	C	A	C	U	A	U	A	C	A	G	C	A	G	A	U	U	G	U	C	C	G	C	U	C	C	A	A	A	A	A	G	U	A	C	C	U	G	A	U
.	.	.	.	)	)	)	)	)	)	.	.	.	.	.	.	.	.	.	.	)	)	.	-	-	-	-	-	-	-	-	-	-	-	-	-	-	-	-	-	-	-	-	-	-	-	-	-	-	-
118001	118002	118003	118004	118005	118006	118007	118008	118009	118010	118011	118012	118013	118014	118015	118016	118017	118018	118019	118020	118021	118022	118023	118024	118025	118026	118027	118028	118029	118030	118031	118032	118033	118034	118035	118036	118037	118038	118039	118040	118041	118042	118043	118044	118045	118046	118047	118048	118049	118050
G	C	U	G	G	U	U	C	A	C	G	G	A	G	A	U	C	G	A	G	A	C	C	G	G	C	C	C	U	C	U	G	G	C	C	A	G	A	C	U	G	G	A	C	G	C	U	U	G	G
-	-	-	-	-	-	-	-	-	-	-	-	-	-	-	-	-	-	-	-	-	-	-	-	-	-	-	-	-	-	-	-	-	-	-	-	-	-	-	-	-	-	-	-	-	-	-	-	-	-
119001	119002	119003	119004	119005	119006	119007	119008	119009	119010	119011	119012	119013	119014	119015	119016	119017	119018	119019	119020	119021	119022	119023	119024	119025	119026	119027	119028	119029	119030	119031	119032	119033	119034	119035	119036	119037	119038	119039	119040	119041	119042	119043	119044	119045	119046	119047	119048	119049	119050
G	G	C	C	A	C	G	U	U	G	G	A	C	C	C	C	A	A	G	C	G	G	G	U	C	G	C	G	G	G	G	G	G	C	A	A	G	G	A	G	A	C	C	G	U	C	G	C	A	G
)	)	(	(	.	(	(	(	.	.	(	(	(	(	(	.	.	.	.	.	)	)	)	)	)	)	)	)	)	)	.	)	)	)	.	)	)	)	.	.	.	-	-	-	-	-	-	-	-	-
120001	120002	120003	120004	120005	120006	120007	120008	120009	120010	120011	120012	120013	120014	120015	120016	120017	120018	120019	120020	120021	120022	120023	120024	120025	120026	120027	120028	120029	120030	120031	120032	120033	120034	120035	120036	120037	120038	120039	120040	120041	120042	120043	120044	120045	120046	120047	120048	120049	120050
U	U	C	U	A	C	G	C	A	G	G	A	C	U	C	G	G	C	C	U	G	G	U	C	U	C	G	G	C	U	C	U	A	G	C	G	A	G	A	G	A	U	G	G	G	G	G	U	U	U
-	-	-	-	-	-	-	-	-	-	-	-	-	-	-	-	-	-	-	-	-	-	-	-	-	-	-	-	-	-	-	-	-	-	-	-	-	-	-	-	-	-	-	-	-	-	-	-	-	-
121001	121002	121003	121004	121005	121006	121007	121008	121009	121010	121011	121012	121013	121014	121015	121016	121017	121018	121019	121020	121021	121022	121023	121024	121025	121026	121027	121028	121029	121030	121031	121032	121033	121034	121035	121036	121037	121038	121039	121040	121041	121042	121043	121044	121045	121046	121047	121048	121049	121050
U	U	A	A	C	G	C	G	G	C	C	G	G	G	G	C	C	U	C	A	C	G	A	U	G	G	C	C	G	A	C	C	G	A	U	G	U	A	C	U	C	A	A	C	C	C	C	U	C	C
.	.	.	)	)	)	)	)	)	.	(	(	(	(	(	(	(	.	.	.	.	.	.	.	)	)	)	)	.	.	)	)	)	.	.	-	-	-	-	-	-	-	-	-	-	-	-	-	-	-
122001	122002	122003	122004	122005	122006	122007	122008	122009	122010	122011	122012	122013	122014	122015	122016	122017	122018	122019	122020	122021	122022	122023	122024	122025	122026	122027	122028	122029	122030	122031	122032	122033	122034	122035	122036	122037	122038	122039	122040	122041	122042	122043	122044	122045	122046	122047	122048	122049	122050
A	G	C	G	C	C	G	U	C	C	G	G	C	U	U	U	C	C	C	A	U	C	C	C	C	C	A	G	G	C	A	C	C	C	G	C	C	C	U	G	G	G	G	U	C	C	G	G	C	U
-	-	-	-	-	-	-	-	-	-	-	-	-	-	-	-	-	-	-	-	-	-	-	-	-	-	-	-	-	-	-	-	-	-	-	-	-	-	-	-	-	-	-	-	-	-	-	-	-	-
123001	123002	123003	123004	123005	123006	123007	123008	123009	123010	123011	123012	123013	123014	123015	123016	123017	123018	123019	123020	123021	123022	123023	123024	123025	123026	123027	123028	123029	123030	123031	123032	123033	123034	123035	123036	123037	123038	123039	123040	123041	123042	123043	123044	123045	123046	123047	123048	123049	123050
C	C	C	C	C	G	A	A	G	U	C	G	C	G	G	C	C	C	G	G	A	G	G	C	U	G	C	U	A	A	U	A	G	A	U	G	A	A	G	A	A	A	C	A	G	A	G	G	G	G
-	-	-	-	-	-	-	-	-	-	-	-	-	-	-	-	-	-	-	-	-	-	-	-	-	-	-	-	-	-	-	-	-	-	-	-	-	-	-	-	-	-	-	-	-	-	-	-	-	-
124001	124002	124003	124004	124005	124006	124007	124008	124009	124010	124011	124012	124013	124014	124015	124016	124017	124018	124019	124020	124021	124022	124023	124024	124025	124026	124027	124028	124029	124030	124031	124032	124033	124034	124035	124036	124037	124038	124039	124040	124041	124042	124043	124044	124045	124046	124047	124048	124049	124050
C	C	G	G	U	C	U	G	G	A	G	G	C	G	U	G	G	G	A	U	C	U	G	A	A	A	C	A	C	U	U	G	U	A	G	G	C	C	C	G	G	G	G	A	C	C	C	G	C	G
-	-	-	-	-	-	-	-	-	-	-	-	-	-	-	-	-	-	-	-	-	-	-	-	-	-	-	-	-	-	-	-	-	-	-	-	-	-	-	-	-	-	-	-	-	-	-	-	-	-
125001	125002	125003	125004	125005	125006	125007	125008	125009	125010	125011	125012	125013	125014	125015	125016	125017	125018	125019	125020	125021	125022	125023	125024	125025	125026	125027	125028	125029	125030	125031	125032	125033	125034	125035	125036	125037	125038	125039	125040	125041	125042	125043	125044	125045	125046	125047	125048	125049	125050
C	C	U	G	G	A	G	A	A	C	C	C	C	C	G	C	U	C	C	C	C	A	A	G	G	G	C	C	U	G	C	A	A	C	G	U	C	A	G	G	U	C	C	A	C	C	U	C	A	G
-	-	-	-	-	-	-	-	-	-	-	-	-	-	-	-	-	-	-	-	-	-	-	-	-	-	-	-	-	-	-	-	-	-	-	-	-	-	-	-	-	-	-	-	-	-	-	-	-	-
126001	126002	126003	126004	126005	126006	126007	126008	126009	126010	126011	126012	126013	126014	126015	126016	126017	126018	126019	126020	126021	126022	126023	126024	126025	126026	126027	126028	126029	126030	126031	126032	126033	126034	126035	126036	126037	126038	126039	126040	126041	126042	126043	126044	126045	126046	126047	126048	126049	126050
U	U	A	A	G	U	U	A	U	U	G	A	G	C	U	C	G	U	C	U	A	G	G	A	G	C	C	U	C	U	C	U	U	C	C	G	G	G	C	U	C	G	C	C	A	U	G	A	U	U
-	-	-	-	-	-	-	-	-	-	-	-	-	-	-	-	-	-	-	-	-	-	-	-	-	-	-	-	-	-	-	-	-	-	-	-	-	-	-	-	-	-	-	-	-	-	-	-	-	-
127001	127002	127003	127004	127005	127006	127007	127008	127009	127010	127011	127012	127013	127014	127015	127016	127017	127018	127019	127020	127021	127022	127023	127024	127025	127026	127027	127028	127029	127030	127031	127032	127033	127034	127035	127036	127037	127038	127039	127040	127041	127042	127043	127044	127045	127046	127047	127048	127049	127050
A	C	A	A	A	U	U	G	G	A	G	U	U	U	C	U	G	A	A	A	U	C	C	A	U	C	C	U	C	A	C	C	G	G	C	C	A	G	U	C	C	C	C	G	G	C	C	A	A	C
-	-	-	-	-	-	-	-	-	-	-	-	-	-	-	-	-	-	-	-	-	-	-	-	-	-	-	-	-	-	-	-	-	-	-	-	-	-	-	-	-	-	-	-	-	-	-	-	-	-
128001	128002	128003	128004	128005	128006	128007	128008	128009	128010	128011	128012	128013	128014	128015	128016	128017	128018	128019	128020	128021	128022	128023	128024	128025	128026	128027	128028	128029	128030	128031	128032	128033	128034	128035	128036	128037	128038	128039	128040	128041	128042	128043	128044	128045	128046	128047	128048	128049	128050
G	A	U	G	G	C	C	C	C	G	G	U	C	A	C	C	C	C	A	G	A	U	G	C	C	G	U	G	A	A	U	G	C	A	C	G	C	C	A	A	C	A	G	C	G	A	C	C	G	G
)	.	)	)	)	)	)	.	.	)	)	)	)	)	)	.	.	.	.	.	.	(	(	(	.	(	(	(	.	.	.	.	)	)	)	)	)	)	.	.	.	.	.	-	-	-	-	-	-	-
129001	129002	129003	129004	129005	129006	129007	129008	129009	129010	129011	129012	129013	129014	129015	129016	129017	129018	129019	129020	129021	129022	129023	129024	129025	129026	129027	129028	129029	129030	129031	129032	129033	129034	129035	129036	129037	129038	129039	129040	129041	129042	129043	129044	129045	129046	129047	129048	129049	129050
U	C	A	U	G	C	U	A	U	U	G	G	G	U	U	A	A	C	G	G	G	U	G	G	A	A	G	C	A	U	G	G	G	G	G	A	A	A	C	C	U	G	C	G	A	A	A	C	U	U
(	(	(	(	(	(	(	.	.	.	.	.	.	.	.	.	.	.	.	.	.	.	.	.	.	)	)	)	)	)	)	)	.	)	)	.	.	.	(	(	(	(	.	.	.	.	.	(	(	(
130001	130002	130003	130004	130005	130006	130007	130008	130009	130010	130011	130012	130013	130014	130015	130016	130017	130018	130019	130020	130021	130022	130023	130024	130025	130026	130027	130028	130029	130030	130031	130032	130033	130034	130035	130036	130037	130038	130039	130040	130041	130042	130043	130044	130045	130046	130047	130048	130049	130050
G	G	A	G	A	U	A	A	A	U	A	A	A	U	A	A	C	U	A	C	A	U	A	U	A	A	C	U	A	A	C	A	G	A	C	U	C	A	A	A	G	U	C	A	G	U	C	C	A	G
-	-	-	-	-	-	-	-	-	-	-	-	-	-	-	-	-	-	-	-	-	-	-	-	-	-	-	-	-	-	-	-	-	-	-	-	-	-	-	-	-	-	-	-	-	-	-	-	-	-
131001	131002	131003	131004	131005	131006	131007	131008	131009	131010	131011	131012	131013	131014	131015	131016	131017	131018	131019	131020	131021	131022	131023	131024	131025	131026	131027	131028	131029	131030	131031	131032	131033	131034	131035	131036	131037	131038	131039	131040	131041	131042	131043	131044	131045	131046	131047	131048	131049	131050
G	G	C	U	A	A	A	C	C	U	A	A	U	C	C	C	C	A	A	C	C	U	U	U	U	A	A	U	G	G	C	A	A	A	C	A	G	U	U	A	C	C	C	G	A	G	G	U	A	A
-	-	-	-	-	-	-	-	-	-	-	-	-	-	-	-	-	-	-	-	-	-	-	-	-	-	-	-	-	-	-	-	-	-	-	-	-	-	-	-	-	-	-	-	-	-	-	-	-	-
132001	132002	132003	132004	132005	132006	132007	132008	132009	132010	132011	132012	132013	132014	132015	132016	132017	132018	132019	132020	132021	132022	132023	132024	132025	132026	132027	132028	132029	132030	132031	132032	132033	132034	132035	132036	132037	132038	132039	132040	132041	132042	132043	132044	132045	132046	132047	132048	132049	132050
C	A	C	C	U	G	G	U	G	A	C	A	C	A	C	C	U	U	A	A	U	G	A	A	A	C	C	C	A	A	C	G	G	G	C	U	A	A	A	A	U	G	A	C	A	C	A	C	C	U
-	-	-	-	-	-	-	-	-	-	-	-	-	-	-	-	-	-	-	-	-	-	-	-	-	-	-	-	-	-	-	-	-	-	-	-	-	-	-	-	-	-	-	-	-	-	-	-	-	-
133001	133002	133003	133004	133005	133006	133007	133008	133009	133010	133011	133012	133013	133014	133015	133016	133017	133018	133019	133020	133021	133022	133023	133024	133025	133026	133027	133028	133029	133030	133031	133032	133033	133034	133035	133036	133037	133038	133039	133040	133041	133042	133043	133044	133045	133046	133047	133048	133049	133050
G	C	G	G	G	G	C	C	A	C	C	C	C	C	C	A	C	C	C	G	G	A	G	C	G	G	G	G	C	A	G	C	G	G	C	C	C	A	G	C	G	G	A	C	C	C	A	C	C	G
-	-	-	-	-	-	-	-	-	-	-	-	-	-	-	-	-	-	-	-	-	-	-	-	-	-	-	-	-	-	-	-	-	-	-	-	-	-	-	-	-	-	-	-	-	-	-	-	-	-
134001	134002	134003	134004	134005	134006	134007	134008	134009	134010	134011	134012	134013	134014	134015	134016	134017	134018	134019	134020	134021	134022	134023	134024	134025	134026	134027	134028	134029	134030	134031	134032	134033	134034	134035	134036	134037	134038	134039	134040	134041	134042	134043	134044	134045	134046	134047	134048	134049	134050
G	C	G	G	G	G	C	C	A	C	C	C	C	C	C	A	C	C	C	G	G	A	G	C	G	G	G	G	C	A	G	C	G	G	C	C	C	A	G	C	G	G	A	C	C	C	A	C	C	G
-	-	-	-	-	-	-	-	-	-	-	-	-	-	-	-	-	-	-	-	-	-	-	-	-	-	-	-	-	-	-	-	-	-	-	-	-	-	-	-	-	-	-	-	-	-	-	-	-	-
135001	135002	135003	135004	135005	135006	135007	135008	135009	135010	135011	135012	135013	135014	135015	135016	135017	135018	135019	135020	135021	135022	135023	135024	135025	135026	135027	135028	135029	135030	135031	135032	135033	135034	135035	135036	135037	135038	135039	135040	135041	135042	135043	135044	135045	135046	135047	135048	135049	135050
C	C	U	A	C	U	G	G	G	C	U	G	U	A	A	G	C	C	A	C	U	G	G	C	A	A	A	A	A	G	A	G	C	U	G	U	G	A	G	C	A	A	G	G	C	A	C	C	A	A
-	-	-	-	-	-	-	-	-	-	-	-	-	-	-	-	-	-	-	-	-	-	-	-	-	-	-	-	-	-	-	-	-	-	-	-	-	-	-	-	-	-	-	-	-	-	-	-	-	-
136001	136002	136003	136004	136005	136006	136007	136008	136009	136010	136011	136012	136013	136014	136015	136016	136017	136018	136019	136020	136021	136022	136023	136024	136025	136026	136027	136028	136029	136030	136031	136032	136033	136034	136035	136036	136037	136038	136039	136040	136041	136042	136043	136044	136045	136046	136047	136048	136049	136050
G	G	G	U	U	G	A	G	G	A	A	G	A	G	U	A	G	G	C	C	U	U	G	G	U	G	G	U	G	G	U	G	U	G	G	G	U	U	G	A	A	G	A	G	U	A	U	G	U	C
-	-	-	-	-	-	-	-	-	-	-	-	-	-	-	-	-	-	-	-	-	-	-	-	-	-	-	-	-	-	-	-	-	-	-	-	-	-	-	-	-	-	-	-	-	-	-	-	-	-
137001	137002	137003	137004	137005	137006	137007	137008	137009	137010	137011	137012	137013	137014	137015	137016	137017	137018	137019	137020	137021	137022	137023	137024	137025	137026	137027	137028	137029	137030	137031	137032	137033	137034	137035	137036	137037	137038	137039	137040	137041	137042	137043	137044	137045	137046	137047	137048	137049	137050
G	G	A	A	A	A	C	C	C	A	U	A	A	C	U	G	G	G	A	C	C	U	G	A	G	A	A	G	C	G	G	A	G	G	C	U	G	G	G	A	A	A	G	C	U	U	G	A	U	U
-	-	-	-	-	-	-	-	-	-	-	-	-	-	-	-	-	-	-	-	-	-	-	-	-	-	-	-	-	-	-	-	-	-	-	-	-	-	-	-	-	-	-	-	-	-	-	-	-	-
138001	138002	138003	138004	138005	138006	138007	138008	138009	138010	138011	138012	138013	138014	138015	138016	138017	138018	138019	138020	138021	138022	138023	138024	138025	138026	138027	138028	138029	138030	138031	138032	138033	138034	138035	138036	138037	138038	138039	138040	138041	138042	138043	138044	138045	138046	138047	138048	138049	138050
G	C	C	A	G	A	A	G	C	U	G	G	G	G	U	C	U	A	G	G	G	U	G	G	A	G	C	G	A	A	G	G	U	U	G	G	A	G	A	G	G	A	G	U	A	G	G	G	G	G
-	-	-	-	-	-	-	-	-	-	-	-	-	-	-	-	-	-	-	-	-	-	-	-	-	-	-	-	-	-	-	-	-	-	-	-	-	-	-	-	-	-	-	-	-	-	-	-	-	-
139001	139002	139003	139004	139005	139006	139007	139008	139009	139010	139011	139012	139013	139014	139015	139016	139017	139018	139019	139020	139021	139022	139023	139024	139025	139026	139027	139028	139029	139030	139031	139032	139033	139034	139035	139036	139037	139038	139039	139040	139041	139042	139043	139044	139045	139046	139047	139048	139049	139050
C	C	U	C	U	A	C	U	U	C	U	U	C	U	C	U	G	C	U	C	G	U	U	A	C	C	A	G	A	G	A	G	A	A	U	G	G	C	C	G	C	U	G	G	G	U	C	U	U	C
-	-	-	-	-	-	-	-	-	-	-	-	-	-	-	-	-	-	-	-	-	-	-	-	-	-	-	-	-	-	-	-	-	-	-	-	-	-	-	-	-	-	-	-	-	-	-	-	-	-
140001	140002	140003	140004	140005	140006	140007	140008	140009	140010	140011	140012	140013	140014	140015	140016	140017	140018	140019	140020	140021	140022	140023	140024	140025	140026	140027	140028	140029	140030	140031	140032	140033	140034	140035	140036	140037	140038	140039	140040	140041	140042	140043	140044	140045	140046	140047	140048	140049	140050
A	C	C	A	C	U	U	U	A	U	A	C	C	A	G	G	G	G	C	A	G	U	G	G	U	C	C	C	C	C	U	C	C	C	U	A	G	A	A	C	U	G	A	C	A	A	U	U	G	G
-	-	-	-	-	-	-	-	-	-	-	-	-	-	-	-	-	-	-	-	-	-	-	-	-	-	-	-	-	-	-	-	-	-	-	-	-	-	-	-	-	-	-	-	-	-	-	-	-	-
141001	141002	141003	141004	141005	141006	141007	141008	141009	141010	141011	141012	141013	141014	141015	141016	141017	141018	141019	141020	141021	141022	141023	141024	141025	141026	141027	141028	141029	141030	141031	141032	141033	141034	141035	141036	141037	141038	141039	141040	141041	141042	141043	141044	141045	141046	141047	141048	141049	141050
C	C	A	G	G	G	G	A	G	A	G	G	G	A	A	G	G	C	G	A	C	U	C	G	C	C	C	G	G	G	C	U	G	C	C	G	G	G	G	U	C	C	C	U	C	C	G	G	C	U
-	-	-	-	-	-	-	-	-	-	-	-	-	-	-	-	-	-	-	-	-	-	-	-	-	-	-	-	-	-	-	-	-	-	-	-	-	-	-	-	-	-	-	-	-	-	-	-	-	-
142001	142002	142003	142004	142005	142006	142007	142008	142009	142010	142011	142012	142013	142014	142015	142016	142017	142018	142019	142020	142021	142022	142023	142024	142025	142026	142027	142028	142029	142030	142031	142032	142033	142034	142035	142036	142037	142038	142039	142040	142041	142042	142043	142044	142045	142046	142047	142048	142049	142050
C	U	C	G	G	G	U	G	C	C	C	G	C	U	G	G	C	U	C	C	A	A	C	C	U	C	G	G	G	C	C	C	C	U	G	G	A	C	U	G	G	U	C	U	C	U	C	A	A	U
-	-	-	-	-	-	-	-	-	-	-	-	-	-	-	-	-	-	-	-	-	-	-	-	-	-	-	-	-	-	-	-	-	-	-	-	-	-	-	-	-	-	-	-	-	-	-	-	-	-
143001	143002	143003	143004	143005	143006	143007	143008	143009	143010	143011	143012	143013	143014	143015	143016	143017	143018	143019	143020	143021	143022	143023	143024	143025	143026	143027	143028	143029	143030	143031	143032	143033	143034	143035	143036	143037	143038	143039	143040	143041	143042	143043	143044	143045	143046	143047	143048	143049	143050
G	A	G	G	U	A	G	A	A	G	A	C	C	C	C	C	U	C	U	U	A	C	A	U	U	U	G	U	G	U	G	G	A	C	U	C	C	U	G	G	C	G	C	U	C	U	G	A	U	G
-	-	-	-	-	-	-	-	-	-	-	-	-	-	-	-	-	-	-	-	-	-	-	-	-	-	-	-	-	-	-	-	-	-	-	-	-	-	-	-	-	-	-	-	-	-	-	-	-	-
144001	144002	144003	144004	144005	144006	144007	144008	144009	144010	144011	144012	144013	144014	144015	144016	144017	144018	144019	144020	144021	144022	144023	144024	144025	144026	144027	144028	144029	144030	144031	144032	144033	144034	144035	144036	144037	144038	144039	144040	144041	144042	144043	144044	144045	144046	144047	144048	144049	144050
U	C	C	G	G	C	C	G	G	C	C	U	G	A	U	G	G	A	C	C	C	G	G	U	G	G	G	G	A	G	G	C	A	A	G	C	U	G	A	G	G	G	G	G	C	U	C	G	G	G
-	-	-	-	-	-	-	-	-	-	-	-	-	-	-	-	-	-	-	-	-	-	-	-	-	-	-	-	-	-	-	-	-	-	-	-	-	-	-	-	-	-	-	-	-	-	-	-	-	-
145001	145002	145003	145004	145005	145006	145007	145008	145009	145010	145011	145012	145013	145014	145015	145016	145017	145018	145019	145020	145021	145022	145023	145024	145025	145026	145027	145028	145029	145030	145031	145032	145033	145034	145035	145036	145037	145038	145039	145040	145041	145042	145043	145044	145045	145046	145047	145048	145049	145050
C	G	C	C	U	C	C	U	C	G	G	G	G	C	C	A	G	C	U	G	C	C	G	G	G	G	G	G	C	C	C	U	G	C	C	U	G	U	C	U	C	U	G	C	C	C	C	C	C	G
-	-	-	-	-	-	-	-	-	-	-	-	-	-	-	-	-	-	-	-	-	-	-	-	-	-	-	-	-	-	-	-	-	-	-	-	-	-	-	-	-	-	-	-	-	-	-	-	-	-
146001	146002	146003	146004	146005	146006	146007	146008	146009	146010	146011	146012	146013	146014	146015	146016	146017	146018	146019	146020	146021	146022	146023	146024	146025	146026	146027	146028	146029	146030	146031	146032	146033	146034	146035	146036	146037	146038	146039	146040	146041	146042	146043	146044	146045	146046	146047	146048	146049	146050
A	G	A	C	G	A	G	G	G	A	G	G	G	A	A	G	G	G	G	A	A	A	A	A	G	U	U	A	G	A	A	A	C	U	G	G	G	C	C	C	G	A	G	U	C	C	U	U	G	G
-	-	-	-	-	-	-	-	-	-	-	-	-	-	-	-	-	-	-	-	-	-	-	-	-	-	-	-	-	-	-	-	-	-	-	-	-	-	-	-	-	-	-	-	-	-	-	-	-	-
147001	147002	147003	147004	147005	147006	147007	147008	147009	147010	147011	147012	147013	147014	147015	147016	147017	147018	147019	147020	147021	147022	147023	147024	147025	147026	147027	147028	147029	147030	147031	147032	147033	147034	147035	147036	147037	147038	147039	147040	147041	147042	147043	147044	147045	147046	147047	147048	147049	147050
C	U	G	G	C	G	C	C	C	U	U	G	C	C	U	G	G	A	G	G	C	A	G	A	G	A	C	U	G	G	G	C	G	G	C	U	G	C	A	G	G	G	G	G	A	A	C	U	G	A
-	-	-	-	-	-	-	-	-	-	-	-	-	-	-	-	-	-	-	-	-	-	-	-	-	-	-	-	-	-	-	-	-	-	-	-	-	-	-	-	-	-	-	-	-	-	-	-	-	-
148001	148002	148003	148004	148005	148006	148007	148008	148009	148010	148011	148012	148013	148014	148015	148016	148017	148018	148019	148020	148021	148022	148023	148024	148025	148026	148027	148028	148029	148030	148031	148032	148033	148034	148035	148036	148037	148038	148039	148040	148041	148042	148043	148044	148045	148046	148047	148048	148049	148050
C	A	G	C	A	G	G	C	U	C	G	C	C	A	C	C	C	C	A	G	A	C	C	U	C	C	C	A	G	A	C	C	C	G	G	G	C	U	C	G	G	C	C	A	G	C	C	C	A	G
-	-	-	-	-	-	-	-	-	-	-	-	-	-	-	-	-	-	-	-	-	-	-	-	-	-	-	-	-	-	-	-	-	-	-	-	-	-	-	-	-	-	-	-	-	-	-	-	-	-
149001	149002	149003	149004	149005	149006	149007	149008	149009	149010	149011	149012	149013	149014	149015	149016	149017	149018	149019	149020	149021	149022	149023	149024	149025	149026	149027	149028	149029	149030	149031	149032	149033	149034	149035	149036	149037	149038	149039	149040	149041	149042	149043	149044	149045	149046	149047	149048	149049	149050
A	C	U	U	C	G	G	U	C	U	C	C	C	C	U	A	G	G	C	U	U	G	G	A	U	G	G	C	G	G	A	G	U	C	A	G	C	G	A	C	G	G	U	G	A	U	G	A	A	G
-	-	-	-	-	-	-	-	-	-	-	-	-	-	-	-	-	-	-	-	-	-	-	-	-	-	-	-	-	-	-	-	-	-	-	-	-	-	-	-	-	-	-	-	-	-	-	-	-	-
150001	150002	150003	150004	150005	150006	150007	150008	150009	150010	150011	150012	150013	150014	150015	150016	150017	150018	150019	150020	150021	150022	150023	150024	150025	150026	150027	150028	150029	150030	150031	150032	150033	150034	150035	150036	150037	150038	150039	150040	150041	150042	150043	150044	150045	150046	150047	150048	150049	150050
G	A	C	G	G	G	C	G	U	G	G	G	A	G	G	C	U	G	G	A	C	U	U	U	A	C	A	G	A	C	A	G	U	G	C	A	C	A	G	G	A	G	C	C	U	G	G	G	C	C
-	-	-	-	-	-	-	-	-	-	-	-	-	-	-	-	-	-	-	-	-	-	-	-	-	-	-	-	-	-	-	-	-	-	-	-	-	-	-	-	-	-	-	-	-	-	-	-	-	-
151001	151002	151003	151004	151005	151006	151007	151008	151009	151010	151011	151012	151013	151014	151015	151016	151017	151018	151019	151020	151021	151022	151023	151024	151025	151026	151027	151028	151029	151030	151031	151032	151033	151034	151035	151036	151037	151038	151039	151040	151041	151042	151043	151044	151045	151046	151047	151048	151049	151050
G	G	C	C	U	A	G	G	C	C	G	U	C	C	C	U	C	U	G	C	C	U	C	C	C	A	G	A	C	U	U	A	C	C	C	C	A	G	G	G	C	C	A	C	C	C	G	G	C	G
-	-	-	-	-	-	-	-	-	-	-	-	-	-	-	-	-	-	-	-	-	-	-	-	-	-	-	-	-	-	-	-	-	-	-	-	-	-	-	-	-	-	-	-	-	-	-	-	-	-
152001	152002	152003	152004	152005	152006	152007	152008	152009	152010	152011	152012	152013	152014	152015	152016	152017	152018	152019	152020	152021	152022	152023	152024	152025	152026	152027	152028	152029	152030	152031	152032	152033	152034	152035	152036	152037	152038	152039	152040	152041	152042	152043	152044	152045	152046	152047	152048	152049	152050
G	A	A	A	A	A	A	U	U	A	A	A	G	U	C	C	A	C	U	U	A	C	C	U	C	U	G	G	C	C	C	G	A	U	A	C	C	G	G	G	G	G	G	C	C	C	G	G	G	C
-	-	-	-	-	-	-	-	-	-	-	-	-	-	-	-	-	-	-	-	-	-	-	-	-	-	-	-	-	-	-	-	-	-	-	-	-	-	-	-	-	-	-	-	-	-	-	-	-	-
153001	153002	153003	153004	153005	153006	153007	153008	153009	153010	153011	153012	153013	153014	153015	153016	153017	153018	153019	153020	153021	153022	153023	153024	153025	153026	153027	153028	153029	153030	153031	153032	153033	153034	153035	153036	153037	153038	153039	153040	153041	153042	153043	153044	153045	153046	153047	153048	153049	153050
G	A	U	G	G	C	C	C	G	G	G	U	G	G	A	C	A	G	A	G	G	G	C	C	U	G	U	C	C	A	A	C	G	U	G	G	G	G	A	G	G	G	G	U	G	G	A	C	G	G
-	-	-	-	-	-	-	-	-	-	-	-	-	-	-	-	-	-	-	-	-	-	-	-	-	-	-	-	-	-	-	-	-	-	-	-	-	-	-	-	-	-	-	-	-	-	-	-	-	-
154001	154002	154003	154004	154005	154006	154007	154008	154009	154010	154011	154012	154013	154014	154015	154016	154017	154018	154019	154020	154021	154022	154023	154024	154025	154026	154027	154028	154029	154030	154031	154032	154033	154034	154035	154036	154037	154038	154039	154040	154041	154042	154043	154044	154045	154046	154047	154048	154049	154050
C	C	C	G	G	A	G	G	G	U	C	U	C	A	G	A	G	G	A	U	C	G	C	C	C	G	G	A	C	U	C	U	G	C	C	A	A	C	A	G	A	G	A	C	C	C	G	G	G	C
-	-	-	-	-	-	-	-	-	-	-	-	-	-	-	-	-	-	-	-	-	-	-	-	-	-	-	-	-	-	-	-	-	-	-	-	-	-	-	-	-	-	-	-	-	-	-	-	-	-
155001	155002	155003	155004	155005	155006	155007	155008	155009	155010	155011	155012	155013	155014	155015	155016	155017	155018	155019	155020	155021	155022	155023	155024	155025	155026	155027	155028	155029	155030	155031	155032	155033	155034	155035	155036	155037	155038	155039	155040	155041	155042	155043	155044	155045	155046	155047	155048	155049	155050
C	C	G	A	G	G	G	G	A	C	C	C	U	G	A	G	A	C	G	G	G	U	G	G	G	U	G	U	G	U	G	U	A	G	U	G	U	G	U	G	C	C	U	G	G	G	U	G	U	G
-	-	-	-	-	-	-	-	-	-	-	-	-	-	-	-	-	-	-	-	-	-	-	-	-	-	-	-	-	-	-	-	-	-	-	-	-	-	-	-	-	-	-	-	-	-	-	-	-	-
156001	156002	156003	156004	156005	156006	156007	156008	156009	156010	156011	156012	156013	156014	156015	156016	156017	156018	156019	156020	156021	156022	156023	156024	156025	156026	156027	156028	156029	156030	156031	156032	156033	156034	156035	156036	156037	156038	156039	156040	156041	156042	156043	156044	156045	156046	156047	156048	156049	156050
U	G	G	G	G	A	G	C	C	A	G	G	C	C	C	A	A	G	G	G	U	C	A	C	A	U	A	A	A	G	U	C	C	C	C	C	C	U	G	G	A	C	G	G	G	A	C	U	G	G
-	-	-	-	-	-	-	-	-	-	-	-	-	-	-	-	-	-	-	-	-	-	-	-	-	-	-	-	-	-	-	-	-	-	-	-	-	-	-	-	-	-	-	-	-	-	-	-	-	-
157001	157002	157003	157004	157005	157006	157007	157008	157009	157010	157011	157012	157013	157014	157015	157016	157017	157018	157019	157020	157021	157022	157023	157024	157025	157026	157027	157028	157029	157030	157031	157032	157033	157034	157035	157036	157037	157038	157039	157040	157041	157042	157043	157044	157045	157046	157047	157048	157049	157050
C	C	C	C	U	G	G	A	G	A	U	G	C	C	G	G	A	C	C	C	U	G	C	C	U	G	G	A	G	A	C	C	C	U	G	G	G	G	U	C	U	G	U	C	U	G	G	G	G	G
-	-	-	-	-	-	-	-	-	-	-	-	-	-	-	-	-	-	-	-	-	-	-	-	-	-	-	-	-	-	-	-	-	-	-	-	-	-	-	-	-	-	-	-	-	-	-	-	-	-
158001	158002	158003	158004	158005	158006	158007	158008	158009	158010	158011	158012	158013	158014	158015	158016	158017	158018	158019	158020	158021	158022	158023	158024	158025	158026	158027	158028	158029	158030	158031	158032	158033	158034	158035	158036	158037	158038	158039	158040	158041	158042	158043	158044	158045	158046	158047	158048	158049	158050
U	C	U	A	C	G	G	A	C	U	C	G	U	C	U	G	G	G	U	U	C	U	U	G	G	C	C	C	C	C	U	C	U	G	G	U	A	G	G	A	C	U	G	G	G	C	G	A	C	C
-	-	-	-	-	-	-	-	-	-	-	-	-	-	-	-	-	-	-	-	-	-	-	-	-	-	-	-	-	-	-	-	-	-	-	-	-	-	-	-	-	-	-	-	-	-	-	-	-	-
159001	159002	159003	159004	159005	159006	159007	159008	159009	159010	159011	159012	159013	159014	159015	159016	159017	159018	159019	159020	159021	159022	159023	159024	159025	159026	159027	159028	159029	159030	159031	159032	159033	159034	159035	159036	159037	159038	159039	159040	159041	159042	159043	159044	159045	159046	159047	159048	159049	159050
G	G	C	U	G	G	G	C	C	G	C	C	A	G	G	G	G	G	G	C	A	A	A	A	G	G	G	G	C	U	C	U	G	G	A	G	G	C	A	C	C	U	A	C	U	C	G	A	G	G
-	-	-	-	-	-	-	-	-	-	-	-	-	-	-	-	-	-	-	-	-	-	-	-	-	-	-	-	-	-	-	-	-	-	-	-	-	-	-	-	-	-	-	-	-	-	-	-	-	-
160001	160002	160003	160004	160005	160006	160007	160008	160009	160010	160011	160012	160013	160014	160015	160016	160017	160018	160019	160020	160021	160022	160023	160024	160025	160026	160027	160028	160029	160030	160031	160032	160033	160034	160035	160036	160037	160038	160039	160040	160041	160042	160043	160044	160045	160046	160047	160048	160049	160050
C	C	G	G	C	G	C	G	G	G	G	C	C	G	G	U	C	G	G	C	U	C	G	G	C	U	G	G	C	C	G	A	G	A	C	C	C	G	G	G	U	C	U	G	G	G	G	G	G	C
-	-	-	-	-	-	-	-	-	-	-	-	-	-	-	-	-	-	-	-	-	-	-	-	-	-	-	-	-	-	-	-	-	-	-	-	-	-	-	-	-	-	-	-	-	-	-	-	-	-
161001	161002	161003	161004	161005	161006	161007	161008	161009	161010	161011	161012	161013	161014	161015	161016	161017	161018	161019	161020	161021	161022	161023	161024	161025	161026	161027	161028	161029	161030	161031	161032	161033	161034	161035	161036	161037	161038	161039	161040	161041	161042	161043	161044	161045	161046	161047	161048	161049	161050
C	G	A	A	A	U	C	G	A	A	C	A	C	G	U	U	A	G	U	C	U	U	U	A	G	A	A	G	U	A	C	C	C	C	A	A	A	A	U	U	C	A	G	U	G	C	C	C	A	G
-	-	-	-	-	-	-	-	-	-	-	-	-	-	-	-	-	-	-	-	-	-	-	-	-	-	-	-	-	-	-	-	-	-	-	-	-	-	-	-	-	-	-	-	-	-	-	-	-	-
162001	162002	162003	162004	162005	162006	162007	162008	162009	162010	162011	162012	162013	162014	162015	162016	162017	162018	162019	162020	162021	162022	162023	162024	162025	162026	162027	162028	162029	162030	162031	162032	162033	162034	162035	162036	162037	162038	162039	162040	162041	162042	162043	162044	162045	162046	162047	162048	162049	162050
U	C	U	G	G	G	G	G	C	C	C	U	U	G	U	U	G	G	U	A	G	C	U	A	C	U	A	A	U	G	A	U	U	G	U	U	C	G	C	A	A	G	G	C	C	G	C	C	C	U
-	-	-	-	-	-	-	-	-	-	-	-	-	-	-	-	-	-	-	-	-	-	-	-	-	-	-	-	-	-	-	-	-	-	-	-	-	-	-	-	-	-	-	-	-	-	-	-	-	-
163001	163002	163003	163004	163005	163006	163007	163008	163009	163010	163011	163012	163013	163014	163015	163016	163017	163018	163019	163020	163021	163022	163023	163024	163025	163026	163027	163028	163029	163030	163031	163032	163033	163034	163035	163036	163037	163038	163039	163040	163041	163042	163043	163044	163045	163046	163047	163048	163049	163050
C	C	C	U	C	A	A	C	A	U	U	U	G	G	G	G	A	A	A	A	U	U	G	U	C	A	C	A	U	U	G	G	U	C	U	G	U	A	C	C	U	C	C	A	C	A	C	U	C	A
-	-	-	-	-	-	-	-	-	-	-	-	-	-	-	-	-	-	-	-	-	-	-	-	-	-	-	-	-	-	-	-	-	-	-	-	-	-	-	-	-	-	-	-	-	-	-	-	-	-
164001	164002	164003	164004	164005	164006	164007	164008	164009	164010	164011	164012	164013	164014	164015	164016	164017	164018	164019	164020	164021	164022	164023	164024	164025	164026	164027	164028	164029	164030	164031	164032	164033	164034	164035	164036	164037	164038	164039	164040	164041	164042	164043	164044	164045	164046	164047	164048	164049	164050
A	A	C	A	A	G	G	U	U	U	C	A	G	G	U	G	A	C	G	C	C	C	C	C	A	G	A	A	U	A	A	A	A	U	U	U	G	G	A	C	G	G	G	G	G	G	U	U	C	A
-	-	-	-	-	-	-	-	-	-	-	-	-	-	-	-	-	-	-	-	-	-	-	-	-	-	-	-	-	-	-	-	-	-	-	-	-	-	-	-	-	-	-	-	-	-	-	-	-	-
165001	165002	165003	165004	165005	165006	165007	165008	165009	165010	165011	165012	165013	165014	165015	165016	165017	165018	165019	165020	165021	165022	165023	165024	165025	165026	165027	165028	165029	165030	165031	165032	165033	165034	165035	165036	165037	165038	165039	165040	165041	165042	165043	165044	165045	165046	165047	165048	165049	165050
A	U	G	C	U	A	U	C	C	U	A	A	U	C	U	A	U	A	U	C	C	G	G	G	U	A	G	C	A	U	A	U	G	C	U	A	U	C	C	C	A	A	U	C	U	C	U	A	U	U
-	-	-	-	-	-	-	-	-	-	-	-	-	-	-	-	-	-	-	-	-	-	-	-	-	-	-	-	-	-	-	-	-	-	-	-	-	-	-	-	-	-	-	-	-	-	-	-	-	-
166001	166002	166003	166004	166005	166006	166007	166008	166009	166010	166011	166012	166013	166014	166015	166016	166017	166018	166019	166020	166021	166022	166023	166024	166025	166026	166027	166028	166029	166030	166031	166032	166033	166034	166035	166036	166037	166038	166039	166040	166041	166042	166043	166044	166045	166046	166047	166048	166049	166050
A	C	G	G	C	A	G	A	A	A	G	C	A	G	A	G	U	C	U	G	G	G	A	A	G	A	C	A	A	C	C	A	C	A	G	A	C	A	C	C	G	U	C	C	U	C	A	C	C	A
-	-	-	-	-	-	-	-	-	-	-	-	-	-	-	-	-	-	-	-	-	-	-	-	-	-	-	-	-	-	-	-	-	-	-	-	-	-	-	-	-	-	-	-	-	-	-	-	-	-
167001	167002	167003	167004	167005	167006	167007	167008	167009	167010	167011	167012	167013	167014	167015	167016	167017	167018	167019	167020	167021	167022	167023	167024	167025	167026	167027	167028	167029	167030	167031	167032	167033	167034	167035	167036	167037	167038	167039	167040	167041	167042	167043	167044	167045	167046	167047	167048	167049	167050
A	G	G	G	C	U	G	G	G	C	C	C	G	G	G	G	C	U	C	G	G	G	G	G	A	C	A	A	U	A	U	C	A	G	G	C	U	A	A	A	U	U	C	A	G	U	G	U	A	U
-	-	-	-	-	-	-	-	-	-	-	-	-	-	-	-	-	-	-	-	-	-	-	-	-	-	-	-	-	-	-	-	-	-	-	-	-	-	-	-	-	-	-	-	-	-	-	-	-	-
168001	168002	168003	168004	168005	168006	168007	168008	168009	168010	168011	168012	168013	168014	168015	168016	168017	168018	168019	168020	168021	168022	168023	168024	168025	168026	168027	168028	168029	168030	168031	168032	168033	168034	168035	168036	168037	168038	168039	168040	168041	168042	168043	168044	168045	168046	168047	168048	168049	168050
C	C	G	U	A	G	U	C	G	G	A	A	A	C	G	U	G	C	A	U	G	G	A	C	C	G	G	U	U	A	A	U	C	C	G	A	U	C	U	G	G	U	C	G	C	A	G	G	C	A
-	-	-	-	-	-	-	-	-	-	-	-	-	-	-	-	-	-	-	-	-	-	-	-	-	-	-	-	-	-	-	-	-	-	-	-	-	-	-	-	-	-	-	-	-	-	-	-	-	-
169001	169002	169003	169004	169005	169006	169007	169008	169009	169010	169011	169012	169013	169014	169015	169016	169017	169018	169019	169020	169021	169022	169023	169024	169025	169026	169027	169028	169029	169030	169031	169032	169033	169034	169035	169036	169037	169038	169039	169040	169041	169042	169043	169044	169045	169046	169047	169048	169049	169050
G	C	A	A	G	G	G	A	G	G	A	G	C	C	C	C	A	C	C	G	G	G	C	C	U	G	G	U	C	C	A	G	A	C	C	U	G	A	C	U	G	U	G	G	G	C	A	A	C	G
-	-	-	-	-	-	-	-	-	-	-	-	-	-	-	-	-	-	-	-	-	-	-	-	-	-	-	-	-	-	-	-	-	-	-	-	-	-	-	-	-	-	-	-	-	-	-	-	-	-
170001	170002	170003	170004	170005	170006	170007	170008	170009	170010	170011	170012	170013	170014	170015	170016	170017	170018	170019	170020	170021	170022	170023	170024	170025	170026	170027	170028	170029	170030	170031	170032	170033	170034	170035	170036	170037	170038	170039	170040	170041	170042	170043	170044	170045	170046	170047	170048	170049	170050
U	U	U	G	G	C	A	U	G	G	C	A	U	U	C	A	G	C	C	G	C	C	G	C	C	C	U	G	G	U	C	U	G	A	A	A	G	G	C	C	U	G	U	U	G	A	C	G	C	C
-	-	-	-	-	-	-	-	-	-	-	-	-	-	-	-	-	-	-	-	-	-	-	-	-	-	-	-	-	-	-	-	-	-	-	-	-	-	-	-	-	-	-	-	-	-	-	-	-	-
171001	171002	171003	171004	171005	171006	171007	171008	171009	171010	171011	171012	171013	171014	171015	171016	171017	171018	171019	171020	171021	171022	171023	171024	171025	171026	171027	171028	171029	171030	171031	171032	171033	171034	171035	171036	171037	171038	171039	171040	171041	171042	171043	171044	171045	171046	171047	171048	171049	171050
A	U	U	U	G	C	G	U	U	U	C	C	C	U	G	C	C	C	C	U	A	U	C	C	U	C	C	A	U	C	C	U	U	G	C	A	C	G	U	C	A	A	G	U	U	A	C	A	C	G
-	-	-	-	-	-	-	-	-	-	-	-	-	-	-	-	-	-	-	-	-	-	-	-	-	-	-	-	-	-	-	-	-	-	-	-	-	-	-	-	-	-	-	-	-	-	-	-	-	-
172001	172002	172003	172004	172005	172006	172007	172008	172009	172010	172011	172012	172013	172014	172015	172016	172017	172018	172019	172020	172021	172022	172023	172024	172025	172026	172027	172028	172029	172030	172031	172032	172033	172034	172035	172036	172037	172038	172039	172040	172041	172042	172043	172044	172045	172046	172047	172048	172049	172050
C	A	C	C	A	A	G	A	G	U	A	C	C	U	A	G	G	C	C	C	C	C	U	G	G	C	G	A	A	G	A	G	A	G	C	C	A	G	A	G	G	A	C	G	A	A	A	G	C	C
-	-	-	-	-	-	-	-	-	-	-	-	-	-	-	-	-	-	-	-	-	-	-	-	-	-	-	-	-	-	-	-	-	-	-	-	-	-	-	-	-	-	-	-	-	-	-	-	-	-
[truncated: 950 more columns]
