# Supplementary material for: Genome-wide analyses of Epstein-Barr virus reveal conserved RNA structures and a novel stable intronic sequence RNA
Source: BMC Genomics. 2013 Aug 9;14:543. doi: 10.1186/1471-2164-14-543 (PMC3751371; doi:10.1186/1471-2164-14-543)
Supplement: Additional file 4 — Structure models and predictions of possible A-to-I editing sites (using the Inosine Predict program [70]) for lymphocryptovirus repeat long hairpin RNAs. Each virus has a separate listing with nt position numbered for just the hairpin, followed by the sequence, the secondary structure in dot-bracket notation, the calculated percent editing for four ADAR specificities, and the maximum predicted value of all ADAR specificities. A reported A-to-I editing site [66] is colored red. [file 1471-2164-14-543-S4.xlsx]

## Sheet: EBV-ADAR1
nt	1	2	3	4	5	6	7	8	9	10	11	12	13	14	15	16	17	18	19	20	21	22	23	24	25	26	27	28	29	30	31	32	33	34	35	36	37	38	39	40	41	42	43	44	45	46	47	48	49
>EBV seq	G	A	G	A	C	C	A	G	U	C	C	A	G	G	G	G	C	C	C	G	A	G	G	U	U	G	G	A	G	C	C	A	G	C	G	G	G	C	A	C	C	C	G	A	G	G	U	C	C
>EBV str	(	(	(	(	(	(	(	(	.	.	.	(	(	(	(	(	(	(	.	(	(	(	(	(	.	(	(	.	.	(	(	(	(	.	(	(	(	(	.	(	(	(	(	(	(	(	(	(	(
ADAR1	0	-1	0	-1	0	0	9.11748	0	0	0	0	5.53607	0	0	0	0	0	0	0	0	1.94586	0	0	0	0	0	0	1.41831	0	0	0	6.29183	0	0	0	0	0	0	5.64032	0	0	0	0	2.0237	0	0	0	0	0
ADAR2	0	-1	0	-1	0	0	30.8445	0	0	0	0	20.105	0	0	0	0	0	0	0	0	2.02109	0	0	0	0	0	0	0.859434	0	0	0	16.3592	0	0	0	0	0	0	11.8818	0	0	0	0	2.89015	0	0	0	0	0
ADAR1-D	0	-1	0	-1	0	0	8.89503	0	0	0	0	8.17928	0	0	0	0	0	0	0	0	3.38838	0	0	0	0	0	0	1.66187	0	0	0	8.20077	0	0	0	0	0	0	7.05099	0	0	0	0	3.04954	0	0	0	0	0
ADAR2-D	0	-1	0	-1	0	0	17.7197	0	0	0	0	17.297	0	0	0	0	0	0	0	0	1.10234	0	0	0	0	0	0	0.436295	0	0	0	12.8901	0	0	0	0	0	0	16.8424	0	0	0	0	1.05825	0	0	0	0	0
Max editing:	0	-1	0	-1	0	0	30.8445	0	0	0	0	20.105	0	0	0	0	0	0	0	0	3.38838	0	0	0	0	0	0	1.66187	0	0	0	16.3592	0	0	0	0	0	0	16.8424	0	0	0	0	3.04954	0	0	0	0	0
nt	1	2	3	4	5	6	7	8	9	10	11	12	13	14	15	16	17	18	19	20	21	22	23	24	25	26	27	28	29	30	31	32	33	34	35	36	37	38	39	40	41	42	43	44	45	46	47	48	49
>MHV4 seq	G	C	C	A	G	C	A	A	G	C	G	A	G	A	C	C	A	G	C	C	C	A	G	A	G	G	C	C	C	G	A	G	G	U	U	G	G	A	G	C	C	G	G	C	G	G	G	C	G
>MHV4 str	(	(	(	(	(	.	.	.	.	.	(	(	(	(	(	.	.	(	(	(	.	.	(	(	(	(	(	(	(	(	(	(	(	.	.	.	(	.	(	(	.	.	.	.	(	(	(	(	(
ADAR1	0	0	0	-1	0	0	8.21674	27.6959	0	0	0	1.28516	0	1.45859	0	0	8.20573	0	0	0	0	7.23769	0	2.06761	0	0	0	0	0	0	1.94586	0	0	0	0	0	0	1.32215	0	0	0	0	0	0	0	0	0	0	0
ADAR2	0	0	0	-1	0	0	10.2327	38.1329	0	0	0	3.45708	0	1.06716	0	0	24.9841	0	0	0	0	21.8411	0	2.83235	0	0	0	0	0	0	2.02109	0	0	0	0	0	0	0.928584	0	0	0	0	0	0	0	0	0	0	0
ADAR1-D	0	0	0	-1	0	0	10.2595	23.7077	0	0	0	1.81032	0	2.23955	0	0	9.96243	0	0	0	0	9.67421	0	3.15078	0	0	0	0	0	0	3.38838	0	0	0	0	0	0	1.84652	0	0	0	0	0	0	0	0	0	0	0
ADAR2-D	0	0	0	-1	0	0	15.2856	23.349	0	0	0	1.07347	0	0.908325	0	0	15.5933	0	0	0	0	16.1265	0	0.755738	0	0	0	0	0	0	1.10234	0	0	0	0	0	0	0.455686	0	0	0	0	0	0	0	0	0	0	0
Max editing:	0	0	0	-1	0	0	15.2856	38.1329	0	0	0	3.45708	0	2.23955	0	0	24.9841	0	0	0	0	21.8411	0	3.15078	0	0	0	0	0	0	3.38838	0	0	0	0	0	0	1.84652	0	0	0	0	0	0	0	0	0	0	0
nt	1	2	3	4	5	6	7	8	9	10	11	12	13	14	15	16	17	18	19	20	21	22	23	24	25	26	27	28	29	30	31	32	33	34	35	36	37	38	39	40	41	42	43	44	45	46	47	48	49
>CeHV12 seq	A	C	C	G	G	U	G	A	C	C	A	G	C	C	A	A	G	A	G	U	C	C	C	C	G	A	G	G	U	U	G	G	A	G	C	C	A	G	C	A	G	G	U	G	C	C	C	A	G
>CeHV12 str	(	(	(	(	(	.	(	(	.	.	.	(	(	(	.	.	(	(	(	(	.	(	(	(	(	(	(	(	.	.	.	(	.	(	(	.	.	.	.	(	(	(	(	.	(	(	(	.	.
ADAR1	-1	0	0	0	0	0	0	1.98774	0	0	9.31035	0	0	0	4.26699	26.9995	0	2.61171	0	0	0	0	0	0	0	1.94586	0	0	0	0	0	0	1.41831	0	0	0	6.02122	0	0	12.8831	0	0	0	0	0	0	0	6.79427	0
ADAR2	-1	0	0	0	0	0	0	1.19127	0	0	15.2001	0	0	0	9.44762	58.5183	0	2.9649	0	0	0	0	0	0	0	2.02109	0	0	0	0	0	0	0.859434	0	0	0	12.3387	0	0	21.2128	0	0	0	0	0	0	0	24.8105	0
ADAR1-D	-1	0	0	0	0	0	0	2.87478	0	0	9.96243	0	0	0	5.52061	31.0747	0	3.10778	0	0	0	0	0	0	0	3.38838	0	0	0	0	0	0	1.66187	0	0	0	8.10197	0	0	21.3129	0	0	0	0	0	0	0	10.1423	0
ADAR2-D	-1	0	0	0	0	0	0	1.24108	0	0	14.6187	0	0	0	15.2252	32.457	0	0.920524	0	0	0	0	0	0	0	1.10234	0	0	0	0	0	0	0.436295	0	0	0	10.4637	0	0	22.6819	0	0	0	0	0	0	0	18.401	0
Max editing:	-1	0	0	0	0	0	0	2.87478	0	0	15.2001	0	0	0	15.2252	58.5183	0	3.10778	0	0	0	0	0	0	0	3.38838	0	0	0	0	0	0	1.66187	0	0	0	12.3387	0	0	22.6819	0	0	0	0	0	0	0	24.8105	0
nt	1	2	3	4	5	6	7	8	9	10	11	12	13	14	15	16	17	18	19	20	21	22	23	24	25	26	27	28	29	30	31	32	33	34	35	36	37	38	39	40	41	42	43	44	45	46	47	48	49
>CaHV3 seq	G	G	G	G	A	G	U	G	A	A	G	C	G	A	A	A	A	U	U	G	G	G	C	C	C	A	G	G	C	C	G	C	G	C	C	U	G	C	C	A	G	C	C	C	A	C	A	G	A
>CaHV3 str	(	(	(	.	.	(	(	.	.	.	.	.	.	.	.	.	.	.	(	(	(	(	(	.	.	.	(	(	(	(	.	.	.	.	.	.	(	(	(	(	(	.	.	.	.	.	.	(	(
ADAR1	0	0	0	0	1.97299	0	0	0	1.778	23.9577	0	0	0	0.777225	20.2263	35.1331	19.5597	0	0	0	0	0	0	0	0	7.218	0	0	0	0	0	0	0	0	0	0	0	0	0	8.55855	0	0	0	0	5.3583	0	9.67785	0	0.856969
ADAR2	0	0	0	0	2.58746	0	0	0	1.11628	29.2823	0	0	0	1.0807	23.7261	22.0342	31.8576	0	0	0	0	0	0	0	0	29.4656	0	0	0	0	0	0	0	0	0	0	0	0	0	19.8738	0	0	0	0	14.6635	0	23.1026	0	1.27187
ADAR1-D	0	0	0	0	1.91357	0	0	0	2.47591	22.4087	0	0	0	1.18082	24.1765	30.5114	16.3921	0	0	0	0	0	0	0	0	9.0181	0	0	0	0	0	0	0	0	0	0	0	0	0	9.23009	0	0	0	0	5.85152	0	13.4023	0	1.25324
ADAR2-D	0	0	0	0	1.30436	0	0	0	1.09635	19.6836	0	0	0	1.06115	34.9051	32.3451	25.2575	0	0	0	0	0	0	0	0	14.5476	0	0	0	0	0	0	0	0	0	0	0	0	0	10.9508	0	0	0	0	18.5091	0	10.027	0	0.59343
Max editing:	0	0	0	0	2.58746	0	0	0	2.47591	29.2823	0	0	0	1.18082	34.9051	35.1331	31.8576	0	0	0	0	0	0	0	0	29.4656	0	0	0	0	0	0	0	0	0	0	0	0	0	19.8738	0	0	0	0	18.5091	0	23.1026	0	1.27187
[truncated: 556 more columns]
