# Supplementary material for: Genome-wide analyses of Epstein-Barr virus reveal conserved RNA structures and a novel stable intronic sequence RNA
Source: BMC Genomics. 2013 Aug 9;14:543. doi: 10.1186/1471-2164-14-543 (PMC3751371; doi:10.1186/1471-2164-14-543)
Supplement: Additional file 5 — BED file with aligned RNA-Seq reads from BJAB-B1 nuclear small RNA sample. [file 1471-2164-14-543-S5.bed]

browser hide all
track name="EBV" description="EBV small RNA"
visibility=2
itemRgb="On"
useScore=1
gi|139424470|ref|NC_009334.1|	6705	6781	HWI-ST1144:106:D1KJJACXX:1:1101:4975:3453	255	+
gi|139424470|ref|NC_009334.1|	6657	6733	HWI-ST1144:106:D1KJJACXX:1:1101:11507:10264	255	+
gi|139424470|ref|NC_009334.1|	170113	170189	HWI-ST1144:106:D1KJJACXX:1:1101:6782:17671	255	-
gi|139424470|ref|NC_009334.1|	33115	33191	HWI-ST1144:106:D1KJJACXX:1:1101:8706:18827	255	+
gi|139424470|ref|NC_009334.1|	30045	30121	HWI-ST1144:106:D1KJJACXX:1:1101:8706:18827	255	+
gi|139424470|ref|NC_009334.1|	26975	27051	HWI-ST1144:106:D1KJJACXX:1:1101:8706:18827	255	+
gi|139424470|ref|NC_009334.1|	23905	23981	HWI-ST1144:106:D1KJJACXX:1:1101:8706:18827	255	+
gi|139424470|ref|NC_009334.1|	20835	20911	HWI-ST1144:106:D1KJJACXX:1:1101:8706:18827	255	+
gi|139424470|ref|NC_009334.1|	17765	17841	HWI-ST1144:106:D1KJJACXX:1:1101:8706:18827	255	+
gi|139424470|ref|NC_009334.1|	14695	14771	HWI-ST1144:106:D1KJJACXX:1:1101:8706:18827	255	+
gi|139424470|ref|NC_009334.1|	11370	11446	HWI-ST1144:106:D1KJJACXX:1:1101:12670:21368	255	+
gi|139424470|ref|NC_009334.1|	6976	7052	HWI-ST1144:106:D1KJJACXX:1:1101:12454:22719	255	+
gi|139424470|ref|NC_009334.1|	6633	6709	HWI-ST1144:106:D1KJJACXX:1:1101:6101:41183	255	+
gi|139424470|ref|NC_009334.1|	6665	6741	HWI-ST1144:106:D1KJJACXX:1:1101:8152:41331	255	+
gi|139424470|ref|NC_009334.1|	7081	7157	HWI-ST1144:106:D1KJJACXX:1:1101:5462:49648	255	+
gi|139424470|ref|NC_009334.1|	7070	7146	HWI-ST1144:106:D1KJJACXX:1:1101:4398:60746	255	+
gi|139424470|ref|NC_009334.1|	6960	7036	HWI-ST1144:106:D1KJJACXX:1:1101:3207:96545	255	+
gi|139424470|ref|NC_009334.1|	7029	7105	HWI-ST1144:106:D1KJJACXX:1:1101:21277:96715	255	+
gi|139424470|ref|NC_009334.1|	7030	7106	HWI-ST1144:106:D1KJJACXX:1:1102:9277:37530	255	+
gi|139424470|ref|NC_009334.1|	1485	1561	HWI-ST1144:106:D1KJJACXX:1:1102:8620:39602	255	+
gi|139424470|ref|NC_009334.1|	6633	6709	HWI-ST1144:106:D1KJJACXX:1:1102:7829:45245	255	+
gi|139424470|ref|NC_009334.1|	154352	154428	HWI-ST1144:106:D1KJJACXX:1:1102:2908:52834	255	+
gi|139424470|ref|NC_009334.1|	788	864	HWI-ST1144:106:D1KJJACXX:1:1102:5841:56690	255	+
gi|139424470|ref|NC_009334.1|	6633	6709	HWI-ST1144:106:D1KJJACXX:1:1102:2842:60443	255	+
gi|139424470|ref|NC_009334.1|	6655	6731	HWI-ST1144:106:D1KJJACXX:1:1102:6876:61357	255	+
gi|139424470|ref|NC_009334.1|	6633	6709	HWI-ST1144:106:D1KJJACXX:1:1102:11343:63618	255	+
gi|139424470|ref|NC_009334.1|	6704	6780	HWI-ST1144:106:D1KJJACXX:1:1102:15960:67846	255	+
gi|139424470|ref|NC_009334.1|	6658	6734	HWI-ST1144:106:D1KJJACXX:1:1102:19228:68539	255	+
gi|139424470|ref|NC_009334.1|	6633	6709	HWI-ST1144:106:D1KJJACXX:1:1103:14369:7607	255	+
gi|139424470|ref|NC_009334.1|	6632	6708	HWI-ST1144:106:D1KJJACXX:1:1103:6279:10866	255	+
gi|139424470|ref|NC_009334.1|	6960	7036	HWI-ST1144:106:D1KJJACXX:1:1103:18466:16050	255	+
gi|139424470|ref|NC_009334.1|	6738	6814	HWI-ST1144:106:D1KJJACXX:1:1103:17744:23306	255	+
gi|139424470|ref|NC_009334.1|	6715	6791	HWI-ST1144:106:D1KJJACXX:1:1103:4403:26444	255	+
gi|139424470|ref|NC_009334.1|	7022	7098	HWI-ST1144:106:D1KJJACXX:1:1103:13298:29591	255	+
gi|139424470|ref|NC_009334.1|	6960	7036	HWI-ST1144:106:D1KJJACXX:1:1103:2906:43800	255	+
gi|139424470|ref|NC_009334.1|	6633	6709	HWI-ST1144:106:D1KJJACXX:1:1103:7685:57683	255	+
gi|139424470|ref|NC_009334.1|	7029	7105	HWI-ST1144:106:D1KJJACXX:1:1103:10651:71584	255	+
gi|139424470|ref|NC_009334.1|	1034	1110	HWI-ST1144:106:D1KJJACXX:1:1103:9478:72724	255	+
gi|139424470|ref|NC_009334.1|	6633	6709	HWI-ST1144:106:D1KJJACXX:1:1103:2915:73950	255	+
gi|139424470|ref|NC_009334.1|	6633	6709	HWI-ST1144:106:D1KJJACXX:1:1103:15415:87532	255	+
gi|139424470|ref|NC_009334.1|	6718	6794	HWI-ST1144:106:D1KJJACXX:1:1104:14414:14672	255	+
gi|139424470|ref|NC_009334.1|	6633	6709	HWI-ST1144:106:D1KJJACXX:1:1104:16120:24136	255	+
gi|139424470|ref|NC_009334.1|	29275	29351	HWI-ST1144:106:D1KJJACXX:1:1104:9442:27545	255	-
gi|139424470|ref|NC_009334.1|	26205	26281	HWI-ST1144:106:D1KJJACXX:1:1104:9442:27545	255	-
gi|139424470|ref|NC_009334.1|	23135	23211	HWI-ST1144:106:D1KJJACXX:1:1104:9442:27545	255	-
gi|139424470|ref|NC_009334.1|	20065	20141	HWI-ST1144:106:D1KJJACXX:1:1104:9442:27545	255	-
gi|139424470|ref|NC_009334.1|	16995	17071	HWI-ST1144:106:D1KJJACXX:1:1104:9442:27545	255	-
gi|139424470|ref|NC_009334.1|	13925	14001	HWI-ST1144:106:D1KJJACXX:1:1104:9442:27545	255	-
gi|139424470|ref|NC_009334.1|	32345	32421	HWI-ST1144:106:D1KJJACXX:1:1104:9442:27545	255	-
gi|139424470|ref|NC_009334.1|	6633	6709	HWI-ST1144:106:D1KJJACXX:1:1104:13469:28547	255	+
gi|139424470|ref|NC_009334.1|	5519	5595	HWI-ST1144:106:D1KJJACXX:1:1104:6823:29783	255	+
gi|139424470|ref|NC_009334.1|	27917	27993	HWI-ST1144:106:D1KJJACXX:1:1104:5721:33273	255	-
gi|139424470|ref|NC_009334.1|	24847	24923	HWI-ST1144:106:D1KJJACXX:1:1104:5721:33273	255	-
gi|139424470|ref|NC_009334.1|	21777	21853	HWI-ST1144:106:D1KJJACXX:1:1104:5721:33273	255	-
gi|139424470|ref|NC_009334.1|	18707	18783	HWI-ST1144:106:D1KJJACXX:1:1104:5721:33273	255	-
gi|139424470|ref|NC_009334.1|	15637	15713	HWI-ST1144:106:D1KJJACXX:1:1104:5721:33273	255	-
gi|139424470|ref|NC_009334.1|	12567	12643	HWI-ST1144:106:D1KJJACXX:1:1104:5721:33273	255	-
gi|139424470|ref|NC_009334.1|	34057	34133	HWI-ST1144:106:D1KJJACXX:1:1104:5721:33273	255	-
gi|139424470|ref|NC_009334.1|	30987	31063	HWI-ST1144:106:D1KJJACXX:1:1104:5721:33273	255	-
gi|139424470|ref|NC_009334.1|	6657	6733	HWI-ST1144:106:D1KJJACXX:1:1104:14194:36336	255	+
gi|139424470|ref|NC_009334.1|	458	534	HWI-ST1144:106:D1KJJACXX:1:1104:17971:36555	255	+
gi|139424470|ref|NC_009334.1|	6633	6709	HWI-ST1144:106:D1KJJACXX:1:1104:13874:40445	255	+
gi|139424470|ref|NC_009334.1|	6659	6735	HWI-ST1144:106:D1KJJACXX:1:1104:16670:45058	255	+
gi|139424470|ref|NC_009334.1|	140402	140478	HWI-ST1144:106:D1KJJACXX:1:1104:13704:45724	255	+
gi|139424470|ref|NC_009334.1|	6710	6786	HWI-ST1144:106:D1KJJACXX:1:1104:21193:47810	255	+
gi|139424470|ref|NC_009334.1|	6633	6709	HWI-ST1144:106:D1KJJACXX:1:1104:5298:50879	255	+
gi|139424470|ref|NC_009334.1|	6666	6742	HWI-ST1144:106:D1KJJACXX:1:1104:10941:59651	255	+
gi|139424470|ref|NC_009334.1|	1033	1109	HWI-ST1144:106:D1KJJACXX:1:1104:13072:62520	255	+
gi|139424470|ref|NC_009334.1|	6633	6709	HWI-ST1144:106:D1KJJACXX:1:1104:20302:79788	255	+
gi|139424470|ref|NC_009334.1|	6633	6709	HWI-ST1144:106:D1KJJACXX:1:1104:15987:81939	255	+
gi|139424470|ref|NC_009334.1|	6633	6709	HWI-ST1144:106:D1KJJACXX:1:1104:16806:96862	255	+
gi|139424470|ref|NC_009334.1|	6633	6709	HWI-ST1144:106:D1KJJACXX:1:1105:3854:3076	255	+
gi|139424470|ref|NC_009334.1|	6692	6768	HWI-ST1144:106:D1KJJACXX:1:1105:19140:22523	255	+
gi|139424470|ref|NC_009334.1|	6657	6733	HWI-ST1144:106:D1KJJACXX:1:1105:10292:26453	255	+
gi|139424470|ref|NC_009334.1|	154368	154444	HWI-ST1144:106:D1KJJACXX:1:1105:15990:31297	255	+
gi|139424470|ref|NC_009334.1|	6633	6709	HWI-ST1144:106:D1KJJACXX:1:1105:5218:42315	255	+
gi|139424470|ref|NC_009334.1|	5780	5856	HWI-ST1144:106:D1KJJACXX:1:1105:14248:49526	255	+
gi|139424470|ref|NC_009334.1|	154352	154428	HWI-ST1144:106:D1KJJACXX:1:1105:7046:56805	255	+
gi|139424470|ref|NC_009334.1|	6633	6709	HWI-ST1144:106:D1KJJACXX:1:1105:16970:60067	255	+
gi|139424470|ref|NC_009334.1|	6633	6709	HWI-ST1144:106:D1KJJACXX:1:1105:11896:72995	255	+
gi|139424470|ref|NC_009334.1|	1034	1110	HWI-ST1144:106:D1KJJACXX:1:1105:12257:76989	255	+
gi|139424470|ref|NC_009334.1|	6639	6715	HWI-ST1144:106:D1KJJACXX:1:1105:5351:96733	255	+
gi|139424470|ref|NC_009334.1|	6633	6709	HWI-ST1144:106:D1KJJACXX:1:1106:5171:32309	255	+
gi|139424470|ref|NC_009334.1|	6707	6783	HWI-ST1144:106:D1KJJACXX:1:1106:14028:47677	255	+
gi|139424470|ref|NC_009334.1|	6633	6709	HWI-ST1144:106:D1KJJACXX:1:1106:16511:54117	255	+
gi|139424470|ref|NC_009334.1|	6676	6752	HWI-ST1144:106:D1KJJACXX:1:1106:20091:59545	255	+
gi|139424470|ref|NC_009334.1|	951	1027	HWI-ST1144:106:D1KJJACXX:1:1106:15121:65396	255	+
gi|139424470|ref|NC_009334.1|	6633	6709	HWI-ST1144:106:D1KJJACXX:1:1106:1199:70581	255	+
gi|139424470|ref|NC_009334.1|	951	1027	HWI-ST1144:106:D1KJJACXX:1:1106:5460:77071	255	+
gi|139424470|ref|NC_009334.1|	7023	7099	HWI-ST1144:106:D1KJJACXX:1:1106:4594:82877	255	+
gi|139424470|ref|NC_009334.1|	148709	148785	HWI-ST1144:106:D1KJJACXX:1:1106:8045:83325	255	+
gi|139424470|ref|NC_009334.1|	23812	23888	HWI-ST1144:106:D1KJJACXX:1:1106:20728:87486	255	+
gi|139424470|ref|NC_009334.1|	20742	20818	HWI-ST1144:106:D1KJJACXX:1:1106:20728:87486	255	+
gi|139424470|ref|NC_009334.1|	17672	17748	HWI-ST1144:106:D1KJJACXX:1:1106:20728:87486	255	+
gi|139424470|ref|NC_009334.1|	14602	14678	HWI-ST1144:106:D1KJJACXX:1:1106:20728:87486	255	+
gi|139424470|ref|NC_009334.1|	33022	33098	HWI-ST1144:106:D1KJJACXX:1:1106:20728:87486	255	+
gi|139424470|ref|NC_009334.1|	29952	30028	HWI-ST1144:106:D1KJJACXX:1:1106:20728:87486	255	+
gi|139424470|ref|NC_009334.1|	26882	26958	HWI-ST1144:106:D1KJJACXX:1:1106:20728:87486	255	+
gi|139424470|ref|NC_009334.1|	458	534	HWI-ST1144:106:D1KJJACXX:1:1107:20375:26160	255	+
gi|139424470|ref|NC_009334.1|	6705	6781	HWI-ST1144:106:D1KJJACXX:1:1107:20766:30924	255	+
gi|139424470|ref|NC_009334.1|	6641	6717	HWI-ST1144:106:D1KJJACXX:1:1107:20541:32680	255	+
gi|139424470|ref|NC_009334.1|	6633	6709	HWI-ST1144:106:D1KJJACXX:1:1107:21144:33219	255	+
gi|139424470|ref|NC_009334.1|	154351	154427	HWI-ST1144:106:D1KJJACXX:1:1107:5624:43450	255	+
gi|139424470|ref|NC_009334.1|	6633	6709	HWI-ST1144:106:D1KJJACXX:1:1107:20063:55645	255	+
gi|139424470|ref|NC_009334.1|	6633	6709	HWI-ST1144:106:D1KJJACXX:1:1107:13088:75550	255	+
gi|139424470|ref|NC_009334.1|	6633	6709	HWI-ST1144:106:D1KJJACXX:1:1107:17396:81013	255	+
gi|139424470|ref|NC_009334.1|	6633	6709	HWI-ST1144:106:D1KJJACXX:1:1107:3940:83614	255	+
gi|139424470|ref|NC_009334.1|	6633	6709	HWI-ST1144:106:D1KJJACXX:1:1107:3048:100313	255	+
gi|139424470|ref|NC_009334.1|	6633	6709	HWI-ST1144:106:D1KJJACXX:1:1108:17494:6050	255	+
gi|139424470|ref|NC_009334.1|	951	1027	HWI-ST1144:106:D1KJJACXX:1:1108:3158:8490	255	+
gi|139424470|ref|NC_009334.1|	6633	6709	HWI-ST1144:106:D1KJJACXX:1:1108:18424:8629	255	+
gi|139424470|ref|NC_009334.1|	20742	20818	HWI-ST1144:106:D1KJJACXX:1:1108:20093:21031	255	+
gi|139424470|ref|NC_009334.1|	17672	17748	HWI-ST1144:106:D1KJJACXX:1:1108:20093:21031	255	+
gi|139424470|ref|NC_009334.1|	14602	14678	HWI-ST1144:106:D1KJJACXX:1:1108:20093:21031	255	+
gi|139424470|ref|NC_009334.1|	33022	33098	HWI-ST1144:106:D1KJJACXX:1:1108:20093:21031	255	+
gi|139424470|ref|NC_009334.1|	29952	30028	HWI-ST1144:106:D1KJJACXX:1:1108:20093:21031	255	+
gi|139424470|ref|NC_009334.1|	26882	26958	HWI-ST1144:106:D1KJJACXX:1:1108:20093:21031	255	+
gi|139424470|ref|NC_009334.1|	23812	23888	HWI-ST1144:106:D1KJJACXX:1:1108:20093:21031	255	+
gi|139424470|ref|NC_009334.1|	13925	14001	HWI-ST1144:106:D1KJJACXX:1:1108:20055:24262	255	-
gi|139424470|ref|NC_009334.1|	32345	32421	HWI-ST1144:106:D1KJJACXX:1:1108:20055:24262	255	-
gi|139424470|ref|NC_009334.1|	29275	29351	HWI-ST1144:106:D1KJJACXX:1:1108:20055:24262	255	-
gi|139424470|ref|NC_009334.1|	26205	26281	HWI-ST1144:106:D1KJJACXX:1:1108:20055:24262	255	-
gi|139424470|ref|NC_009334.1|	23135	23211	HWI-ST1144:106:D1KJJACXX:1:1108:20055:24262	255	-
gi|139424470|ref|NC_009334.1|	20065	20141	HWI-ST1144:106:D1KJJACXX:1:1108:20055:24262	255	-
gi|139424470|ref|NC_009334.1|	16995	17071	HWI-ST1144:106:D1KJJACXX:1:1108:20055:24262	255	-
gi|139424470|ref|NC_009334.1|	7029	7105	HWI-ST1144:106:D1KJJACXX:1:1108:12319:43273	255	+
gi|139424470|ref|NC_009334.1|	7070	7146	HWI-ST1144:106:D1KJJACXX:1:1108:16997:48341	255	+
gi|139424470|ref|NC_009334.1|	6640	6716	HWI-ST1144:106:D1KJJACXX:1:1108:9461:54120	255	+
gi|139424470|ref|NC_009334.1|	6633	6709	HWI-ST1144:106:D1KJJACXX:1:1108:13115:55351	255	+
gi|139424470|ref|NC_009334.1|	13925	14001	HWI-ST1144:106:D1KJJACXX:1:1108:9524:62118	255	-
gi|139424470|ref|NC_009334.1|	32345	32421	HWI-ST1144:106:D1KJJACXX:1:1108:9524:62118	255	-
gi|139424470|ref|NC_009334.1|	29275	29351	HWI-ST1144:106:D1KJJACXX:1:1108:9524:62118	255	-
gi|139424470|ref|NC_009334.1|	26205	26281	HWI-ST1144:106:D1KJJACXX:1:1108:9524:62118	255	-
gi|139424470|ref|NC_009334.1|	23135	23211	HWI-ST1144:106:D1KJJACXX:1:1108:9524:62118	255	-
gi|139424470|ref|NC_009334.1|	20065	20141	HWI-ST1144:106:D1KJJACXX:1:1108:9524:62118	255	-
gi|139424470|ref|NC_009334.1|	16995	17071	HWI-ST1144:106:D1KJJACXX:1:1108:9524:62118	255	-
gi|139424470|ref|NC_009334.1|	6633	6709	HWI-ST1144:106:D1KJJACXX:1:1108:11271:67742	255	+
gi|139424470|ref|NC_009334.1|	951	1027	HWI-ST1144:106:D1KJJACXX:1:1108:2435:73301	255	+
gi|139424470|ref|NC_009334.1|	788	864	HWI-ST1144:106:D1KJJACXX:1:1108:13141:79163	255	+
gi|139424470|ref|NC_009334.1|	6633	6709	HWI-ST1144:106:D1KJJACXX:1:1108:10979:80330	255	+
gi|139424470|ref|NC_009334.1|	6704	6780	HWI-ST1144:106:D1KJJACXX:1:1108:20649:86432	255	+
gi|139424470|ref|NC_009334.1|	6633	6709	HWI-ST1144:106:D1KJJACXX:1:1108:10905:95763	255	+
gi|139424470|ref|NC_009334.1|	14602	14678	HWI-ST1144:106:D1KJJACXX:1:1108:16829:98102	255	+
gi|139424470|ref|NC_009334.1|	33022	33098	HWI-ST1144:106:D1KJJACXX:1:1108:16829:98102	255	+
gi|139424470|ref|NC_009334.1|	29952	30028	HWI-ST1144:106:D1KJJACXX:1:1108:16829:98102	255	+
gi|139424470|ref|NC_009334.1|	26882	26958	HWI-ST1144:106:D1KJJACXX:1:1108:16829:98102	255	+
gi|139424470|ref|NC_009334.1|	23812	23888	HWI-ST1144:106:D1KJJACXX:1:1108:16829:98102	255	+
gi|139424470|ref|NC_009334.1|	20742	20818	HWI-ST1144:106:D1KJJACXX:1:1108:16829:98102	255	+
gi|139424470|ref|NC_009334.1|	17672	17748	HWI-ST1144:106:D1KJJACXX:1:1108:16829:98102	255	+
gi|139424470|ref|NC_009334.1|	6704	6780	HWI-ST1144:106:D1KJJACXX:1:1109:21165:6847	255	+
gi|139424470|ref|NC_009334.1|	6633	6709	HWI-ST1144:106:D1KJJACXX:1:1109:16637:7353	255	+
gi|139424470|ref|NC_009334.1|	7070	7146	HWI-ST1144:106:D1KJJACXX:1:1109:14437:12880	255	+
gi|139424470|ref|NC_009334.1|	6704	6780	HWI-ST1144:106:D1KJJACXX:1:1109:14269:14421	255	+
gi|139424470|ref|NC_009334.1|	6632	6708	HWI-ST1144:106:D1KJJACXX:1:1109:14817:18383	255	+
gi|139424470|ref|NC_009334.1|	20742	20818	HWI-ST1144:106:D1KJJACXX:1:1109:10461:19084	255	+
gi|139424470|ref|NC_009334.1|	17672	17748	HWI-ST1144:106:D1KJJACXX:1:1109:10461:19084	255	+
gi|139424470|ref|NC_009334.1|	14602	14678	HWI-ST1144:106:D1KJJACXX:1:1109:10461:19084	255	+
gi|139424470|ref|NC_009334.1|	33022	33098	HWI-ST1144:106:D1KJJACXX:1:1109:10461:19084	255	+
gi|139424470|ref|NC_009334.1|	29952	30028	HWI-ST1144:106:D1KJJACXX:1:1109:10461:19084	255	+
gi|139424470|ref|NC_009334.1|	26882	26958	HWI-ST1144:106:D1KJJACXX:1:1109:10461:19084	255	+
gi|139424470|ref|NC_009334.1|	23812	23888	HWI-ST1144:106:D1KJJACXX:1:1109:10461:19084	255	+
gi|139424470|ref|NC_009334.1|	6632	6708	HWI-ST1144:106:D1KJJACXX:1:1109:9327:39252	255	+
gi|139424470|ref|NC_009334.1|	6710	6786	HWI-ST1144:106:D1KJJACXX:1:1109:5959:40195	255	+
gi|139424470|ref|NC_009334.1|	14602	14678	HWI-ST1144:106:D1KJJACXX:1:1109:10019:41010	255	+
gi|139424470|ref|NC_009334.1|	33022	33098	HWI-ST1144:106:D1KJJACXX:1:1109:10019:41010	255	+
gi|139424470|ref|NC_009334.1|	29952	30028	HWI-ST1144:106:D1KJJACXX:1:1109:10019:41010	255	+
gi|139424470|ref|NC_009334.1|	26882	26958	HWI-ST1144:106:D1KJJACXX:1:1109:10019:41010	255	+
gi|139424470|ref|NC_009334.1|	23812	23888	HWI-ST1144:106:D1KJJACXX:1:1109:10019:41010	255	+
gi|139424470|ref|NC_009334.1|	20742	20818	HWI-ST1144:106:D1KJJACXX:1:1109:10019:41010	255	+
gi|139424470|ref|NC_009334.1|	17672	17748	HWI-ST1144:106:D1KJJACXX:1:1109:10019:41010	255	+
gi|139424470|ref|NC_009334.1|	6633	6709	HWI-ST1144:106:D1KJJACXX:1:1109:9157:52164	255	+
gi|139424470|ref|NC_009334.1|	6637	6713	HWI-ST1144:106:D1KJJACXX:1:1109:2851:60419	255	+
gi|139424470|ref|NC_009334.1|	18738	18814	HWI-ST1144:106:D1KJJACXX:1:1109:4411:75789	255	-
gi|139424470|ref|NC_009334.1|	15668	15744	HWI-ST1144:106:D1KJJACXX:1:1109:4411:75789	255	-
gi|139424470|ref|NC_009334.1|	12598	12674	HWI-ST1144:106:D1KJJACXX:1:1109:4411:75789	255	-
gi|139424470|ref|NC_009334.1|	34088	34164	HWI-ST1144:106:D1KJJACXX:1:1109:4411:75789	255	-
gi|139424470|ref|NC_009334.1|	31018	31094	HWI-ST1144:106:D1KJJACXX:1:1109:4411:75789	255	-
gi|139424470|ref|NC_009334.1|	27948	28024	HWI-ST1144:106:D1KJJACXX:1:1109:4411:75789	255	-
gi|139424470|ref|NC_009334.1|	24878	24954	HWI-ST1144:106:D1KJJACXX:1:1109:4411:75789	255	-
gi|139424470|ref|NC_009334.1|	21808	21884	HWI-ST1144:106:D1KJJACXX:1:1109:4411:75789	255	-
gi|139424470|ref|NC_009334.1|	6633	6709	HWI-ST1144:106:D1KJJACXX:1:1109:20941:91598	255	+
gi|139424470|ref|NC_009334.1|	6648	6724	HWI-ST1144:106:D1KJJACXX:1:1109:11256:91827	255	+
gi|139424470|ref|NC_009334.1|	7070	7146	HWI-ST1144:106:D1KJJACXX:1:1109:4196:99082	255	+
gi|139424470|ref|NC_009334.1|	49180	49256	HWI-ST1144:106:D1KJJACXX:1:1109:9172:100731	255	+
gi|139424470|ref|NC_009334.1|	6633	6709	HWI-ST1144:106:D1KJJACXX:1:1110:2394:4126	255	+
gi|139424470|ref|NC_009334.1|	6717	6793	HWI-ST1144:106:D1KJJACXX:1:1110:4697:5684	255	+
gi|139424470|ref|NC_009334.1|	6685	6761	HWI-ST1144:106:D1KJJACXX:1:1110:10826:13051	255	+
gi|139424470|ref|NC_009334.1|	6718	6794	HWI-ST1144:106:D1KJJACXX:1:1110:10831:14617	255	+
gi|139424470|ref|NC_009334.1|	29952	30028	HWI-ST1144:106:D1KJJACXX:1:1110:3736:15540	255	+
gi|139424470|ref|NC_009334.1|	26882	26958	HWI-ST1144:106:D1KJJACXX:1:1110:3736:15540	255	+
gi|139424470|ref|NC_009334.1|	23812	23888	HWI-ST1144:106:D1KJJACXX:1:1110:3736:15540	255	+
gi|139424470|ref|NC_009334.1|	20742	20818	HWI-ST1144:106:D1KJJACXX:1:1110:3736:15540	255	+
gi|139424470|ref|NC_009334.1|	17672	17748	HWI-ST1144:106:D1KJJACXX:1:1110:3736:15540	255	+
gi|139424470|ref|NC_009334.1|	14602	14678	HWI-ST1144:106:D1KJJACXX:1:1110:3736:15540	255	+
gi|139424470|ref|NC_009334.1|	33022	33098	HWI-ST1144:106:D1KJJACXX:1:1110:3736:15540	255	+
gi|139424470|ref|NC_009334.1|	7035	7111	HWI-ST1144:106:D1KJJACXX:1:1110:7405:17499	255	+
gi|139424470|ref|NC_009334.1|	6633	6709	HWI-ST1144:106:D1KJJACXX:1:1110:21329:23155	255	+
gi|139424470|ref|NC_009334.1|	7023	7099	HWI-ST1144:106:D1KJJACXX:1:1110:13902:34954	255	+
gi|139424470|ref|NC_009334.1|	44774	44850	HWI-ST1144:106:D1KJJACXX:1:1110:17317:37953	255	-
gi|139424470|ref|NC_009334.1|	6633	6709	HWI-ST1144:106:D1KJJACXX:1:1110:18528:44468	255	+
gi|139424470|ref|NC_009334.1|	6633	6709	HWI-ST1144:106:D1KJJACXX:1:1110:12852:46683	255	+
gi|139424470|ref|NC_009334.1|	6633	6709	HWI-ST1144:106:D1KJJACXX:1:1110:13899:52933	255	+
gi|139424470|ref|NC_009334.1|	7036	7112	HWI-ST1144:106:D1KJJACXX:1:1110:3304:59612	255	+
gi|139424470|ref|NC_009334.1|	7034	7110	HWI-ST1144:106:D1KJJACXX:1:1110:11633:69305	255	+
gi|139424470|ref|NC_009334.1|	169948	170024	HWI-ST1144:106:D1KJJACXX:1:1110:8088:73784	255	-
gi|139424470|ref|NC_009334.1|	6633	6709	HWI-ST1144:106:D1KJJACXX:1:1110:20879:74341	255	+
gi|139424470|ref|NC_009334.1|	49254	49330	HWI-ST1144:106:D1KJJACXX:1:1110:11108:76416	255	-
gi|139424470|ref|NC_009334.1|	7030	7106	HWI-ST1144:106:D1KJJACXX:1:1110:10096:77333	255	+
gi|139424470|ref|NC_009334.1|	169699	169775	HWI-ST1144:106:D1KJJACXX:1:1110:7559:96858	255	-
gi|139424470|ref|NC_009334.1|	6675	6751	HWI-ST1144:106:D1KJJACXX:1:1111:7494:3619	255	+
gi|139424470|ref|NC_009334.1|	6976	7052	HWI-ST1144:106:D1KJJACXX:1:1111:3891:8557	255	+
gi|139424470|ref|NC_009334.1|	154351	154427	HWI-ST1144:106:D1KJJACXX:1:1111:7396:10555	255	+
gi|139424470|ref|NC_009334.1|	6708	6784	HWI-ST1144:106:D1KJJACXX:1:1111:18214:14970	255	+
gi|139424470|ref|NC_009334.1|	11340	11416	HWI-ST1144:106:D1KJJACXX:1:1111:8272:21832	255	+
gi|139424470|ref|NC_009334.1|	6633	6709	HWI-ST1144:106:D1KJJACXX:1:1111:5727:25426	255	+
gi|139424470|ref|NC_009334.1|	6633	6709	HWI-ST1144:106:D1KJJACXX:1:1111:20196:28200	255	+
gi|139424470|ref|NC_009334.1|	6633	6709	HWI-ST1144:106:D1KJJACXX:1:1111:3707:46778	255	+
gi|139424470|ref|NC_009334.1|	6633	6709	HWI-ST1144:106:D1KJJACXX:1:1111:20528:48032	255	+
gi|139424470|ref|NC_009334.1|	6632	6708	HWI-ST1144:106:D1KJJACXX:1:1111:13562:53891	255	+
gi|139424470|ref|NC_009334.1|	169698	169774	HWI-ST1144:106:D1KJJACXX:1:1111:2645:55565	255	-
gi|139424470|ref|NC_009334.1|	26882	26958	HWI-ST1144:106:D1KJJACXX:1:1111:6308:57696	255	+
gi|139424470|ref|NC_009334.1|	23812	23888	HWI-ST1144:106:D1KJJACXX:1:1111:6308:57696	255	+
gi|139424470|ref|NC_009334.1|	20742	20818	HWI-ST1144:106:D1KJJACXX:1:1111:6308:57696	255	+
gi|139424470|ref|NC_009334.1|	17672	17748	HWI-ST1144:106:D1KJJACXX:1:1111:6308:57696	255	+
gi|139424470|ref|NC_009334.1|	14602	14678	HWI-ST1144:106:D1KJJACXX:1:1111:6308:57696	255	+
gi|139424470|ref|NC_009334.1|	33022	33098	HWI-ST1144:106:D1KJJACXX:1:1111:6308:57696	255	+
gi|139424470|ref|NC_009334.1|	29952	30028	HWI-ST1144:106:D1KJJACXX:1:1111:6308:57696	255	+
gi|139424470|ref|NC_009334.1|	33022	33098	HWI-ST1144:106:D1KJJACXX:1:1111:4270:62126	255	+
gi|139424470|ref|NC_009334.1|	29952	30028	HWI-ST1144:106:D1KJJACXX:1:1111:4270:62126	255	+
gi|139424470|ref|NC_009334.1|	26882	26958	HWI-ST1144:106:D1KJJACXX:1:1111:4270:62126	255	+
gi|139424470|ref|NC_009334.1|	23812	23888	HWI-ST1144:106:D1KJJACXX:1:1111:4270:62126	255	+
gi|139424470|ref|NC_009334.1|	20742	20818	HWI-ST1144:106:D1KJJACXX:1:1111:4270:62126	255	+
gi|139424470|ref|NC_009334.1|	17672	17748	HWI-ST1144:106:D1KJJACXX:1:1111:4270:62126	255	+
gi|139424470|ref|NC_009334.1|	14602	14678	HWI-ST1144:106:D1KJJACXX:1:1111:4270:62126	255	+
gi|139424470|ref|NC_009334.1|	6639	6715	HWI-ST1144:106:D1KJJACXX:1:1111:20141:62663	255	+
gi|139424470|ref|NC_009334.1|	6660	6736	HWI-ST1144:106:D1KJJACXX:1:1111:18597:74303	255	+
gi|139424470|ref|NC_009334.1|	6633	6709	HWI-ST1144:106:D1KJJACXX:1:1111:5218:77293	255	+
gi|139424470|ref|NC_009334.1|	6655	6731	HWI-ST1144:106:D1KJJACXX:1:1111:19967:82422	255	+
gi|139424470|ref|NC_009334.1|	6633	6709	HWI-ST1144:106:D1KJJACXX:1:1111:16097:89764	255	+
gi|139424470|ref|NC_009334.1|	6960	7036	HWI-ST1144:106:D1KJJACXX:1:1112:5447:2618	255	+
gi|139424470|ref|NC_009334.1|	6633	6709	HWI-ST1144:106:D1KJJACXX:1:1112:5006:4268	255	+
gi|139424470|ref|NC_009334.1|	6633	6709	HWI-ST1144:106:D1KJJACXX:1:1112:9542:8119	255	+
gi|139424470|ref|NC_009334.1|	658	734	HWI-ST1144:106:D1KJJACXX:1:1112:11439:12864	255	+
gi|139424470|ref|NC_009334.1|	7028	7104	HWI-ST1144:106:D1KJJACXX:1:1112:20294:18579	255	+
gi|139424470|ref|NC_009334.1|	46614	46690	HWI-ST1144:106:D1KJJACXX:1:1112:16359:33133	255	+
gi|139424470|ref|NC_009334.1|	11069	11145	HWI-ST1144:106:D1KJJACXX:1:1112:14010:44801	255	-
gi|139424470|ref|NC_009334.1|	6633	6709	HWI-ST1144:106:D1KJJACXX:1:1112:3005:46248	255	+
gi|139424470|ref|NC_009334.1|	41589	41665	HWI-ST1144:106:D1KJJACXX:1:1112:12562:46101	255	+
gi|139424470|ref|NC_009334.1|	29952	30028	HWI-ST1144:106:D1KJJACXX:1:1112:5810:65577	255	+
gi|139424470|ref|NC_009334.1|	26882	26958	HWI-ST1144:106:D1KJJACXX:1:1112:5810:65577	255	+
gi|139424470|ref|NC_009334.1|	23812	23888	HWI-ST1144:106:D1KJJACXX:1:1112:5810:65577	255	+
gi|139424470|ref|NC_009334.1|	20742	20818	HWI-ST1144:106:D1KJJACXX:1:1112:5810:65577	255	+
gi|139424470|ref|NC_009334.1|	17672	17748	HWI-ST1144:106:D1KJJACXX:1:1112:5810:65577	255	+
gi|139424470|ref|NC_009334.1|	14602	14678	HWI-ST1144:106:D1KJJACXX:1:1112:5810:65577	255	+
gi|139424470|ref|NC_009334.1|	33022	33098	HWI-ST1144:106:D1KJJACXX:1:1112:5810:65577	255	+
gi|139424470|ref|NC_009334.1|	6660	6736	HWI-ST1144:106:D1KJJACXX:1:1112:16042:66604	255	+
gi|139424470|ref|NC_009334.1|	11320	11396	HWI-ST1144:106:D1KJJACXX:1:1112:8048:66970	255	+
gi|139424470|ref|NC_009334.1|	6660	6736	HWI-ST1144:106:D1KJJACXX:1:1112:11711:72485	255	+
gi|139424470|ref|NC_009334.1|	6633	6709	HWI-ST1144:106:D1KJJACXX:1:1112:21008:88799	255	+
gi|139424470|ref|NC_009334.1|	154351	154427	HWI-ST1144:106:D1KJJACXX:1:1113:6977:3548	255	+
gi|139424470|ref|NC_009334.1|	6633	6709	HWI-ST1144:106:D1KJJACXX:1:1113:16178:14837	255	+
gi|139424470|ref|NC_009334.1|	6960	7036	HWI-ST1144:106:D1KJJACXX:1:1113:5842:19332	255	+
gi|139424470|ref|NC_009334.1|	6657	6733	HWI-ST1144:106:D1KJJACXX:1:1113:13775:23301	255	+
gi|139424470|ref|NC_009334.1|	23812	23888	HWI-ST1144:106:D1KJJACXX:1:1113:3492:27051	255	+
gi|139424470|ref|NC_009334.1|	20742	20818	HWI-ST1144:106:D1KJJACXX:1:1113:3492:27051	255	+
gi|139424470|ref|NC_009334.1|	17672	17748	HWI-ST1144:106:D1KJJACXX:1:1113:3492:27051	255	+
gi|139424470|ref|NC_009334.1|	14602	14678	HWI-ST1144:106:D1KJJACXX:1:1113:3492:27051	255	+
gi|139424470|ref|NC_009334.1|	33022	33098	HWI-ST1144:106:D1KJJACXX:1:1113:3492:27051	255	+
gi|139424470|ref|NC_009334.1|	29952	30028	HWI-ST1144:106:D1KJJACXX:1:1113:3492:27051	255	+
gi|139424470|ref|NC_009334.1|	26882	26958	HWI-ST1144:106:D1KJJACXX:1:1113:3492:27051	255	+
gi|139424470|ref|NC_009334.1|	26882	26958	HWI-ST1144:106:D1KJJACXX:1:1113:5868:27734	255	+
gi|139424470|ref|NC_009334.1|	23812	23888	HWI-ST1144:106:D1KJJACXX:1:1113:5868:27734	255	+
gi|139424470|ref|NC_009334.1|	20742	20818	HWI-ST1144:106:D1KJJACXX:1:1113:5868:27734	255	+
gi|139424470|ref|NC_009334.1|	17672	17748	HWI-ST1144:106:D1KJJACXX:1:1113:5868:27734	255	+
gi|139424470|ref|NC_009334.1|	14602	14678	HWI-ST1144:106:D1KJJACXX:1:1113:5868:27734	255	+
gi|139424470|ref|NC_009334.1|	33022	33098	HWI-ST1144:106:D1KJJACXX:1:1113:5868:27734	255	+
gi|139424470|ref|NC_009334.1|	29952	30028	HWI-ST1144:106:D1KJJACXX:1:1113:5868:27734	255	+
gi|139424470|ref|NC_009334.1|	6960	7036	HWI-ST1144:106:D1KJJACXX:1:1113:10847:30054	255	+
gi|139424470|ref|NC_009334.1|	20742	20818	HWI-ST1144:106:D1KJJACXX:1:1113:2660:32649	255	+
gi|139424470|ref|NC_009334.1|	17672	17748	HWI-ST1144:106:D1KJJACXX:1:1113:2660:32649	255	+
gi|139424470|ref|NC_009334.1|	14602	14678	HWI-ST1144:106:D1KJJACXX:1:1113:2660:32649	255	+
gi|139424470|ref|NC_009334.1|	33022	33098	HWI-ST1144:106:D1KJJACXX:1:1113:2660:32649	255	+
gi|139424470|ref|NC_009334.1|	29952	30028	HWI-ST1144:106:D1KJJACXX:1:1113:2660:32649	255	+
gi|139424470|ref|NC_009334.1|	26882	26958	HWI-ST1144:106:D1KJJACXX:1:1113:2660:32649	255	+
gi|139424470|ref|NC_009334.1|	23812	23888	HWI-ST1144:106:D1KJJACXX:1:1113:2660:32649	255	+
gi|139424470|ref|NC_009334.1|	7036	7112	HWI-ST1144:106:D1KJJACXX:1:1113:15133:75984	255	+
gi|139424470|ref|NC_009334.1|	48781	48857	HWI-ST1144:106:D1KJJACXX:1:1113:13982:80638	255	+
gi|139424470|ref|NC_009334.1|	6960	7036	HWI-ST1144:106:D1KJJACXX:1:1114:6268:5023	255	+
gi|139424470|ref|NC_009334.1|	6633	6709	HWI-ST1144:106:D1KJJACXX:1:1114:9176:9164	255	+
gi|139424470|ref|NC_009334.1|	6718	6794	HWI-ST1144:106:D1KJJACXX:1:1114:20878:16179	255	+
gi|139424470|ref|NC_009334.1|	1278	1354	HWI-ST1144:106:D1KJJACXX:1:1114:20325:31809	255	+
gi|139424470|ref|NC_009334.1|	6960	7036	HWI-ST1144:106:D1KJJACXX:1:1114:16655:32387	255	+
gi|139424470|ref|NC_009334.1|	6977	7053	HWI-ST1144:106:D1KJJACXX:1:1114:14761:39262	255	+
gi|139424470|ref|NC_009334.1|	23812	23888	HWI-ST1144:106:D1KJJACXX:1:1114:15463:41921	255	+
gi|139424470|ref|NC_009334.1|	20742	20818	HWI-ST1144:106:D1KJJACXX:1:1114:15463:41921	255	+
gi|139424470|ref|NC_009334.1|	17672	17748	HWI-ST1144:106:D1KJJACXX:1:1114:15463:41921	255	+
gi|139424470|ref|NC_009334.1|	14602	14678	HWI-ST1144:106:D1KJJACXX:1:1114:15463:41921	255	+
gi|139424470|ref|NC_009334.1|	33022	33098	HWI-ST1144:106:D1KJJACXX:1:1114:15463:41921	255	+
gi|139424470|ref|NC_009334.1|	29952	30028	HWI-ST1144:106:D1KJJACXX:1:1114:15463:41921	255	+
gi|139424470|ref|NC_009334.1|	26882	26958	HWI-ST1144:106:D1KJJACXX:1:1114:15463:41921	255	+
gi|139424470|ref|NC_009334.1|	154352	154428	HWI-ST1144:106:D1KJJACXX:1:1114:20031:48517	255	+
gi|139424470|ref|NC_009334.1|	6633	6709	HWI-ST1144:106:D1KJJACXX:1:1114:18757:60000	255	+
gi|139424470|ref|NC_009334.1|	6718	6794	HWI-ST1144:106:D1KJJACXX:1:1114:12075:65123	255	+
gi|139424470|ref|NC_009334.1|	6636	6712	HWI-ST1144:106:D1KJJACXX:1:1114:15774:74384	255	+
gi|139424470|ref|NC_009334.1|	6960	7036	HWI-ST1144:106:D1KJJACXX:1:1114:14552:76110	255	+
gi|139424470|ref|NC_009334.1|	26882	26958	HWI-ST1144:106:D1KJJACXX:1:1114:9250:77578	255	+
gi|139424470|ref|NC_009334.1|	23812	23888	HWI-ST1144:106:D1KJJACXX:1:1114:9250:77578	255	+
gi|139424470|ref|NC_009334.1|	20742	20818	HWI-ST1144:106:D1KJJACXX:1:1114:9250:77578	255	+
gi|139424470|ref|NC_009334.1|	17672	17748	HWI-ST1144:106:D1KJJACXX:1:1114:9250:77578	255	+
gi|139424470|ref|NC_009334.1|	14602	14678	HWI-ST1144:106:D1KJJACXX:1:1114:9250:77578	255	+
gi|139424470|ref|NC_009334.1|	33022	33098	HWI-ST1144:106:D1KJJACXX:1:1114:9250:77578	255	+
gi|139424470|ref|NC_009334.1|	29952	30028	HWI-ST1144:106:D1KJJACXX:1:1114:9250:77578	255	+
gi|139424470|ref|NC_009334.1|	6684	6760	HWI-ST1144:106:D1KJJACXX:1:1114:20306:80984	255	+
gi|139424470|ref|NC_009334.1|	6993	7069	HWI-ST1144:106:D1KJJACXX:1:1114:19156:84973	255	+
gi|139424470|ref|NC_009334.1|	951	1027	HWI-ST1144:106:D1KJJACXX:1:1114:4719:94696	255	+
gi|139424470|ref|NC_009334.1|	7070	7146	HWI-ST1144:106:D1KJJACXX:1:1115:5128:13199	255	+
gi|139424470|ref|NC_009334.1|	6633	6709	HWI-ST1144:106:D1KJJACXX:1:1115:6507:22754	255	+
gi|139424470|ref|NC_009334.1|	6655	6731	HWI-ST1144:106:D1KJJACXX:1:1115:16564:27091	255	+
gi|139424470|ref|NC_009334.1|	33302	33378	HWI-ST1144:106:D1KJJACXX:1:1115:7982:28145	255	-
gi|139424470|ref|NC_009334.1|	30232	30308	HWI-ST1144:106:D1KJJACXX:1:1115:7982:28145	255	-
gi|139424470|ref|NC_009334.1|	27162	27238	HWI-ST1144:106:D1KJJACXX:1:1115:7982:28145	255	-
gi|139424470|ref|NC_009334.1|	24092	24168	HWI-ST1144:106:D1KJJACXX:1:1115:7982:28145	255	-
gi|139424470|ref|NC_009334.1|	21022	21098	HWI-ST1144:106:D1KJJACXX:1:1115:7982:28145	255	-
gi|139424470|ref|NC_009334.1|	17952	18028	HWI-ST1144:106:D1KJJACXX:1:1115:7982:28145	255	-
gi|139424470|ref|NC_009334.1|	14882	14958	HWI-ST1144:106:D1KJJACXX:1:1115:7982:28145	255	-
gi|139424470|ref|NC_009334.1|	26882	26958	HWI-ST1144:106:D1KJJACXX:1:1115:5386:33984	255	+
gi|139424470|ref|NC_009334.1|	23812	23888	HWI-ST1144:106:D1KJJACXX:1:1115:5386:33984	255	+
gi|139424470|ref|NC_009334.1|	20742	20818	HWI-ST1144:106:D1KJJACXX:1:1115:5386:33984	255	+
gi|139424470|ref|NC_009334.1|	17672	17748	HWI-ST1144:106:D1KJJACXX:1:1115:5386:33984	255	+
gi|139424470|ref|NC_009334.1|	14602	14678	HWI-ST1144:106:D1KJJACXX:1:1115:5386:33984	255	+
gi|139424470|ref|NC_009334.1|	33022	33098	HWI-ST1144:106:D1KJJACXX:1:1115:5386:33984	255	+
gi|139424470|ref|NC_009334.1|	29952	30028	HWI-ST1144:106:D1KJJACXX:1:1115:5386:33984	255	+
gi|139424470|ref|NC_009334.1|	7031	7107	HWI-ST1144:106:D1KJJACXX:1:1115:17670:33774	255	+
gi|139424470|ref|NC_009334.1|	951	1027	HWI-ST1144:106:D1KJJACXX:1:1115:2444:38774	255	+
gi|139424470|ref|NC_009334.1|	148709	148785	HWI-ST1144:106:D1KJJACXX:1:1115:8402:52247	255	+
gi|139424470|ref|NC_009334.1|	6633	6709	HWI-ST1144:106:D1KJJACXX:1:1115:3776:57710	255	+
gi|139424470|ref|NC_009334.1|	6705	6781	HWI-ST1144:106:D1KJJACXX:1:1115:20903:61236	255	+
gi|139424470|ref|NC_009334.1|	6633	6709	HWI-ST1144:106:D1KJJACXX:1:1115:7041:61924	255	+
gi|139424470|ref|NC_009334.1|	6675	6751	HWI-ST1144:106:D1KJJACXX:1:1115:13043:63667	255	+
gi|139424470|ref|NC_009334.1|	6960	7036	HWI-ST1144:106:D1KJJACXX:1:1115:8273:67540	255	+
gi|139424470|ref|NC_009334.1|	6658	6734	HWI-ST1144:106:D1KJJACXX:1:1115:12295:73666	255	+
gi|139424470|ref|NC_009334.1|	6960	7036	HWI-ST1144:106:D1KJJACXX:1:1115:7346:76439	255	+
gi|139424470|ref|NC_009334.1|	6632	6708	HWI-ST1144:106:D1KJJACXX:1:1115:3862:79549	255	+
gi|139424470|ref|NC_009334.1|	7081	7157	HWI-ST1144:106:D1KJJACXX:1:1115:15632:81827	255	+
gi|139424470|ref|NC_009334.1|	6703	6779	HWI-ST1144:106:D1KJJACXX:1:1115:4161:85037	255	+
gi|139424470|ref|NC_009334.1|	167995	168071	HWI-ST1144:106:D1KJJACXX:1:1115:17331:88505	255	-
gi|139424470|ref|NC_009334.1|	6657	6733	HWI-ST1144:106:D1KJJACXX:1:1115:16561:90144	255	+
gi|139424470|ref|NC_009334.1|	6633	6709	HWI-ST1144:106:D1KJJACXX:1:1116:17835:8768	255	+
gi|139424470|ref|NC_009334.1|	788	864	HWI-ST1144:106:D1KJJACXX:1:1116:12930:10882	255	+
gi|139424470|ref|NC_009334.1|	6658	6734	HWI-ST1144:106:D1KJJACXX:1:1116:20141:12225	255	+
gi|139424470|ref|NC_009334.1|	6633	6709	HWI-ST1144:106:D1KJJACXX:1:1116:16598:18769	255	+
gi|139424470|ref|NC_009334.1|	458	534	HWI-ST1144:106:D1KJJACXX:1:1116:18762:29193	255	+
gi|139424470|ref|NC_009334.1|	6718	6794	HWI-ST1144:106:D1KJJACXX:1:1116:1311:30717	255	+
gi|139424470|ref|NC_009334.1|	6655	6731	HWI-ST1144:106:D1KJJACXX:1:1116:9153:36884	255	+
gi|139424470|ref|NC_009334.1|	6976	7052	HWI-ST1144:106:D1KJJACXX:1:1116:10438:39347	255	+
gi|139424470|ref|NC_009334.1|	20065	20141	HWI-ST1144:106:D1KJJACXX:1:1116:1960:44775	255	-
gi|139424470|ref|NC_009334.1|	16995	17071	HWI-ST1144:106:D1KJJACXX:1:1116:1960:44775	255	-
gi|139424470|ref|NC_009334.1|	13925	14001	HWI-ST1144:106:D1KJJACXX:1:1116:1960:44775	255	-
gi|139424470|ref|NC_009334.1|	32345	32421	HWI-ST1144:106:D1KJJACXX:1:1116:1960:44775	255	-
gi|139424470|ref|NC_009334.1|	29275	29351	HWI-ST1144:106:D1KJJACXX:1:1116:1960:44775	255	-
gi|139424470|ref|NC_009334.1|	26205	26281	HWI-ST1144:106:D1KJJACXX:1:1116:1960:44775	255	-
gi|139424470|ref|NC_009334.1|	23135	23211	HWI-ST1144:106:D1KJJACXX:1:1116:1960:44775	255	-
gi|139424470|ref|NC_009334.1|	6633	6709	HWI-ST1144:106:D1KJJACXX:1:1116:3795:49519	255	+
gi|139424470|ref|NC_009334.1|	6633	6709	HWI-ST1144:106:D1KJJACXX:1:1116:11557:56237	255	+
gi|139424470|ref|NC_009334.1|	154351	154427	HWI-ST1144:106:D1KJJACXX:1:1116:4130:57012	255	+
gi|139424470|ref|NC_009334.1|	7023	7099	HWI-ST1144:106:D1KJJACXX:1:1116:14035:62379	255	+
gi|139424470|ref|NC_009334.1|	6633	6709	HWI-ST1144:106:D1KJJACXX:1:1116:9816:67429	255	+
gi|139424470|ref|NC_009334.1|	6662	6738	HWI-ST1144:106:D1KJJACXX:1:1116:11555:67344	255	+
gi|139424470|ref|NC_009334.1|	458	534	HWI-ST1144:106:D1KJJACXX:1:1116:10063:68777	255	+
gi|139424470|ref|NC_009334.1|	154351	154427	HWI-ST1144:106:D1KJJACXX:1:1116:3767:69912	255	+
gi|139424470|ref|NC_009334.1|	6633	6709	HWI-ST1144:106:D1KJJACXX:1:1116:5203:73066	255	+
gi|139424470|ref|NC_009334.1|	154374	154450	HWI-ST1144:106:D1KJJACXX:1:1116:18963:76027	255	+
gi|139424470|ref|NC_009334.1|	399	475	HWI-ST1144:106:D1KJJACXX:1:1116:15583:76571	255	+
gi|139424470|ref|NC_009334.1|	6660	6736	HWI-ST1144:106:D1KJJACXX:1:1116:7174:80483	255	+
gi|139424470|ref|NC_009334.1|	7032	7108	HWI-ST1144:106:D1KJJACXX:1:1116:4521:80648	255	+
gi|139424470|ref|NC_009334.1|	6633	6709	HWI-ST1144:106:D1KJJACXX:1:1116:19258:87703	255	+
gi|139424470|ref|NC_009334.1|	6633	6709	HWI-ST1144:106:D1KJJACXX:1:1201:20538:14457	255	+
gi|139424470|ref|NC_009334.1|	6657	6733	HWI-ST1144:106:D1KJJACXX:1:1201:14088:24080	255	+
gi|139424470|ref|NC_009334.1|	6659	6735	HWI-ST1144:106:D1KJJACXX:1:1201:4873:37340	255	+
gi|139424470|ref|NC_009334.1|	7022	7098	HWI-ST1144:106:D1KJJACXX:1:1201:10937:38163	255	+
gi|139424470|ref|NC_009334.1|	6738	6814	HWI-ST1144:106:D1KJJACXX:1:1201:4716:53417	255	+
gi|139424470|ref|NC_009334.1|	6644	6720	HWI-ST1144:106:D1KJJACXX:1:1201:19171:58304	255	+
gi|139424470|ref|NC_009334.1|	6639	6715	HWI-ST1144:106:D1KJJACXX:1:1201:9741:90966	255	+
gi|139424470|ref|NC_009334.1|	6712	6788	HWI-ST1144:106:D1KJJACXX:1:1201:2741:91908	255	+
gi|139424470|ref|NC_009334.1|	6633	6709	HWI-ST1144:106:D1KJJACXX:1:1201:11983:92047	255	+
gi|139424470|ref|NC_009334.1|	29952	30028	HWI-ST1144:106:D1KJJACXX:1:1201:3097:93973	255	+
gi|139424470|ref|NC_009334.1|	26882	26958	HWI-ST1144:106:D1KJJACXX:1:1201:3097:93973	255	+
gi|139424470|ref|NC_009334.1|	23812	23888	HWI-ST1144:106:D1KJJACXX:1:1201:3097:93973	255	+
gi|139424470|ref|NC_009334.1|	20742	20818	HWI-ST1144:106:D1KJJACXX:1:1201:3097:93973	255	+
gi|139424470|ref|NC_009334.1|	17672	17748	HWI-ST1144:106:D1KJJACXX:1:1201:3097:93973	255	+
gi|139424470|ref|NC_009334.1|	14602	14678	HWI-ST1144:106:D1KJJACXX:1:1201:3097:93973	255	+
gi|139424470|ref|NC_009334.1|	33022	33098	HWI-ST1144:106:D1KJJACXX:1:1201:3097:93973	255	+
gi|139424470|ref|NC_009334.1|	788	864	HWI-ST1144:106:D1KJJACXX:1:1201:2304:98087	255	+
gi|139424470|ref|NC_009334.1|	6633	6709	HWI-ST1144:106:D1KJJACXX:1:1201:8278:99374	255	+
gi|139424470|ref|NC_009334.1|	6656	6732	HWI-ST1144:106:D1KJJACXX:1:1202:3844:17114	255	+
gi|139424470|ref|NC_009334.1|	6633	6709	HWI-ST1144:106:D1KJJACXX:1:1202:1649:26901	255	+
gi|139424470|ref|NC_009334.1|	951	1027	HWI-ST1144:106:D1KJJACXX:1:1202:11255:30511	255	+
gi|139424470|ref|NC_009334.1|	6633	6709	HWI-ST1144:106:D1KJJACXX:1:1202:2332:30870	255	+
gi|139424470|ref|NC_009334.1|	6633	6709	HWI-ST1144:106:D1KJJACXX:1:1202:3313:42284	255	+
gi|139424470|ref|NC_009334.1|	6633	6709	HWI-ST1144:106:D1KJJACXX:1:1202:6717:62271	255	+
gi|139424470|ref|NC_009334.1|	6632	6708	HWI-ST1144:106:D1KJJACXX:1:1202:5329:83417	255	+
gi|139424470|ref|NC_009334.1|	6976	7052	HWI-ST1144:106:D1KJJACXX:1:1202:11561:91931	255	+
gi|139424470|ref|NC_009334.1|	6658	6734	HWI-ST1144:106:D1KJJACXX:1:1202:8891:99445	255	+
gi|139424470|ref|NC_009334.1|	6933	7009	HWI-ST1144:106:D1KJJACXX:1:1203:8930:2271	255	+
gi|139424470|ref|NC_009334.1|	6708	6784	HWI-ST1144:106:D1KJJACXX:1:1203:20076:7982	255	+
gi|139424470|ref|NC_009334.1|	6656	6732	HWI-ST1144:106:D1KJJACXX:1:1203:12235:18009	255	+
gi|139424470|ref|NC_009334.1|	168035	168111	HWI-ST1144:106:D1KJJACXX:1:1203:20234:25931	255	-
gi|139424470|ref|NC_009334.1|	458	534	HWI-ST1144:106:D1KJJACXX:1:1203:1572:28630	255	+
gi|139424470|ref|NC_009334.1|	6633	6709	HWI-ST1144:106:D1KJJACXX:1:1203:14658:43646	255	+
gi|139424470|ref|NC_009334.1|	6708	6784	HWI-ST1144:106:D1KJJACXX:1:1203:10771:54052	255	+
gi|139424470|ref|NC_009334.1|	7035	7111	HWI-ST1144:106:D1KJJACXX:1:1203:11375:60793	255	+
gi|139424470|ref|NC_009334.1|	6633	6709	HWI-ST1144:106:D1KJJACXX:1:1203:5028:63207	255	+
gi|139424470|ref|NC_009334.1|	6633	6709	HWI-ST1144:106:D1KJJACXX:1:1203:18646:81839	255	+
gi|139424470|ref|NC_009334.1|	6633	6709	HWI-ST1144:106:D1KJJACXX:1:1204:1206:6080	255	+
gi|139424470|ref|NC_009334.1|	6633	6709	HWI-ST1144:106:D1KJJACXX:1:1204:2093:15007	255	+
gi|139424470|ref|NC_009334.1|	6633	6709	HWI-ST1144:106:D1KJJACXX:1:1204:14244:25344	255	+
gi|139424470|ref|NC_009334.1|	154351	154427	HWI-ST1144:106:D1KJJACXX:1:1204:16521:30317	255	+
gi|139424470|ref|NC_009334.1|	6633	6709	HWI-ST1144:106:D1KJJACXX:1:1204:12019:33397	255	+
gi|139424470|ref|NC_009334.1|	47661	47737	HWI-ST1144:106:D1KJJACXX:1:1204:21151:42529	255	+
gi|139424470|ref|NC_009334.1|	140402	140478	HWI-ST1144:106:D1KJJACXX:1:1204:15361:47760	255	+
gi|139424470|ref|NC_009334.1|	6633	6709	HWI-ST1144:106:D1KJJACXX:1:1204:11082:48630	255	+
gi|139424470|ref|NC_009334.1|	26882	26958	HWI-ST1144:106:D1KJJACXX:1:1204:3881:49031	255	+
gi|139424470|ref|NC_009334.1|	23812	23888	HWI-ST1144:106:D1KJJACXX:1:1204:3881:49031	255	+
gi|139424470|ref|NC_009334.1|	20742	20818	HWI-ST1144:106:D1KJJACXX:1:1204:3881:49031	255	+
gi|139424470|ref|NC_009334.1|	17672	17748	HWI-ST1144:106:D1KJJACXX:1:1204:3881:49031	255	+
gi|139424470|ref|NC_009334.1|	14602	14678	HWI-ST1144:106:D1KJJACXX:1:1204:3881:49031	255	+
gi|139424470|ref|NC_009334.1|	33022	33098	HWI-ST1144:106:D1KJJACXX:1:1204:3881:49031	255	+
gi|139424470|ref|NC_009334.1|	29952	30028	HWI-ST1144:106:D1KJJACXX:1:1204:3881:49031	255	+
gi|139424470|ref|NC_009334.1|	6633	6709	HWI-ST1144:106:D1KJJACXX:1:1204:15246:52272	255	+
gi|139424470|ref|NC_009334.1|	16995	17071	HWI-ST1144:106:D1KJJACXX:1:1204:10157:73812	255	-
gi|139424470|ref|NC_009334.1|	13925	14001	HWI-ST1144:106:D1KJJACXX:1:1204:10157:73812	255	-
gi|139424470|ref|NC_009334.1|	32345	32421	HWI-ST1144:106:D1KJJACXX:1:1204:10157:73812	255	-
gi|139424470|ref|NC_009334.1|	29275	29351	HWI-ST1144:106:D1KJJACXX:1:1204:10157:73812	255	-
gi|139424470|ref|NC_009334.1|	26205	26281	HWI-ST1144:106:D1KJJACXX:1:1204:10157:73812	255	-
gi|139424470|ref|NC_009334.1|	23135	23211	HWI-ST1144:106:D1KJJACXX:1:1204:10157:73812	255	-
gi|139424470|ref|NC_009334.1|	20065	20141	HWI-ST1144:106:D1KJJACXX:1:1204:10157:73812	255	-
gi|139424470|ref|NC_009334.1|	458	534	HWI-ST1144:106:D1KJJACXX:1:1204:17258:75110	255	+
gi|139424470|ref|NC_009334.1|	6960	7036	HWI-ST1144:106:D1KJJACXX:1:1205:18216:7774	255	+
gi|139424470|ref|NC_009334.1|	6964	7040	HWI-ST1144:106:D1KJJACXX:1:1205:5145:26132	255	+
gi|139424470|ref|NC_009334.1|	7028	7104	HWI-ST1144:106:D1KJJACXX:1:1205:3538:32246	255	+
gi|139424470|ref|NC_009334.1|	6660	6736	HWI-ST1144:106:D1KJJACXX:1:1205:11060:37917	255	+
gi|139424470|ref|NC_009334.1|	33417	33493	HWI-ST1144:106:D1KJJACXX:1:1205:19881:38808	255	-
gi|139424470|ref|NC_009334.1|	30347	30423	HWI-ST1144:106:D1KJJACXX:1:1205:19881:38808	255	-
gi|139424470|ref|NC_009334.1|	27277	27353	HWI-ST1144:106:D1KJJACXX:1:1205:19881:38808	255	-
gi|139424470|ref|NC_009334.1|	24207	24283	HWI-ST1144:106:D1KJJACXX:1:1205:19881:38808	255	-
gi|139424470|ref|NC_009334.1|	21137	21213	HWI-ST1144:106:D1KJJACXX:1:1205:19881:38808	255	-
gi|139424470|ref|NC_009334.1|	18067	18143	HWI-ST1144:106:D1KJJACXX:1:1205:19881:38808	255	-
gi|139424470|ref|NC_009334.1|	14997	15073	HWI-ST1144:106:D1KJJACXX:1:1205:19881:38808	255	-
gi|139424470|ref|NC_009334.1|	6633	6709	HWI-ST1144:106:D1KJJACXX:1:1205:8426:40659	255	+
gi|139424470|ref|NC_009334.1|	6633	6709	HWI-ST1144:106:D1KJJACXX:1:1205:6550:42981	255	+
gi|139424470|ref|NC_009334.1|	6658	6734	HWI-ST1144:106:D1KJJACXX:1:1205:19705:44581	255	+
gi|139424470|ref|NC_009334.1|	6660	6736	HWI-ST1144:106:D1KJJACXX:1:1205:18403:51163	255	+
gi|139424470|ref|NC_009334.1|	458	534	HWI-ST1144:106:D1KJJACXX:1:1205:17498:62130	255	+
gi|139424470|ref|NC_009334.1|	6633	6709	HWI-ST1144:106:D1KJJACXX:1:1205:3448:62639	255	+
gi|139424470|ref|NC_009334.1|	23812	23888	HWI-ST1144:106:D1KJJACXX:1:1205:6799:63191	255	+
gi|139424470|ref|NC_009334.1|	20742	20818	HWI-ST1144:106:D1KJJACXX:1:1205:6799:63191	255	+
gi|139424470|ref|NC_009334.1|	17672	17748	HWI-ST1144:106:D1KJJACXX:1:1205:6799:63191	255	+
gi|139424470|ref|NC_009334.1|	14602	14678	HWI-ST1144:106:D1KJJACXX:1:1205:6799:63191	255	+
gi|139424470|ref|NC_009334.1|	33022	33098	HWI-ST1144:106:D1KJJACXX:1:1205:6799:63191	255	+
gi|139424470|ref|NC_009334.1|	29952	30028	HWI-ST1144:106:D1KJJACXX:1:1205:6799:63191	255	+
gi|139424470|ref|NC_009334.1|	26882	26958	HWI-ST1144:106:D1KJJACXX:1:1205:6799:63191	255	+
gi|139424470|ref|NC_009334.1|	6696	6772	HWI-ST1144:106:D1KJJACXX:1:1205:17988:81768	255	+
gi|139424470|ref|NC_009334.1|	6632	6708	HWI-ST1144:106:D1KJJACXX:1:1205:20486:85840	255	+
gi|139424470|ref|NC_009334.1|	6633	6709	HWI-ST1144:106:D1KJJACXX:1:1206:20575:7417	255	+
gi|139424470|ref|NC_009334.1|	6704	6780	HWI-ST1144:106:D1KJJACXX:1:1206:3591:7694	255	+
gi|139424470|ref|NC_009334.1|	6633	6709	HWI-ST1144:106:D1KJJACXX:1:1206:10778:15042	255	+
gi|139424470|ref|NC_009334.1|	26882	26958	HWI-ST1144:106:D1KJJACXX:1:1206:18606:42653	255	+
gi|139424470|ref|NC_009334.1|	23812	23888	HWI-ST1144:106:D1KJJACXX:1:1206:18606:42653	255	+
gi|139424470|ref|NC_009334.1|	20742	20818	HWI-ST1144:106:D1KJJACXX:1:1206:18606:42653	255	+
gi|139424470|ref|NC_009334.1|	17672	17748	HWI-ST1144:106:D1KJJACXX:1:1206:18606:42653	255	+
gi|139424470|ref|NC_009334.1|	14602	14678	HWI-ST1144:106:D1KJJACXX:1:1206:18606:42653	255	+
gi|139424470|ref|NC_009334.1|	33022	33098	HWI-ST1144:106:D1KJJACXX:1:1206:18606:42653	255	+
gi|139424470|ref|NC_009334.1|	29952	30028	HWI-ST1144:106:D1KJJACXX:1:1206:18606:42653	255	+
gi|139424470|ref|NC_009334.1|	7062	7138	HWI-ST1144:106:D1KJJACXX:1:1206:9332:74895	255	+
gi|139424470|ref|NC_009334.1|	7029	7105	HWI-ST1144:106:D1KJJACXX:1:1206:7501:75023	255	+
gi|139424470|ref|NC_009334.1|	14602	14678	HWI-ST1144:106:D1KJJACXX:1:1206:13972:77830	255	+
gi|139424470|ref|NC_009334.1|	33022	33098	HWI-ST1144:106:D1KJJACXX:1:1206:13972:77830	255	+
gi|139424470|ref|NC_009334.1|	29952	30028	HWI-ST1144:106:D1KJJACXX:1:1206:13972:77830	255	+
gi|139424470|ref|NC_009334.1|	26882	26958	HWI-ST1144:106:D1KJJACXX:1:1206:13972:77830	255	+
gi|139424470|ref|NC_009334.1|	23812	23888	HWI-ST1144:106:D1KJJACXX:1:1206:13972:77830	255	+
gi|139424470|ref|NC_009334.1|	20742	20818	HWI-ST1144:106:D1KJJACXX:1:1206:13972:77830	255	+
gi|139424470|ref|NC_009334.1|	17672	17748	HWI-ST1144:106:D1KJJACXX:1:1206:13972:77830	255	+
gi|139424470|ref|NC_009334.1|	7070	7146	HWI-ST1144:106:D1KJJACXX:1:1206:13120:78546	255	+
gi|139424470|ref|NC_009334.1|	7070	7146	HWI-ST1144:106:D1KJJACXX:1:1206:6229:84150	255	+
gi|139424470|ref|NC_009334.1|	6633	6709	HWI-ST1144:106:D1KJJACXX:1:1206:5966:85262	255	+
gi|139424470|ref|NC_009334.1|	6712	6788	HWI-ST1144:106:D1KJJACXX:1:1207:16640:6730	255	+
gi|139424470|ref|NC_009334.1|	170113	170189	HWI-ST1144:106:D1KJJACXX:1:1207:6187:10511	255	-
gi|139424470|ref|NC_009334.1|	951	1027	HWI-ST1144:106:D1KJJACXX:1:1207:9883:11239	255	+
gi|139424470|ref|NC_009334.1|	6718	6794	HWI-ST1144:106:D1KJJACXX:1:1207:3338:11827	255	+
gi|139424470|ref|NC_009334.1|	7079	7155	HWI-ST1144:106:D1KJJACXX:1:1207:11778:19491	255	+
gi|139424470|ref|NC_009334.1|	7081	7157	HWI-ST1144:106:D1KJJACXX:1:1207:5017:32992	255	+
gi|139424470|ref|NC_009334.1|	7029	7105	HWI-ST1144:106:D1KJJACXX:1:1207:8882:32991	255	+
gi|139424470|ref|NC_009334.1|	20742	20818	HWI-ST1144:106:D1KJJACXX:1:1207:14788:35289	255	+
gi|139424470|ref|NC_009334.1|	17672	17748	HWI-ST1144:106:D1KJJACXX:1:1207:14788:35289	255	+
gi|139424470|ref|NC_009334.1|	14602	14678	HWI-ST1144:106:D1KJJACXX:1:1207:14788:35289	255	+
gi|139424470|ref|NC_009334.1|	33022	33098	HWI-ST1144:106:D1KJJACXX:1:1207:14788:35289	255	+
gi|139424470|ref|NC_009334.1|	29952	30028	HWI-ST1144:106:D1KJJACXX:1:1207:14788:35289	255	+
gi|139424470|ref|NC_009334.1|	26882	26958	HWI-ST1144:106:D1KJJACXX:1:1207:14788:35289	255	+
gi|139424470|ref|NC_009334.1|	23812	23888	HWI-ST1144:106:D1KJJACXX:1:1207:14788:35289	255	+
gi|139424470|ref|NC_009334.1|	6960	7036	HWI-ST1144:106:D1KJJACXX:1:1207:12733:42451	255	+
gi|139424470|ref|NC_009334.1|	6633	6709	HWI-ST1144:106:D1KJJACXX:1:1207:10367:49957	255	+
gi|139424470|ref|NC_009334.1|	6633	6709	HWI-ST1144:106:D1KJJACXX:1:1207:6561:65652	255	+
gi|139424470|ref|NC_009334.1|	6644	6720	HWI-ST1144:106:D1KJJACXX:1:1207:4455:78091	255	+
gi|139424470|ref|NC_009334.1|	951	1027	HWI-ST1144:106:D1KJJACXX:1:1207:17087:78148	255	+
gi|139424470|ref|NC_009334.1|	6633	6709	HWI-ST1144:106:D1KJJACXX:1:1207:11313:80442	255	+
gi|139424470|ref|NC_009334.1|	48864	48940	HWI-ST1144:106:D1KJJACXX:1:1207:7908:92452	255	+
gi|139424470|ref|NC_009334.1|	6633	6709	HWI-ST1144:106:D1KJJACXX:1:1207:11358:98126	255	+
gi|139424470|ref|NC_009334.1|	47319	47395	HWI-ST1144:106:D1KJJACXX:1:1207:21154:99633	255	+
gi|139424470|ref|NC_009334.1|	6660	6736	HWI-ST1144:106:D1KJJACXX:1:1208:9045:4175	255	+
gi|139424470|ref|NC_009334.1|	17672	17748	HWI-ST1144:106:D1KJJACXX:1:1208:12785:6860	255	+
gi|139424470|ref|NC_009334.1|	14602	14678	HWI-ST1144:106:D1KJJACXX:1:1208:12785:6860	255	+
gi|139424470|ref|NC_009334.1|	33022	33098	HWI-ST1144:106:D1KJJACXX:1:1208:12785:6860	255	+
gi|139424470|ref|NC_009334.1|	29952	30028	HWI-ST1144:106:D1KJJACXX:1:1208:12785:6860	255	+
gi|139424470|ref|NC_009334.1|	26882	26958	HWI-ST1144:106:D1KJJACXX:1:1208:12785:6860	255	+
gi|139424470|ref|NC_009334.1|	23812	23888	HWI-ST1144:106:D1KJJACXX:1:1208:12785:6860	255	+
gi|139424470|ref|NC_009334.1|	20742	20818	HWI-ST1144:106:D1KJJACXX:1:1208:12785:6860	255	+
gi|139424470|ref|NC_009334.1|	6633	6709	HWI-ST1144:106:D1KJJACXX:1:1208:6551:18615	255	+
gi|139424470|ref|NC_009334.1|	6633	6709	HWI-ST1144:106:D1KJJACXX:1:1208:6453:19917	255	+
gi|139424470|ref|NC_009334.1|	6717	6793	HWI-ST1144:106:D1KJJACXX:1:1208:9023:24166	255	+
gi|139424470|ref|NC_009334.1|	6710	6786	HWI-ST1144:106:D1KJJACXX:1:1208:3531:27960	255	+
gi|139424470|ref|NC_009334.1|	788	864	HWI-ST1144:106:D1KJJACXX:1:1208:19975:32655	255	+
gi|139424470|ref|NC_009334.1|	33022	33098	HWI-ST1144:106:D1KJJACXX:1:1208:10881:42493	255	+
gi|139424470|ref|NC_009334.1|	29952	30028	HWI-ST1144:106:D1KJJACXX:1:1208:10881:42493	255	+
gi|139424470|ref|NC_009334.1|	26882	26958	HWI-ST1144:106:D1KJJACXX:1:1208:10881:42493	255	+
gi|139424470|ref|NC_009334.1|	23812	23888	HWI-ST1144:106:D1KJJACXX:1:1208:10881:42493	255	+
gi|139424470|ref|NC_009334.1|	20742	20818	HWI-ST1144:106:D1KJJACXX:1:1208:10881:42493	255	+
gi|139424470|ref|NC_009334.1|	17672	17748	HWI-ST1144:106:D1KJJACXX:1:1208:10881:42493	255	+
gi|139424470|ref|NC_009334.1|	14602	14678	HWI-ST1144:106:D1KJJACXX:1:1208:10881:42493	255	+
gi|139424470|ref|NC_009334.1|	7081	7157	HWI-ST1144:106:D1KJJACXX:1:1208:11636:43126	255	+
gi|139424470|ref|NC_009334.1|	17672	17748	HWI-ST1144:106:D1KJJACXX:1:1208:2622:57053	255	+
gi|139424470|ref|NC_009334.1|	14602	14678	HWI-ST1144:106:D1KJJACXX:1:1208:2622:57053	255	+
gi|139424470|ref|NC_009334.1|	33022	33098	HWI-ST1144:106:D1KJJACXX:1:1208:2622:57053	255	+
gi|139424470|ref|NC_009334.1|	29952	30028	HWI-ST1144:106:D1KJJACXX:1:1208:2622:57053	255	+
gi|139424470|ref|NC_009334.1|	26882	26958	HWI-ST1144:106:D1KJJACXX:1:1208:2622:57053	255	+
gi|139424470|ref|NC_009334.1|	23812	23888	HWI-ST1144:106:D1KJJACXX:1:1208:2622:57053	255	+
gi|139424470|ref|NC_009334.1|	20742	20818	HWI-ST1144:106:D1KJJACXX:1:1208:2622:57053	255	+
gi|139424470|ref|NC_009334.1|	1387	1463	HWI-ST1144:106:D1KJJACXX:1:1208:16875:63492	255	+
gi|139424470|ref|NC_009334.1|	6633	6709	HWI-ST1144:106:D1KJJACXX:1:1208:16922:64139	255	+
gi|139424470|ref|NC_009334.1|	6633	6709	HWI-ST1144:106:D1KJJACXX:1:1208:16752:64212	255	+
gi|139424470|ref|NC_009334.1|	7045	7121	HWI-ST1144:106:D1KJJACXX:1:1208:4785:74209	255	+
gi|139424470|ref|NC_009334.1|	6633	6709	HWI-ST1144:106:D1KJJACXX:1:1208:16537:74081	255	+
gi|139424470|ref|NC_009334.1|	6960	7036	HWI-ST1144:106:D1KJJACXX:1:1208:8072:76401	255	+
gi|139424470|ref|NC_009334.1|	34057	34133	HWI-ST1144:106:D1KJJACXX:1:1208:16039:87093	255	-
gi|139424470|ref|NC_009334.1|	30987	31063	HWI-ST1144:106:D1KJJACXX:1:1208:16039:87093	255	-
gi|139424470|ref|NC_009334.1|	27917	27993	HWI-ST1144:106:D1KJJACXX:1:1208:16039:87093	255	-
gi|139424470|ref|NC_009334.1|	24847	24923	HWI-ST1144:106:D1KJJACXX:1:1208:16039:87093	255	-
gi|139424470|ref|NC_009334.1|	21777	21853	HWI-ST1144:106:D1KJJACXX:1:1208:16039:87093	255	-
gi|139424470|ref|NC_009334.1|	18707	18783	HWI-ST1144:106:D1KJJACXX:1:1208:16039:87093	255	-
gi|139424470|ref|NC_009334.1|	15637	15713	HWI-ST1144:106:D1KJJACXX:1:1208:16039:87093	255	-
gi|139424470|ref|NC_009334.1|	12567	12643	HWI-ST1144:106:D1KJJACXX:1:1208:16039:87093	255	-
gi|139424470|ref|NC_009334.1|	6633	6709	HWI-ST1144:106:D1KJJACXX:1:1209:17862:4537	255	+
gi|139424470|ref|NC_009334.1|	41957	42033	HWI-ST1144:106:D1KJJACXX:1:1209:10793:10974	255	+
gi|139424470|ref|NC_009334.1|	154374	154450	HWI-ST1144:106:D1KJJACXX:1:1209:19223:13614	255	+
gi|139424470|ref|NC_009334.1|	6633	6709	HWI-ST1144:106:D1KJJACXX:1:1209:20726:16465	255	+
gi|139424470|ref|NC_009334.1|	17672	17748	HWI-ST1144:106:D1KJJACXX:1:1209:12863:34771	255	+
gi|139424470|ref|NC_009334.1|	14602	14678	HWI-ST1144:106:D1KJJACXX:1:1209:12863:34771	255	+
gi|139424470|ref|NC_009334.1|	33022	33098	HWI-ST1144:106:D1KJJACXX:1:1209:12863:34771	255	+
gi|139424470|ref|NC_009334.1|	29952	30028	HWI-ST1144:106:D1KJJACXX:1:1209:12863:34771	255	+
gi|139424470|ref|NC_009334.1|	26882	26958	HWI-ST1144:106:D1KJJACXX:1:1209:12863:34771	255	+
gi|139424470|ref|NC_009334.1|	23812	23888	HWI-ST1144:106:D1KJJACXX:1:1209:12863:34771	255	+
gi|139424470|ref|NC_009334.1|	20742	20818	HWI-ST1144:106:D1KJJACXX:1:1209:12863:34771	255	+
gi|139424470|ref|NC_009334.1|	6666	6742	HWI-ST1144:106:D1KJJACXX:1:1209:19957:39217	255	+
gi|139424470|ref|NC_009334.1|	6633	6709	HWI-ST1144:106:D1KJJACXX:1:1209:4049:41500	255	+
gi|139424470|ref|NC_009334.1|	6696	6772	HWI-ST1144:106:D1KJJACXX:1:1209:15904:42794	255	+
gi|139424470|ref|NC_009334.1|	6633	6709	HWI-ST1144:106:D1KJJACXX:1:1209:14149:54446	255	+
gi|139424470|ref|NC_009334.1|	951	1027	HWI-ST1144:106:D1KJJACXX:1:1209:15968:62972	255	+
gi|139424470|ref|NC_009334.1|	26882	26958	HWI-ST1144:106:D1KJJACXX:1:1209:18720:69072	255	+
gi|139424470|ref|NC_009334.1|	23812	23888	HWI-ST1144:106:D1KJJACXX:1:1209:18720:69072	255	+
gi|139424470|ref|NC_009334.1|	20742	20818	HWI-ST1144:106:D1KJJACXX:1:1209:18720:69072	255	+
gi|139424470|ref|NC_009334.1|	17672	17748	HWI-ST1144:106:D1KJJACXX:1:1209:18720:69072	255	+
gi|139424470|ref|NC_009334.1|	14602	14678	HWI-ST1144:106:D1KJJACXX:1:1209:18720:69072	255	+
gi|139424470|ref|NC_009334.1|	33022	33098	HWI-ST1144:106:D1KJJACXX:1:1209:18720:69072	255	+
gi|139424470|ref|NC_009334.1|	29952	30028	HWI-ST1144:106:D1KJJACXX:1:1209:18720:69072	255	+
gi|139424470|ref|NC_009334.1|	6641	6717	HWI-ST1144:106:D1KJJACXX:1:1209:14261:70063	255	+
gi|139424470|ref|NC_009334.1|	6658	6734	HWI-ST1144:106:D1KJJACXX:1:1209:3458:73006	255	+
gi|139424470|ref|NC_009334.1|	6633	6709	HWI-ST1144:106:D1KJJACXX:1:1209:10974:81681	255	+
gi|139424470|ref|NC_009334.1|	6633	6709	HWI-ST1144:106:D1KJJACXX:1:1209:18949:86375	255	+
gi|139424470|ref|NC_009334.1|	6999	7075	HWI-ST1144:106:D1KJJACXX:1:1209:4535:87382	255	+
gi|139424470|ref|NC_009334.1|	6959	7035	HWI-ST1144:106:D1KJJACXX:1:1209:3913:94213	255	+
gi|139424470|ref|NC_009334.1|	6960	7036	HWI-ST1144:106:D1KJJACXX:1:1210:16215:5505	255	+
gi|139424470|ref|NC_009334.1|	7031	7107	HWI-ST1144:106:D1KJJACXX:1:1210:6237:10030	255	+
gi|139424470|ref|NC_009334.1|	7033	7109	HWI-ST1144:106:D1KJJACXX:1:1210:17827:12122	255	+
gi|139424470|ref|NC_009334.1|	6689	6765	HWI-ST1144:106:D1KJJACXX:1:1210:13085:15431	255	+
gi|139424470|ref|NC_009334.1|	6647	6723	HWI-ST1144:106:D1KJJACXX:1:1210:9485:16765	255	+
gi|139424470|ref|NC_009334.1|	7076	7152	HWI-ST1144:106:D1KJJACXX:1:1210:3211:17333	255	+
gi|139424470|ref|NC_009334.1|	7079	7155	HWI-ST1144:106:D1KJJACXX:1:1210:21189:18172	255	+
gi|139424470|ref|NC_009334.1|	6710	6786	HWI-ST1144:106:D1KJJACXX:1:1210:18807:19385	255	+
gi|139424470|ref|NC_009334.1|	33022	33098	HWI-ST1144:106:D1KJJACXX:1:1210:20116:21715	255	+
gi|139424470|ref|NC_009334.1|	29952	30028	HWI-ST1144:106:D1KJJACXX:1:1210:20116:21715	255	+
gi|139424470|ref|NC_009334.1|	26882	26958	HWI-ST1144:106:D1KJJACXX:1:1210:20116:21715	255	+
gi|139424470|ref|NC_009334.1|	23812	23888	HWI-ST1144:106:D1KJJACXX:1:1210:20116:21715	255	+
gi|139424470|ref|NC_009334.1|	20742	20818	HWI-ST1144:106:D1KJJACXX:1:1210:20116:21715	255	+
gi|139424470|ref|NC_009334.1|	17672	17748	HWI-ST1144:106:D1KJJACXX:1:1210:20116:21715	255	+
gi|139424470|ref|NC_009334.1|	14602	14678	HWI-ST1144:106:D1KJJACXX:1:1210:20116:21715	255	+
gi|139424470|ref|NC_009334.1|	6655	6731	HWI-ST1144:106:D1KJJACXX:1:1210:1279:25282	255	+
gi|139424470|ref|NC_009334.1|	7004	7080	HWI-ST1144:106:D1KJJACXX:1:1210:1233:32059	255	+
gi|139424470|ref|NC_009334.1|	6633	6709	HWI-ST1144:106:D1KJJACXX:1:1210:10011:48139	255	+
gi|139424470|ref|NC_009334.1|	6633	6709	HWI-ST1144:106:D1KJJACXX:1:1210:3483:48452	255	+
gi|139424470|ref|NC_009334.1|	6658	6734	HWI-ST1144:106:D1KJJACXX:1:1210:1604:51896	255	+
gi|139424470|ref|NC_009334.1|	6633	6709	HWI-ST1144:106:D1KJJACXX:1:1210:13376:52775	255	+
gi|139424470|ref|NC_009334.1|	6960	7036	HWI-ST1144:106:D1KJJACXX:1:1210:15520:57592	255	+
gi|139424470|ref|NC_009334.1|	6981	7057	HWI-ST1144:106:D1KJJACXX:1:1210:8321:58325	255	+
gi|139424470|ref|NC_009334.1|	168156	168232	HWI-ST1144:106:D1KJJACXX:1:1210:19780:59272	255	-
gi|139424470|ref|NC_009334.1|	6960	7036	HWI-ST1144:106:D1KJJACXX:1:1210:3411:79137	255	+
gi|139424470|ref|NC_009334.1|	6657	6733	HWI-ST1144:106:D1KJJACXX:1:1210:20107:95881	255	+
gi|139424470|ref|NC_009334.1|	17672	17748	HWI-ST1144:106:D1KJJACXX:1:1210:19592:96626	255	+
gi|139424470|ref|NC_009334.1|	14602	14678	HWI-ST1144:106:D1KJJACXX:1:1210:19592:96626	255	+
gi|139424470|ref|NC_009334.1|	33022	33098	HWI-ST1144:106:D1KJJACXX:1:1210:19592:96626	255	+
gi|139424470|ref|NC_009334.1|	29952	30028	HWI-ST1144:106:D1KJJACXX:1:1210:19592:96626	255	+
gi|139424470|ref|NC_009334.1|	26882	26958	HWI-ST1144:106:D1KJJACXX:1:1210:19592:96626	255	+
gi|139424470|ref|NC_009334.1|	23812	23888	HWI-ST1144:106:D1KJJACXX:1:1210:19592:96626	255	+
gi|139424470|ref|NC_009334.1|	20742	20818	HWI-ST1144:106:D1KJJACXX:1:1210:19592:96626	255	+
gi|139424470|ref|NC_009334.1|	6710	6786	HWI-ST1144:106:D1KJJACXX:1:1210:4887:99730	255	+
gi|139424470|ref|NC_009334.1|	6705	6781	HWI-ST1144:106:D1KJJACXX:1:1211:17808:6289	255	+
gi|139424470|ref|NC_009334.1|	458	534	HWI-ST1144:106:D1KJJACXX:1:1211:11033:7271	255	+
gi|139424470|ref|NC_009334.1|	140402	140478	HWI-ST1144:106:D1KJJACXX:1:1211:9578:12550	255	+
gi|139424470|ref|NC_009334.1|	6633	6709	HWI-ST1144:106:D1KJJACXX:1:1211:15797:14196	255	+
gi|139424470|ref|NC_009334.1|	6662	6738	HWI-ST1144:106:D1KJJACXX:1:1211:3587:15698	255	+
gi|139424470|ref|NC_009334.1|	44903	44979	HWI-ST1144:106:D1KJJACXX:1:1211:10218:16535	255	-
gi|139424470|ref|NC_009334.1|	6633	6709	HWI-ST1144:106:D1KJJACXX:1:1211:13208:16769	255	+
gi|139424470|ref|NC_009334.1|	6633	6709	HWI-ST1144:106:D1KJJACXX:1:1211:13956:17440	255	+
gi|139424470|ref|NC_009334.1|	140402	140478	HWI-ST1144:106:D1KJJACXX:1:1211:4775:18200	255	+
gi|139424470|ref|NC_009334.1|	6717	6793	HWI-ST1144:106:D1KJJACXX:1:1211:12671:36983	255	+
gi|139424470|ref|NC_009334.1|	6633	6709	HWI-ST1144:106:D1KJJACXX:1:1211:17934:37311	255	+
gi|139424470|ref|NC_009334.1|	458	534	HWI-ST1144:106:D1KJJACXX:1:1211:11177:41675	255	+
gi|139424470|ref|NC_009334.1|	20742	20818	HWI-ST1144:106:D1KJJACXX:1:1211:9540:44427	255	+
gi|139424470|ref|NC_009334.1|	17672	17748	HWI-ST1144:106:D1KJJACXX:1:1211:9540:44427	255	+
gi|139424470|ref|NC_009334.1|	14602	14678	HWI-ST1144:106:D1KJJACXX:1:1211:9540:44427	255	+
gi|139424470|ref|NC_009334.1|	33022	33098	HWI-ST1144:106:D1KJJACXX:1:1211:9540:44427	255	+
gi|139424470|ref|NC_009334.1|	29952	30028	HWI-ST1144:106:D1KJJACXX:1:1211:9540:44427	255	+
gi|139424470|ref|NC_009334.1|	26882	26958	HWI-ST1144:106:D1KJJACXX:1:1211:9540:44427	255	+
gi|139424470|ref|NC_009334.1|	23812	23888	HWI-ST1144:106:D1KJJACXX:1:1211:9540:44427	255	+
gi|139424470|ref|NC_009334.1|	6633	6709	HWI-ST1144:106:D1KJJACXX:1:1211:1936:46987	255	+
gi|139424470|ref|NC_009334.1|	6633	6709	HWI-ST1144:106:D1KJJACXX:1:1211:12431:51460	255	+
gi|139424470|ref|NC_009334.1|	7070	7146	HWI-ST1144:106:D1KJJACXX:1:1211:4619:57284	255	+
gi|139424470|ref|NC_009334.1|	6633	6709	HWI-ST1144:106:D1KJJACXX:1:1211:5343:60324	255	+
gi|139424470|ref|NC_009334.1|	17329	17405	HWI-ST1144:106:D1KJJACXX:1:1211:14647:67079	255	-
gi|139424470|ref|NC_009334.1|	14259	14335	HWI-ST1144:106:D1KJJACXX:1:1211:14647:67079	255	-
gi|139424470|ref|NC_009334.1|	32679	32755	HWI-ST1144:106:D1KJJACXX:1:1211:14647:67079	255	-
gi|139424470|ref|NC_009334.1|	29609	29685	HWI-ST1144:106:D1KJJACXX:1:1211:14647:67079	255	-
gi|139424470|ref|NC_009334.1|	26539	26615	HWI-ST1144:106:D1KJJACXX:1:1211:14647:67079	255	-
gi|139424470|ref|NC_009334.1|	23469	23545	HWI-ST1144:106:D1KJJACXX:1:1211:14647:67079	255	-
gi|139424470|ref|NC_009334.1|	20399	20475	HWI-ST1144:106:D1KJJACXX:1:1211:14647:67079	255	-
gi|139424470|ref|NC_009334.1|	6971	7047	HWI-ST1144:106:D1KJJACXX:1:1211:19952:87253	255	+
gi|139424470|ref|NC_009334.1|	6633	6709	HWI-ST1144:106:D1KJJACXX:1:1211:8086:88570	255	+
gi|139424470|ref|NC_009334.1|	6675	6751	HWI-ST1144:106:D1KJJACXX:1:1211:20186:89723	255	+
gi|139424470|ref|NC_009334.1|	46172	46248	HWI-ST1144:106:D1KJJACXX:1:1211:16187:93399	255	-
gi|139424470|ref|NC_009334.1|	6633	6709	HWI-ST1144:106:D1KJJACXX:1:1211:12978:95069	255	+
gi|139424470|ref|NC_009334.1|	154351	154427	HWI-ST1144:106:D1KJJACXX:1:1212:15012:8522	255	+
gi|139424470|ref|NC_009334.1|	154351	154427	HWI-ST1144:106:D1KJJACXX:1:1212:8420:18282	255	+
gi|139424470|ref|NC_009334.1|	6658	6734	HWI-ST1144:106:D1KJJACXX:1:1212:12026:31854	255	+
gi|139424470|ref|NC_009334.1|	170113	170189	HWI-ST1144:106:D1KJJACXX:1:1212:17938:46470	255	-
gi|139424470|ref|NC_009334.1|	6633	6709	HWI-ST1144:106:D1KJJACXX:1:1212:11402:56600	255	+
gi|139424470|ref|NC_009334.1|	6633	6709	HWI-ST1144:106:D1KJJACXX:1:1212:15840:59637	255	+
gi|139424470|ref|NC_009334.1|	6996	7072	HWI-ST1144:106:D1KJJACXX:1:1212:4513:66335	255	+
gi|139424470|ref|NC_009334.1|	6633	6709	HWI-ST1144:106:D1KJJACXX:1:1212:17341:73023	255	+
gi|139424470|ref|NC_009334.1|	6679	6755	HWI-ST1144:106:D1KJJACXX:1:1212:4286:79387	255	+
gi|139424470|ref|NC_009334.1|	6633	6709	HWI-ST1144:106:D1KJJACXX:1:1212:21227:81387	255	+
gi|139424470|ref|NC_009334.1|	118694	118770	HWI-ST1144:106:D1KJJACXX:1:1212:15969:84449	255	-
gi|139424470|ref|NC_009334.1|	6981	7057	HWI-ST1144:106:D1KJJACXX:1:1212:8152:87665	255	+
gi|139424470|ref|NC_009334.1|	6633	6709	HWI-ST1144:106:D1KJJACXX:1:1212:5827:91854	255	+
gi|139424470|ref|NC_009334.1|	6633	6709	HWI-ST1144:106:D1KJJACXX:1:1212:7671:96446	255	+
gi|139424470|ref|NC_009334.1|	49458	49534	HWI-ST1144:106:D1KJJACXX:1:1213:4640:11253	255	+
gi|139424470|ref|NC_009334.1|	6708	6784	HWI-ST1144:106:D1KJJACXX:1:1213:20356:14487	255	+
gi|139424470|ref|NC_009334.1|	6739	6815	HWI-ST1144:106:D1KJJACXX:1:1213:15430:20500	255	+
gi|139424470|ref|NC_009334.1|	6960	7036	HWI-ST1144:106:D1KJJACXX:1:1213:19516:23050	255	+
gi|139424470|ref|NC_009334.1|	6705	6781	HWI-ST1144:106:D1KJJACXX:1:1213:18298:29102	255	+
gi|139424470|ref|NC_009334.1|	6633	6709	HWI-ST1144:106:D1KJJACXX:1:1213:8541:31598	255	+
gi|139424470|ref|NC_009334.1|	6705	6781	HWI-ST1144:106:D1KJJACXX:1:1213:11623:45055	255	+
gi|139424470|ref|NC_009334.1|	6655	6731	HWI-ST1144:106:D1KJJACXX:1:1213:11167:46569	255	+
gi|139424470|ref|NC_009334.1|	458	534	HWI-ST1144:106:D1KJJACXX:1:1213:8964:57166	255	+
gi|139424470|ref|NC_009334.1|	20742	20818	HWI-ST1144:106:D1KJJACXX:1:1213:7827:60167	255	+
gi|139424470|ref|NC_009334.1|	17672	17748	HWI-ST1144:106:D1KJJACXX:1:1213:7827:60167	255	+
gi|139424470|ref|NC_009334.1|	14602	14678	HWI-ST1144:106:D1KJJACXX:1:1213:7827:60167	255	+
gi|139424470|ref|NC_009334.1|	33022	33098	HWI-ST1144:106:D1KJJACXX:1:1213:7827:60167	255	+
gi|139424470|ref|NC_009334.1|	29952	30028	HWI-ST1144:106:D1KJJACXX:1:1213:7827:60167	255	+
gi|139424470|ref|NC_009334.1|	26882	26958	HWI-ST1144:106:D1KJJACXX:1:1213:7827:60167	255	+
gi|139424470|ref|NC_009334.1|	23812	23888	HWI-ST1144:106:D1KJJACXX:1:1213:7827:60167	255	+
gi|139424470|ref|NC_009334.1|	951	1027	HWI-ST1144:106:D1KJJACXX:1:1213:5934:61987	255	+
gi|139424470|ref|NC_009334.1|	154352	154428	HWI-ST1144:106:D1KJJACXX:1:1213:12544:62001	255	+
gi|139424470|ref|NC_009334.1|	6633	6709	HWI-ST1144:106:D1KJJACXX:1:1213:3189:71057	255	+
gi|139424470|ref|NC_009334.1|	6633	6709	HWI-ST1144:106:D1KJJACXX:1:1213:20379:74426	255	+
gi|139424470|ref|NC_009334.1|	6633	6709	HWI-ST1144:106:D1KJJACXX:1:1213:18141:84901	255	+
gi|139424470|ref|NC_009334.1|	20742	20818	HWI-ST1144:106:D1KJJACXX:1:1213:15788:90584	255	+
gi|139424470|ref|NC_009334.1|	17672	17748	HWI-ST1144:106:D1KJJACXX:1:1213:15788:90584	255	+
gi|139424470|ref|NC_009334.1|	14602	14678	HWI-ST1144:106:D1KJJACXX:1:1213:15788:90584	255	+
gi|139424470|ref|NC_009334.1|	33022	33098	HWI-ST1144:106:D1KJJACXX:1:1213:15788:90584	255	+
gi|139424470|ref|NC_009334.1|	29952	30028	HWI-ST1144:106:D1KJJACXX:1:1213:15788:90584	255	+
gi|139424470|ref|NC_009334.1|	26882	26958	HWI-ST1144:106:D1KJJACXX:1:1213:15788:90584	255	+
gi|139424470|ref|NC_009334.1|	23812	23888	HWI-ST1144:106:D1KJJACXX:1:1213:15788:90584	255	+
gi|139424470|ref|NC_009334.1|	6633	6709	HWI-ST1144:106:D1KJJACXX:1:1213:17593:92935	255	+
gi|139424470|ref|NC_009334.1|	171147	171223	HWI-ST1144:106:D1KJJACXX:1:1213:13872:95750	255	+
gi|139424470|ref|NC_009334.1|	171705	171781	HWI-ST1144:106:D1KJJACXX:1:1213:13872:95750	255	+
gi|139424470|ref|NC_009334.1|	172249	172325	HWI-ST1144:106:D1KJJACXX:1:1213:13872:95750	255	+
gi|139424470|ref|NC_009334.1|	6633	6709	HWI-ST1144:106:D1KJJACXX:1:1214:18268:6883	255	+
gi|139424470|ref|NC_009334.1|	29017	29093	HWI-ST1144:106:D1KJJACXX:1:1214:9224:11216	255	+
gi|139424470|ref|NC_009334.1|	25947	26023	HWI-ST1144:106:D1KJJACXX:1:1214:9224:11216	255	+
gi|139424470|ref|NC_009334.1|	22877	22953	HWI-ST1144:106:D1KJJACXX:1:1214:9224:11216	255	+
gi|139424470|ref|NC_009334.1|	19807	19883	HWI-ST1144:106:D1KJJACXX:1:1214:9224:11216	255	+
gi|139424470|ref|NC_009334.1|	16737	16813	HWI-ST1144:106:D1KJJACXX:1:1214:9224:11216	255	+
gi|139424470|ref|NC_009334.1|	13667	13743	HWI-ST1144:106:D1KJJACXX:1:1214:9224:11216	255	+
gi|139424470|ref|NC_009334.1|	35157	35233	HWI-ST1144:106:D1KJJACXX:1:1214:9224:11216	255	+
gi|139424470|ref|NC_009334.1|	32087	32163	HWI-ST1144:106:D1KJJACXX:1:1214:9224:11216	255	+
gi|139424470|ref|NC_009334.1|	951	1027	HWI-ST1144:106:D1KJJACXX:1:1214:1411:17706	255	+
gi|139424470|ref|NC_009334.1|	154352	154428	HWI-ST1144:106:D1KJJACXX:1:1214:9333:26395	255	+
gi|139424470|ref|NC_009334.1|	6662	6738	HWI-ST1144:106:D1KJJACXX:1:1214:4361:31544	255	+
gi|139424470|ref|NC_009334.1|	6633	6709	HWI-ST1144:106:D1KJJACXX:1:1214:11416:36435	255	+
gi|139424470|ref|NC_009334.1|	6633	6709	HWI-ST1144:106:D1KJJACXX:1:1214:5049:53201	255	+
gi|139424470|ref|NC_009334.1|	6633	6709	HWI-ST1144:106:D1KJJACXX:1:1214:4818:59623	255	+
gi|139424470|ref|NC_009334.1|	6718	6794	HWI-ST1144:106:D1KJJACXX:1:1214:5557:65717	255	+
gi|139424470|ref|NC_009334.1|	168187	168263	HWI-ST1144:106:D1KJJACXX:1:1214:10495:66143	255	-
gi|139424470|ref|NC_009334.1|	7070	7146	HWI-ST1144:106:D1KJJACXX:1:1214:15084:67384	255	+
gi|139424470|ref|NC_009334.1|	6641	6717	HWI-ST1144:106:D1KJJACXX:1:1214:18747:72665	255	+
gi|139424470|ref|NC_009334.1|	6655	6731	HWI-ST1144:106:D1KJJACXX:1:1214:12816:78250	255	+
gi|139424470|ref|NC_009334.1|	6708	6784	HWI-ST1144:106:D1KJJACXX:1:1214:9282:80245	255	+
gi|139424470|ref|NC_009334.1|	6633	6709	HWI-ST1144:106:D1KJJACXX:1:1214:2707:80480	255	+
gi|139424470|ref|NC_009334.1|	6633	6709	HWI-ST1144:106:D1KJJACXX:1:1214:20324:94479	255	+
gi|139424470|ref|NC_009334.1|	6633	6709	HWI-ST1144:106:D1KJJACXX:1:1214:4774:96542	255	+
gi|139424470|ref|NC_009334.1|	170113	170189	HWI-ST1144:106:D1KJJACXX:1:1214:8423:98515	255	-
gi|139424470|ref|NC_009334.1|	7070	7146	HWI-ST1144:106:D1KJJACXX:1:1215:8306:14534	255	+
gi|139424470|ref|NC_009334.1|	6633	6709	HWI-ST1144:106:D1KJJACXX:1:1215:15264:16472	255	+
gi|139424470|ref|NC_009334.1|	6658	6734	HWI-ST1144:106:D1KJJACXX:1:1215:5664:22190	255	+
gi|139424470|ref|NC_009334.1|	6633	6709	HWI-ST1144:106:D1KJJACXX:1:1215:9410:25640	255	+
gi|139424470|ref|NC_009334.1|	6633	6709	HWI-ST1144:106:D1KJJACXX:1:1215:19301:27326	255	+
gi|139424470|ref|NC_009334.1|	6704	6780	HWI-ST1144:106:D1KJJACXX:1:1215:4220:33179	255	+
gi|139424470|ref|NC_009334.1|	6976	7052	HWI-ST1144:106:D1KJJACXX:1:1215:8422:41769	255	+
gi|139424470|ref|NC_009334.1|	43144	43220	HWI-ST1144:106:D1KJJACXX:1:1215:14116:48080	255	+
gi|139424470|ref|NC_009334.1|	6685	6761	HWI-ST1144:106:D1KJJACXX:1:1215:5591:63032	255	+
gi|139424470|ref|NC_009334.1|	1188	1264	HWI-ST1144:106:D1KJJACXX:1:1215:16389:65288	255	+
gi|139424470|ref|NC_009334.1|	6633	6709	HWI-ST1144:106:D1KJJACXX:1:1215:9650:79055	255	+
gi|139424470|ref|NC_009334.1|	6715	6791	HWI-ST1144:106:D1KJJACXX:1:1215:17099:88503	255	+
gi|139424470|ref|NC_009334.1|	32345	32421	HWI-ST1144:106:D1KJJACXX:1:1215:8913:99051	255	-
gi|139424470|ref|NC_009334.1|	29275	29351	HWI-ST1144:106:D1KJJACXX:1:1215:8913:99051	255	-
gi|139424470|ref|NC_009334.1|	26205	26281	HWI-ST1144:106:D1KJJACXX:1:1215:8913:99051	255	-
gi|139424470|ref|NC_009334.1|	23135	23211	HWI-ST1144:106:D1KJJACXX:1:1215:8913:99051	255	-
gi|139424470|ref|NC_009334.1|	20065	20141	HWI-ST1144:106:D1KJJACXX:1:1215:8913:99051	255	-
gi|139424470|ref|NC_009334.1|	16995	17071	HWI-ST1144:106:D1KJJACXX:1:1215:8913:99051	255	-
gi|139424470|ref|NC_009334.1|	13925	14001	HWI-ST1144:106:D1KJJACXX:1:1215:8913:99051	255	-
gi|139424470|ref|NC_009334.1|	6633	6709	HWI-ST1144:106:D1KJJACXX:1:1216:7343:8916	255	+
gi|139424470|ref|NC_009334.1|	42767	42843	HWI-ST1144:106:D1KJJACXX:1:1216:8857:11049	255	+
gi|139424470|ref|NC_009334.1|	33022	33098	HWI-ST1144:106:D1KJJACXX:1:1216:11163:12848	255	+
gi|139424470|ref|NC_009334.1|	29952	30028	HWI-ST1144:106:D1KJJACXX:1:1216:11163:12848	255	+
gi|139424470|ref|NC_009334.1|	26882	26958	HWI-ST1144:106:D1KJJACXX:1:1216:11163:12848	255	+
gi|139424470|ref|NC_009334.1|	23812	23888	HWI-ST1144:106:D1KJJACXX:1:1216:11163:12848	255	+
gi|139424470|ref|NC_009334.1|	20742	20818	HWI-ST1144:106:D1KJJACXX:1:1216:11163:12848	255	+
gi|139424470|ref|NC_009334.1|	17672	17748	HWI-ST1144:106:D1KJJACXX:1:1216:11163:12848	255	+
gi|139424470|ref|NC_009334.1|	14602	14678	HWI-ST1144:106:D1KJJACXX:1:1216:11163:12848	255	+
gi|139424470|ref|NC_009334.1|	6633	6709	HWI-ST1144:106:D1KJJACXX:1:1216:10097:18988	255	+
gi|139424470|ref|NC_009334.1|	6633	6709	HWI-ST1144:106:D1KJJACXX:1:1216:19287:21924	255	+
gi|139424470|ref|NC_009334.1|	7031	7107	HWI-ST1144:106:D1KJJACXX:1:1216:15063:23111	255	+
gi|139424470|ref|NC_009334.1|	6633	6709	HWI-ST1144:106:D1KJJACXX:1:1216:14972:24484	255	+
gi|139424470|ref|NC_009334.1|	20742	20818	HWI-ST1144:106:D1KJJACXX:1:1216:13783:27842	255	+
gi|139424470|ref|NC_009334.1|	17672	17748	HWI-ST1144:106:D1KJJACXX:1:1216:13783:27842	255	+
gi|139424470|ref|NC_009334.1|	14602	14678	HWI-ST1144:106:D1KJJACXX:1:1216:13783:27842	255	+
gi|139424470|ref|NC_009334.1|	33022	33098	HWI-ST1144:106:D1KJJACXX:1:1216:13783:27842	255	+
gi|139424470|ref|NC_009334.1|	29952	30028	HWI-ST1144:106:D1KJJACXX:1:1216:13783:27842	255	+
gi|139424470|ref|NC_009334.1|	26882	26958	HWI-ST1144:106:D1KJJACXX:1:1216:13783:27842	255	+
gi|139424470|ref|NC_009334.1|	23812	23888	HWI-ST1144:106:D1KJJACXX:1:1216:13783:27842	255	+
gi|139424470|ref|NC_009334.1|	7070	7146	HWI-ST1144:106:D1KJJACXX:1:1216:13407:38091	255	+
gi|139424470|ref|NC_009334.1|	6718	6794	HWI-ST1144:106:D1KJJACXX:1:1216:8927:40183	255	+
gi|139424470|ref|NC_009334.1|	29952	30028	HWI-ST1144:106:D1KJJACXX:1:1216:6322:41192	255	+
gi|139424470|ref|NC_009334.1|	26882	26958	HWI-ST1144:106:D1KJJACXX:1:1216:6322:41192	255	+
gi|139424470|ref|NC_009334.1|	23812	23888	HWI-ST1144:106:D1KJJACXX:1:1216:6322:41192	255	+
gi|139424470|ref|NC_009334.1|	20742	20818	HWI-ST1144:106:D1KJJACXX:1:1216:6322:41192	255	+
gi|139424470|ref|NC_009334.1|	17672	17748	HWI-ST1144:106:D1KJJACXX:1:1216:6322:41192	255	+
gi|139424470|ref|NC_009334.1|	14602	14678	HWI-ST1144:106:D1KJJACXX:1:1216:6322:41192	255	+
gi|139424470|ref|NC_009334.1|	33022	33098	HWI-ST1144:106:D1KJJACXX:1:1216:6322:41192	255	+
gi|139424470|ref|NC_009334.1|	6633	6709	HWI-ST1144:106:D1KJJACXX:1:1216:8159:41083	255	+
gi|139424470|ref|NC_009334.1|	6676	6752	HWI-ST1144:106:D1KJJACXX:1:1216:20324:44379	255	+
gi|139424470|ref|NC_009334.1|	6633	6709	HWI-ST1144:106:D1KJJACXX:1:1216:3601:47368	255	+
gi|139424470|ref|NC_009334.1|	6633	6709	HWI-ST1144:106:D1KJJACXX:1:1216:13492:54328	255	+
gi|139424470|ref|NC_009334.1|	6633	6709	HWI-ST1144:106:D1KJJACXX:1:1216:19330:60634	255	+
gi|139424470|ref|NC_009334.1|	6633	6709	HWI-ST1144:106:D1KJJACXX:1:1216:10891:67563	255	+
gi|139424470|ref|NC_009334.1|	6631	6707	HWI-ST1144:106:D1KJJACXX:1:1216:7078:69341	255	+
gi|139424470|ref|NC_009334.1|	6633	6709	HWI-ST1144:106:D1KJJACXX:1:1216:6372:79609	255	+
gi|139424470|ref|NC_009334.1|	6675	6751	HWI-ST1144:106:D1KJJACXX:1:1216:19257:80493	255	+
gi|139424470|ref|NC_009334.1|	26882	26958	HWI-ST1144:106:D1KJJACXX:1:1216:17965:93224	255	+
gi|139424470|ref|NC_009334.1|	23812	23888	HWI-ST1144:106:D1KJJACXX:1:1216:17965:93224	255	+
gi|139424470|ref|NC_009334.1|	20742	20818	HWI-ST1144:106:D1KJJACXX:1:1216:17965:93224	255	+
gi|139424470|ref|NC_009334.1|	17672	17748	HWI-ST1144:106:D1KJJACXX:1:1216:17965:93224	255	+
gi|139424470|ref|NC_009334.1|	14602	14678	HWI-ST1144:106:D1KJJACXX:1:1216:17965:93224	255	+
gi|139424470|ref|NC_009334.1|	33022	33098	HWI-ST1144:106:D1KJJACXX:1:1216:17965:93224	255	+
gi|139424470|ref|NC_009334.1|	29952	30028	HWI-ST1144:106:D1KJJACXX:1:1216:17965:93224	255	+
gi|139424470|ref|NC_009334.1|	6633	6709	HWI-ST1144:106:D1KJJACXX:1:1216:8858:95317	255	+
gi|139424470|ref|NC_009334.1|	6960	7036	HWI-ST1144:106:D1KJJACXX:1:1216:14188:95263	255	+
gi|139424470|ref|NC_009334.1|	48153	48229	HWI-ST1144:106:D1KJJACXX:1:1301:4551:5164	255	-
gi|139424470|ref|NC_009334.1|	6742	6818	HWI-ST1144:106:D1KJJACXX:1:1301:9378:9321	255	+
gi|139424470|ref|NC_009334.1|	6633	6709	HWI-ST1144:106:D1KJJACXX:1:1301:1779:13448	255	+
gi|139424470|ref|NC_009334.1|	6633	6709	HWI-ST1144:106:D1KJJACXX:1:1301:18536:22763	255	+
gi|139424470|ref|NC_009334.1|	951	1027	HWI-ST1144:106:D1KJJACXX:1:1301:11723:39534	255	+
gi|139424470|ref|NC_009334.1|	6665	6741	HWI-ST1144:106:D1KJJACXX:1:1301:13461:48674	255	+
gi|139424470|ref|NC_009334.1|	6960	7036	HWI-ST1144:106:D1KJJACXX:1:1301:20264:55037	255	+
gi|139424470|ref|NC_009334.1|	11593	11669	HWI-ST1144:106:D1KJJACXX:1:1301:13206:59583	255	+
gi|139424470|ref|NC_009334.1|	6633	6709	HWI-ST1144:106:D1KJJACXX:1:1301:12547:61804	255	+
gi|139424470|ref|NC_009334.1|	7035	7111	HWI-ST1144:106:D1KJJACXX:1:1301:11774:65860	255	+
gi|139424470|ref|NC_009334.1|	6633	6709	HWI-ST1144:106:D1KJJACXX:1:1301:7908:66147	255	+
gi|139424470|ref|NC_009334.1|	6633	6709	HWI-ST1144:106:D1KJJACXX:1:1301:7565:71462	255	+
gi|139424470|ref|NC_009334.1|	170113	170189	HWI-ST1144:106:D1KJJACXX:1:1301:5268:78814	255	-
gi|139424470|ref|NC_009334.1|	7055	7131	HWI-ST1144:106:D1KJJACXX:1:1301:18331:79198	255	+
gi|139424470|ref|NC_009334.1|	17672	17748	HWI-ST1144:106:D1KJJACXX:1:1301:15342:85108	255	+
gi|139424470|ref|NC_009334.1|	14602	14678	HWI-ST1144:106:D1KJJACXX:1:1301:15342:85108	255	+
gi|139424470|ref|NC_009334.1|	33022	33098	HWI-ST1144:106:D1KJJACXX:1:1301:15342:85108	255	+
gi|139424470|ref|NC_009334.1|	29952	30028	HWI-ST1144:106:D1KJJACXX:1:1301:15342:85108	255	+
gi|139424470|ref|NC_009334.1|	26882	26958	HWI-ST1144:106:D1KJJACXX:1:1301:15342:85108	255	+
gi|139424470|ref|NC_009334.1|	23812	23888	HWI-ST1144:106:D1KJJACXX:1:1301:15342:85108	255	+
gi|139424470|ref|NC_009334.1|	20742	20818	HWI-ST1144:106:D1KJJACXX:1:1301:15342:85108	255	+
gi|139424470|ref|NC_009334.1|	154351	154427	HWI-ST1144:106:D1KJJACXX:1:1301:2973:85664	255	+
gi|139424470|ref|NC_009334.1|	6649	6725	HWI-ST1144:106:D1KJJACXX:1:1301:10360:87647	255	+
gi|139424470|ref|NC_009334.1|	6633	6709	HWI-ST1144:106:D1KJJACXX:1:1302:5688:4006	255	+
gi|139424470|ref|NC_009334.1|	46491	46567	HWI-ST1144:106:D1KJJACXX:1:1302:6534:4982	255	-
gi|139424470|ref|NC_009334.1|	6709	6785	HWI-ST1144:106:D1KJJACXX:1:1302:1956:6933	255	+
gi|139424470|ref|NC_009334.1|	6705	6781	HWI-ST1144:106:D1KJJACXX:1:1302:4567:7991	255	+
gi|139424470|ref|NC_009334.1|	6633	6709	HWI-ST1144:106:D1KJJACXX:1:1302:16317:20502	255	+
gi|139424470|ref|NC_009334.1|	6633	6709	HWI-ST1144:106:D1KJJACXX:1:1302:3231:45562	255	+
gi|139424470|ref|NC_009334.1|	1196	1272	HWI-ST1144:106:D1KJJACXX:1:1302:9777:49207	255	+
gi|139424470|ref|NC_009334.1|	6668	6744	HWI-ST1144:106:D1KJJACXX:1:1302:20415:56559	255	+
gi|139424470|ref|NC_009334.1|	6960	7036	HWI-ST1144:106:D1KJJACXX:1:1302:14345:57330	255	+
gi|139424470|ref|NC_009334.1|	6633	6709	HWI-ST1144:106:D1KJJACXX:1:1302:9118:61461	255	+
gi|139424470|ref|NC_009334.1|	6708	6784	HWI-ST1144:106:D1KJJACXX:1:1302:20006:61448	255	+
gi|139424470|ref|NC_009334.1|	6655	6731	HWI-ST1144:106:D1KJJACXX:1:1302:5118:77625	255	+
gi|139424470|ref|NC_009334.1|	7030	7106	HWI-ST1144:106:D1KJJACXX:1:1302:17788:83008	255	+
gi|139424470|ref|NC_009334.1|	6633	6709	HWI-ST1144:106:D1KJJACXX:1:1302:13256:84433	255	+
gi|139424470|ref|NC_009334.1|	6662	6738	HWI-ST1144:106:D1KJJACXX:1:1302:7865:93291	255	+
gi|139424470|ref|NC_009334.1|	43025	43101	HWI-ST1144:106:D1KJJACXX:1:1303:1446:8602	255	+
gi|139424470|ref|NC_009334.1|	169765	169841	HWI-ST1144:106:D1KJJACXX:1:1303:15555:30258	255	-
gi|139424470|ref|NC_009334.1|	47293	47369	HWI-ST1144:106:D1KJJACXX:1:1303:19074:42228	255	+
gi|139424470|ref|NC_009334.1|	6642	6718	HWI-ST1144:106:D1KJJACXX:1:1303:2457:45751	255	+
gi|139424470|ref|NC_009334.1|	6633	6709	HWI-ST1144:106:D1KJJACXX:1:1303:16027:47739	255	+
gi|139424470|ref|NC_009334.1|	6633	6709	HWI-ST1144:106:D1KJJACXX:1:1303:7671:74867	255	+
gi|139424470|ref|NC_009334.1|	6966	7042	HWI-ST1144:106:D1KJJACXX:1:1303:20019:88506	255	+
gi|139424470|ref|NC_009334.1|	6715	6791	HWI-ST1144:106:D1KJJACXX:1:1303:14398:98781	255	+
gi|139424470|ref|NC_009334.1|	6646	6722	HWI-ST1144:106:D1KJJACXX:1:1304:15574:2399	255	+
gi|139424470|ref|NC_009334.1|	6960	7036	HWI-ST1144:106:D1KJJACXX:1:1304:15578:2949	255	+
gi|139424470|ref|NC_009334.1|	6960	7036	HWI-ST1144:106:D1KJJACXX:1:1304:20627:8932	255	+
gi|139424470|ref|NC_009334.1|	6742	6818	HWI-ST1144:106:D1KJJACXX:1:1304:15647:9740	255	+
gi|139424470|ref|NC_009334.1|	6633	6709	HWI-ST1144:106:D1KJJACXX:1:1304:19282:13189	255	+
gi|139424470|ref|NC_009334.1|	6633	6709	HWI-ST1144:106:D1KJJACXX:1:1304:7416:36967	255	+
gi|139424470|ref|NC_009334.1|	6633	6709	HWI-ST1144:106:D1KJJACXX:1:1304:13931:48141	255	+
gi|139424470|ref|NC_009334.1|	6633	6709	HWI-ST1144:106:D1KJJACXX:1:1304:10870:54859	255	+
gi|139424470|ref|NC_009334.1|	20742	20818	HWI-ST1144:106:D1KJJACXX:1:1304:1593:68024	255	+
gi|139424470|ref|NC_009334.1|	17672	17748	HWI-ST1144:106:D1KJJACXX:1:1304:1593:68024	255	+
gi|139424470|ref|NC_009334.1|	14602	14678	HWI-ST1144:106:D1KJJACXX:1:1304:1593:68024	255	+
gi|139424470|ref|NC_009334.1|	33022	33098	HWI-ST1144:106:D1KJJACXX:1:1304:1593:68024	255	+
gi|139424470|ref|NC_009334.1|	29952	30028	HWI-ST1144:106:D1KJJACXX:1:1304:1593:68024	255	+
gi|139424470|ref|NC_009334.1|	26882	26958	HWI-ST1144:106:D1KJJACXX:1:1304:1593:68024	255	+
gi|139424470|ref|NC_009334.1|	23812	23888	HWI-ST1144:106:D1KJJACXX:1:1304:1593:68024	255	+
gi|139424470|ref|NC_009334.1|	6633	6709	HWI-ST1144:106:D1KJJACXX:1:1304:2410:69451	255	+
gi|139424470|ref|NC_009334.1|	6650	6726	HWI-ST1144:106:D1KJJACXX:1:1304:10873:72262	255	+
gi|139424470|ref|NC_009334.1|	682	758	HWI-ST1144:106:D1KJJACXX:1:1304:10789:76618	255	+
gi|139424470|ref|NC_009334.1|	154352	154428	HWI-ST1144:106:D1KJJACXX:1:1304:20745:90080	255	+
gi|139424470|ref|NC_009334.1|	23812	23888	HWI-ST1144:106:D1KJJACXX:1:1304:11013:90808	255	+
gi|139424470|ref|NC_009334.1|	20742	20818	HWI-ST1144:106:D1KJJACXX:1:1304:11013:90808	255	+
gi|139424470|ref|NC_009334.1|	17672	17748	HWI-ST1144:106:D1KJJACXX:1:1304:11013:90808	255	+
gi|139424470|ref|NC_009334.1|	14602	14678	HWI-ST1144:106:D1KJJACXX:1:1304:11013:90808	255	+
gi|139424470|ref|NC_009334.1|	33022	33098	HWI-ST1144:106:D1KJJACXX:1:1304:11013:90808	255	+
gi|139424470|ref|NC_009334.1|	29952	30028	HWI-ST1144:106:D1KJJACXX:1:1304:11013:90808	255	+
gi|139424470|ref|NC_009334.1|	26882	26958	HWI-ST1144:106:D1KJJACXX:1:1304:11013:90808	255	+
gi|139424470|ref|NC_009334.1|	26882	26958	HWI-ST1144:106:D1KJJACXX:1:1304:9082:99332	255	+
gi|139424470|ref|NC_009334.1|	23812	23888	HWI-ST1144:106:D1KJJACXX:1:1304:9082:99332	255	+
gi|139424470|ref|NC_009334.1|	20742	20818	HWI-ST1144:106:D1KJJACXX:1:1304:9082:99332	255	+
gi|139424470|ref|NC_009334.1|	17672	17748	HWI-ST1144:106:D1KJJACXX:1:1304:9082:99332	255	+
gi|139424470|ref|NC_009334.1|	14602	14678	HWI-ST1144:106:D1KJJACXX:1:1304:9082:99332	255	+
gi|139424470|ref|NC_009334.1|	33022	33098	HWI-ST1144:106:D1KJJACXX:1:1304:9082:99332	255	+
gi|139424470|ref|NC_009334.1|	29952	30028	HWI-ST1144:106:D1KJJACXX:1:1304:9082:99332	255	+
gi|139424470|ref|NC_009334.1|	6669	6745	HWI-ST1144:106:D1KJJACXX:1:1305:12493:9089	255	+
gi|139424470|ref|NC_009334.1|	6633	6709	HWI-ST1144:106:D1KJJACXX:1:1305:20840:12066	255	+
gi|139424470|ref|NC_009334.1|	6633	6709	HWI-ST1144:106:D1KJJACXX:1:1305:2838:20135	255	+
gi|139424470|ref|NC_009334.1|	6656	6732	HWI-ST1144:106:D1KJJACXX:1:1305:14892:22914	255	+
gi|139424470|ref|NC_009334.1|	6633	6709	HWI-ST1144:106:D1KJJACXX:1:1305:10937:32734	255	+
gi|139424470|ref|NC_009334.1|	7020	7096	HWI-ST1144:106:D1KJJACXX:1:1305:17281:40125	255	+
gi|139424470|ref|NC_009334.1|	6633	6709	HWI-ST1144:106:D1KJJACXX:1:1305:2307:41231	255	+
gi|139424470|ref|NC_009334.1|	6662	6738	HWI-ST1144:106:D1KJJACXX:1:1305:11273:46061	255	+
gi|139424470|ref|NC_009334.1|	11334	11410	HWI-ST1144:106:D1KJJACXX:1:1305:8205:47718	255	+
gi|139424470|ref|NC_009334.1|	6655	6731	HWI-ST1144:106:D1KJJACXX:1:1305:6093:48868	255	+
gi|139424470|ref|NC_009334.1|	43892	43968	HWI-ST1144:106:D1KJJACXX:1:1305:8895:52686	255	-
gi|139424470|ref|NC_009334.1|	6633	6709	HWI-ST1144:106:D1KJJACXX:1:1305:20043:56212	255	+
gi|139424470|ref|NC_009334.1|	7023	7099	HWI-ST1144:106:D1KJJACXX:1:1305:13883:56502	255	+
gi|139424470|ref|NC_009334.1|	29952	30028	HWI-ST1144:106:D1KJJACXX:1:1305:5989:61262	255	+
gi|139424470|ref|NC_009334.1|	26882	26958	HWI-ST1144:106:D1KJJACXX:1:1305:5989:61262	255	+
gi|139424470|ref|NC_009334.1|	23812	23888	HWI-ST1144:106:D1KJJACXX:1:1305:5989:61262	255	+
gi|139424470|ref|NC_009334.1|	20742	20818	HWI-ST1144:106:D1KJJACXX:1:1305:5989:61262	255	+
gi|139424470|ref|NC_009334.1|	17672	17748	HWI-ST1144:106:D1KJJACXX:1:1305:5989:61262	255	+
gi|139424470|ref|NC_009334.1|	14602	14678	HWI-ST1144:106:D1KJJACXX:1:1305:5989:61262	255	+
gi|139424470|ref|NC_009334.1|	33022	33098	HWI-ST1144:106:D1KJJACXX:1:1305:5989:61262	255	+
gi|139424470|ref|NC_009334.1|	6718	6794	HWI-ST1144:106:D1KJJACXX:1:1305:13396:73316	255	+
gi|139424470|ref|NC_009334.1|	169521	169597	HWI-ST1144:106:D1KJJACXX:1:1305:20592:76719	255	-
gi|139424470|ref|NC_009334.1|	6633	6709	HWI-ST1144:106:D1KJJACXX:1:1305:11185:93887	255	+
gi|139424470|ref|NC_009334.1|	6708	6784	HWI-ST1144:106:D1KJJACXX:1:1305:5188:99373	255	+
gi|139424470|ref|NC_009334.1|	23812	23888	HWI-ST1144:106:D1KJJACXX:1:1306:12344:3921	255	+
gi|139424470|ref|NC_009334.1|	20742	20818	HWI-ST1144:106:D1KJJACXX:1:1306:12344:3921	255	+
gi|139424470|ref|NC_009334.1|	17672	17748	HWI-ST1144:106:D1KJJACXX:1:1306:12344:3921	255	+
gi|139424470|ref|NC_009334.1|	14602	14678	HWI-ST1144:106:D1KJJACXX:1:1306:12344:3921	255	+
gi|139424470|ref|NC_009334.1|	33022	33098	HWI-ST1144:106:D1KJJACXX:1:1306:12344:3921	255	+
gi|139424470|ref|NC_009334.1|	29952	30028	HWI-ST1144:106:D1KJJACXX:1:1306:12344:3921	255	+
gi|139424470|ref|NC_009334.1|	26882	26958	HWI-ST1144:106:D1KJJACXX:1:1306:12344:3921	255	+
gi|139424470|ref|NC_009334.1|	6960	7036	HWI-ST1144:106:D1KJJACXX:1:1306:10292:11137	255	+
gi|139424470|ref|NC_009334.1|	16995	17071	HWI-ST1144:106:D1KJJACXX:1:1306:6058:14729	255	-
gi|139424470|ref|NC_009334.1|	13925	14001	HWI-ST1144:106:D1KJJACXX:1:1306:6058:14729	255	-
gi|139424470|ref|NC_009334.1|	32345	32421	HWI-ST1144:106:D1KJJACXX:1:1306:6058:14729	255	-
gi|139424470|ref|NC_009334.1|	29275	29351	HWI-ST1144:106:D1KJJACXX:1:1306:6058:14729	255	-
gi|139424470|ref|NC_009334.1|	26205	26281	HWI-ST1144:106:D1KJJACXX:1:1306:6058:14729	255	-
gi|139424470|ref|NC_009334.1|	23135	23211	HWI-ST1144:106:D1KJJACXX:1:1306:6058:14729	255	-
gi|139424470|ref|NC_009334.1|	20065	20141	HWI-ST1144:106:D1KJJACXX:1:1306:6058:14729	255	-
gi|139424470|ref|NC_009334.1|	6710	6786	HWI-ST1144:106:D1KJJACXX:1:1306:2386:17036	255	+
gi|139424470|ref|NC_009334.1|	6633	6709	HWI-ST1144:106:D1KJJACXX:1:1306:16196:29807	255	+
gi|139424470|ref|NC_009334.1|	170213	170289	HWI-ST1144:106:D1KJJACXX:1:1306:11512:30551	255	-
gi|139424470|ref|NC_009334.1|	6676	6752	HWI-ST1144:106:D1KJJACXX:1:1306:1086:33022	255	+
gi|139424470|ref|NC_009334.1|	6701	6777	HWI-ST1144:106:D1KJJACXX:1:1306:11052:50670	255	+
gi|139424470|ref|NC_009334.1|	6659	6735	HWI-ST1144:106:D1KJJACXX:1:1306:13034:53606	255	+
gi|139424470|ref|NC_009334.1|	6650	6726	HWI-ST1144:106:D1KJJACXX:1:1306:7368:55494	255	+
gi|139424470|ref|NC_009334.1|	6633	6709	HWI-ST1144:106:D1KJJACXX:1:1306:15487:55495	255	+
gi|139424470|ref|NC_009334.1|	6633	6709	HWI-ST1144:106:D1KJJACXX:1:1306:16859:58309	255	+
gi|139424470|ref|NC_009334.1|	47475	47551	HWI-ST1144:106:D1KJJACXX:1:1306:17514:67648	255	+
gi|139424470|ref|NC_009334.1|	6633	6709	HWI-ST1144:106:D1KJJACXX:1:1306:2714:85258	255	+
gi|139424470|ref|NC_009334.1|	6633	6709	HWI-ST1144:106:D1KJJACXX:1:1306:1078:85710	255	+
gi|139424470|ref|NC_009334.1|	26882	26958	HWI-ST1144:106:D1KJJACXX:1:1307:8078:11599	255	+
gi|139424470|ref|NC_009334.1|	23812	23888	HWI-ST1144:106:D1KJJACXX:1:1307:8078:11599	255	+
gi|139424470|ref|NC_009334.1|	20742	20818	HWI-ST1144:106:D1KJJACXX:1:1307:8078:11599	255	+
gi|139424470|ref|NC_009334.1|	17672	17748	HWI-ST1144:106:D1KJJACXX:1:1307:8078:11599	255	+
gi|139424470|ref|NC_009334.1|	14602	14678	HWI-ST1144:106:D1KJJACXX:1:1307:8078:11599	255	+
gi|139424470|ref|NC_009334.1|	33022	33098	HWI-ST1144:106:D1KJJACXX:1:1307:8078:11599	255	+
gi|139424470|ref|NC_009334.1|	29952	30028	HWI-ST1144:106:D1KJJACXX:1:1307:8078:11599	255	+
gi|139424470|ref|NC_009334.1|	6633	6709	HWI-ST1144:106:D1KJJACXX:1:1307:19417:20752	255	+
gi|139424470|ref|NC_009334.1|	6633	6709	HWI-ST1144:106:D1KJJACXX:1:1307:17799:30867	255	+
gi|139424470|ref|NC_009334.1|	6633	6709	HWI-ST1144:106:D1KJJACXX:1:1307:14958:32578	255	+
gi|139424470|ref|NC_009334.1|	1495	1571	HWI-ST1144:106:D1KJJACXX:1:1307:9946:38578	255	+
gi|139424470|ref|NC_009334.1|	20065	20141	HWI-ST1144:106:D1KJJACXX:1:1307:18825:39411	255	-
gi|139424470|ref|NC_009334.1|	16995	17071	HWI-ST1144:106:D1KJJACXX:1:1307:18825:39411	255	-
gi|139424470|ref|NC_009334.1|	13925	14001	HWI-ST1144:106:D1KJJACXX:1:1307:18825:39411	255	-
gi|139424470|ref|NC_009334.1|	32345	32421	HWI-ST1144:106:D1KJJACXX:1:1307:18825:39411	255	-
gi|139424470|ref|NC_009334.1|	29275	29351	HWI-ST1144:106:D1KJJACXX:1:1307:18825:39411	255	-
gi|139424470|ref|NC_009334.1|	26205	26281	HWI-ST1144:106:D1KJJACXX:1:1307:18825:39411	255	-
gi|139424470|ref|NC_009334.1|	23135	23211	HWI-ST1144:106:D1KJJACXX:1:1307:18825:39411	255	-
gi|139424470|ref|NC_009334.1|	6633	6709	HWI-ST1144:106:D1KJJACXX:1:1307:5744:43576	255	+
gi|139424470|ref|NC_009334.1|	6633	6709	HWI-ST1144:106:D1KJJACXX:1:1307:19025:45582	255	+
gi|139424470|ref|NC_009334.1|	13925	14001	HWI-ST1144:106:D1KJJACXX:1:1307:13994:60276	255	-
gi|139424470|ref|NC_009334.1|	32345	32421	HWI-ST1144:106:D1KJJACXX:1:1307:13994:60276	255	-
gi|139424470|ref|NC_009334.1|	29275	29351	HWI-ST1144:106:D1KJJACXX:1:1307:13994:60276	255	-
gi|139424470|ref|NC_009334.1|	26205	26281	HWI-ST1144:106:D1KJJACXX:1:1307:13994:60276	255	-
gi|139424470|ref|NC_009334.1|	23135	23211	HWI-ST1144:106:D1KJJACXX:1:1307:13994:60276	255	-
gi|139424470|ref|NC_009334.1|	20065	20141	HWI-ST1144:106:D1KJJACXX:1:1307:13994:60276	255	-
gi|139424470|ref|NC_009334.1|	16995	17071	HWI-ST1144:106:D1KJJACXX:1:1307:13994:60276	255	-
gi|139424470|ref|NC_009334.1|	6659	6735	HWI-ST1144:106:D1KJJACXX:1:1307:12365:86618	255	+
gi|139424470|ref|NC_009334.1|	6633	6709	HWI-ST1144:106:D1KJJACXX:1:1307:1129:95165	255	+
gi|139424470|ref|NC_009334.1|	7070	7146	HWI-ST1144:106:D1KJJACXX:1:1307:6805:97688	255	+
gi|139424470|ref|NC_009334.1|	29952	30028	HWI-ST1144:106:D1KJJACXX:1:1308:18517:13100	255	+
gi|139424470|ref|NC_009334.1|	26882	26958	HWI-ST1144:106:D1KJJACXX:1:1308:18517:13100	255	+
gi|139424470|ref|NC_009334.1|	23812	23888	HWI-ST1144:106:D1KJJACXX:1:1308:18517:13100	255	+
gi|139424470|ref|NC_009334.1|	20742	20818	HWI-ST1144:106:D1KJJACXX:1:1308:18517:13100	255	+
gi|139424470|ref|NC_009334.1|	17672	17748	HWI-ST1144:106:D1KJJACXX:1:1308:18517:13100	255	+
gi|139424470|ref|NC_009334.1|	14602	14678	HWI-ST1144:106:D1KJJACXX:1:1308:18517:13100	255	+
gi|139424470|ref|NC_009334.1|	33022	33098	HWI-ST1144:106:D1KJJACXX:1:1308:18517:13100	255	+
gi|139424470|ref|NC_009334.1|	6633	6709	HWI-ST1144:106:D1KJJACXX:1:1308:10606:14230	255	+
gi|139424470|ref|NC_009334.1|	6710	6786	HWI-ST1144:106:D1KJJACXX:1:1308:14311:24473	255	+
gi|139424470|ref|NC_009334.1|	6633	6709	HWI-ST1144:106:D1KJJACXX:1:1308:14856:24274	255	+
gi|139424470|ref|NC_009334.1|	272	348	HWI-ST1144:106:D1KJJACXX:1:1308:8899:55838	255	+
gi|139424470|ref|NC_009334.1|	6715	6791	HWI-ST1144:106:D1KJJACXX:1:1308:14797:61369	255	+
gi|139424470|ref|NC_009334.1|	6641	6717	HWI-ST1144:106:D1KJJACXX:1:1308:16944:61833	255	+
gi|139424470|ref|NC_009334.1|	7070	7146	HWI-ST1144:106:D1KJJACXX:1:1308:11273:67920	255	+
gi|139424470|ref|NC_009334.1|	6633	6709	HWI-ST1144:106:D1KJJACXX:1:1309:8020:7580	255	+
gi|139424470|ref|NC_009334.1|	7056	7132	HWI-ST1144:106:D1KJJACXX:1:1309:4127:8282	255	+
gi|139424470|ref|NC_009334.1|	6675	6751	HWI-ST1144:106:D1KJJACXX:1:1309:11067:17348	255	+
gi|139424470|ref|NC_009334.1|	14602	14678	HWI-ST1144:106:D1KJJACXX:1:1309:12864:27527	255	+
gi|139424470|ref|NC_009334.1|	33022	33098	HWI-ST1144:106:D1KJJACXX:1:1309:12864:27527	255	+
gi|139424470|ref|NC_009334.1|	29952	30028	HWI-ST1144:106:D1KJJACXX:1:1309:12864:27527	255	+
gi|139424470|ref|NC_009334.1|	26882	26958	HWI-ST1144:106:D1KJJACXX:1:1309:12864:27527	255	+
gi|139424470|ref|NC_009334.1|	23812	23888	HWI-ST1144:106:D1KJJACXX:1:1309:12864:27527	255	+
gi|139424470|ref|NC_009334.1|	20742	20818	HWI-ST1144:106:D1KJJACXX:1:1309:12864:27527	255	+
gi|139424470|ref|NC_009334.1|	17672	17748	HWI-ST1144:106:D1KJJACXX:1:1309:12864:27527	255	+
gi|139424470|ref|NC_009334.1|	6960	7036	HWI-ST1144:106:D1KJJACXX:1:1309:9228:28225	255	+
gi|139424470|ref|NC_009334.1|	6742	6818	HWI-ST1144:106:D1KJJACXX:1:1309:1070:34111	255	+
gi|139424470|ref|NC_009334.1|	6708	6784	HWI-ST1144:106:D1KJJACXX:1:1309:3438:49124	255	+
gi|139424470|ref|NC_009334.1|	6633	6709	HWI-ST1144:106:D1KJJACXX:1:1309:4375:55786	255	+
gi|139424470|ref|NC_009334.1|	30583	30659	HWI-ST1144:106:D1KJJACXX:1:1309:19548:69373	255	+
gi|139424470|ref|NC_009334.1|	27513	27589	HWI-ST1144:106:D1KJJACXX:1:1309:19548:69373	255	+
gi|139424470|ref|NC_009334.1|	24443	24519	HWI-ST1144:106:D1KJJACXX:1:1309:19548:69373	255	+
gi|139424470|ref|NC_009334.1|	21373	21449	HWI-ST1144:106:D1KJJACXX:1:1309:19548:69373	255	+
gi|139424470|ref|NC_009334.1|	18303	18379	HWI-ST1144:106:D1KJJACXX:1:1309:19548:69373	255	+
gi|139424470|ref|NC_009334.1|	15233	15309	HWI-ST1144:106:D1KJJACXX:1:1309:19548:69373	255	+
gi|139424470|ref|NC_009334.1|	12163	12239	HWI-ST1144:106:D1KJJACXX:1:1309:19548:69373	255	+
gi|139424470|ref|NC_009334.1|	33653	33729	HWI-ST1144:106:D1KJJACXX:1:1309:19548:69373	255	+
gi|139424470|ref|NC_009334.1|	48063	48139	HWI-ST1144:106:D1KJJACXX:1:1309:3262:75165	255	-
gi|139424470|ref|NC_009334.1|	6633	6709	HWI-ST1144:106:D1KJJACXX:1:1309:13821:76312	255	+
gi|139424470|ref|NC_009334.1|	6960	7036	HWI-ST1144:106:D1KJJACXX:1:1309:2282:87418	255	+
gi|139424470|ref|NC_009334.1|	7061	7137	HWI-ST1144:106:D1KJJACXX:1:1309:11134:94035	255	+
gi|139424470|ref|NC_009334.1|	6960	7036	HWI-ST1144:106:D1KJJACXX:1:1309:15875:94573	255	+
gi|139424470|ref|NC_009334.1|	951	1027	HWI-ST1144:106:D1KJJACXX:1:1310:9314:19058	255	+
gi|139424470|ref|NC_009334.1|	6633	6709	HWI-ST1144:106:D1KJJACXX:1:1310:15790:30058	255	+
gi|139424470|ref|NC_009334.1|	6707	6783	HWI-ST1144:106:D1KJJACXX:1:1310:11468:30744	255	+
gi|139424470|ref|NC_009334.1|	6633	6709	HWI-ST1144:106:D1KJJACXX:1:1310:9751:32090	255	+
gi|139424470|ref|NC_009334.1|	7076	7152	HWI-ST1144:106:D1KJJACXX:1:1310:5243:35763	255	+
gi|139424470|ref|NC_009334.1|	20065	20141	HWI-ST1144:106:D1KJJACXX:1:1310:13624:38328	255	-
gi|139424470|ref|NC_009334.1|	16995	17071	HWI-ST1144:106:D1KJJACXX:1:1310:13624:38328	255	-
gi|139424470|ref|NC_009334.1|	13925	14001	HWI-ST1144:106:D1KJJACXX:1:1310:13624:38328	255	-
gi|139424470|ref|NC_009334.1|	32345	32421	HWI-ST1144:106:D1KJJACXX:1:1310:13624:38328	255	-
gi|139424470|ref|NC_009334.1|	29275	29351	HWI-ST1144:106:D1KJJACXX:1:1310:13624:38328	255	-
gi|139424470|ref|NC_009334.1|	26205	26281	HWI-ST1144:106:D1KJJACXX:1:1310:13624:38328	255	-
gi|139424470|ref|NC_009334.1|	23135	23211	HWI-ST1144:106:D1KJJACXX:1:1310:13624:38328	255	-
gi|139424470|ref|NC_009334.1|	6633	6709	HWI-ST1144:106:D1KJJACXX:1:1310:6215:45008	255	+
gi|139424470|ref|NC_009334.1|	6676	6752	HWI-ST1144:106:D1KJJACXX:1:1310:17917:47569	255	+
gi|139424470|ref|NC_009334.1|	6634	6710	HWI-ST1144:106:D1KJJACXX:1:1310:15593:66449	255	+
gi|139424470|ref|NC_009334.1|	285	361	HWI-ST1144:106:D1KJJACXX:1:1310:4618:69420	255	+
gi|139424470|ref|NC_009334.1|	6633	6709	HWI-ST1144:106:D1KJJACXX:1:1310:7569:90086	255	+
gi|139424470|ref|NC_009334.1|	6655	6731	HWI-ST1144:106:D1KJJACXX:1:1311:17028:14901	255	+
gi|139424470|ref|NC_009334.1|	6633	6709	HWI-ST1144:106:D1KJJACXX:1:1311:13235:23999	255	+
gi|139424470|ref|NC_009334.1|	6658	6734	HWI-ST1144:106:D1KJJACXX:1:1311:9214:24571	255	+
gi|139424470|ref|NC_009334.1|	6704	6780	HWI-ST1144:106:D1KJJACXX:1:1311:8575:27716	255	+
gi|139424470|ref|NC_009334.1|	788	864	HWI-ST1144:106:D1KJJACXX:1:1311:18535:45311	255	+
gi|139424470|ref|NC_009334.1|	6716	6792	HWI-ST1144:106:D1KJJACXX:1:1311:7731:45816	255	+
gi|139424470|ref|NC_009334.1|	6633	6709	HWI-ST1144:106:D1KJJACXX:1:1311:9085:50723	255	+
gi|139424470|ref|NC_009334.1|	154368	154444	HWI-ST1144:106:D1KJJACXX:1:1311:9891:51557	255	+
gi|139424470|ref|NC_009334.1|	6633	6709	HWI-ST1144:106:D1KJJACXX:1:1311:2809:61082	255	+
gi|139424470|ref|NC_009334.1|	6633	6709	HWI-ST1144:106:D1KJJACXX:1:1311:18186:63500	255	+
gi|139424470|ref|NC_009334.1|	6960	7036	HWI-ST1144:106:D1KJJACXX:1:1311:15549:92944	255	+
gi|139424470|ref|NC_009334.1|	6633	6709	HWI-ST1144:106:D1KJJACXX:1:1311:17831:100118	255	+
gi|139424470|ref|NC_009334.1|	6633	6709	HWI-ST1144:106:D1KJJACXX:1:1312:10259:2899	255	+
gi|139424470|ref|NC_009334.1|	6633	6709	HWI-ST1144:106:D1KJJACXX:1:1312:3227:12914	255	+
gi|139424470|ref|NC_009334.1|	6657	6733	HWI-ST1144:106:D1KJJACXX:1:1312:11831:13661	255	+
gi|139424470|ref|NC_009334.1|	6633	6709	HWI-ST1144:106:D1KJJACXX:1:1312:12905:16183	255	+
gi|139424470|ref|NC_009334.1|	6960	7036	HWI-ST1144:106:D1KJJACXX:1:1312:19873:22102	255	+
gi|139424470|ref|NC_009334.1|	6633	6709	HWI-ST1144:106:D1KJJACXX:1:1312:1990:25985	255	+
gi|139424470|ref|NC_009334.1|	6960	7036	HWI-ST1144:106:D1KJJACXX:1:1312:6063:26970	255	+
gi|139424470|ref|NC_009334.1|	6658	6734	HWI-ST1144:106:D1KJJACXX:1:1312:2192:34941	255	+
gi|139424470|ref|NC_009334.1|	46659	46735	HWI-ST1144:106:D1KJJACXX:1:1312:2520:42388	255	+
gi|139424470|ref|NC_009334.1|	23812	23888	HWI-ST1144:106:D1KJJACXX:1:1312:8847:48358	255	+
gi|139424470|ref|NC_009334.1|	20742	20818	HWI-ST1144:106:D1KJJACXX:1:1312:8847:48358	255	+
gi|139424470|ref|NC_009334.1|	17672	17748	HWI-ST1144:106:D1KJJACXX:1:1312:8847:48358	255	+
gi|139424470|ref|NC_009334.1|	14602	14678	HWI-ST1144:106:D1KJJACXX:1:1312:8847:48358	255	+
gi|139424470|ref|NC_009334.1|	33022	33098	HWI-ST1144:106:D1KJJACXX:1:1312:8847:48358	255	+
gi|139424470|ref|NC_009334.1|	29952	30028	HWI-ST1144:106:D1KJJACXX:1:1312:8847:48358	255	+
gi|139424470|ref|NC_009334.1|	26882	26958	HWI-ST1144:106:D1KJJACXX:1:1312:8847:48358	255	+
gi|139424470|ref|NC_009334.1|	33022	33098	HWI-ST1144:106:D1KJJACXX:1:1312:15609:49140	255	+
gi|139424470|ref|NC_009334.1|	29952	30028	HWI-ST1144:106:D1KJJACXX:1:1312:15609:49140	255	+
gi|139424470|ref|NC_009334.1|	26882	26958	HWI-ST1144:106:D1KJJACXX:1:1312:15609:49140	255	+
gi|139424470|ref|NC_009334.1|	23812	23888	HWI-ST1144:106:D1KJJACXX:1:1312:15609:49140	255	+
gi|139424470|ref|NC_009334.1|	20742	20818	HWI-ST1144:106:D1KJJACXX:1:1312:15609:49140	255	+
gi|139424470|ref|NC_009334.1|	17672	17748	HWI-ST1144:106:D1KJJACXX:1:1312:15609:49140	255	+
gi|139424470|ref|NC_009334.1|	14602	14678	HWI-ST1144:106:D1KJJACXX:1:1312:15609:49140	255	+
gi|139424470|ref|NC_009334.1|	6633	6709	HWI-ST1144:106:D1KJJACXX:1:1312:8346:51851	255	+
gi|139424470|ref|NC_009334.1|	6738	6814	HWI-ST1144:106:D1KJJACXX:1:1312:1346:74837	255	+
gi|139424470|ref|NC_009334.1|	16457	16533	HWI-ST1144:106:D1KJJACXX:1:1312:2078:76629	255	-
gi|139424470|ref|NC_009334.1|	13387	13463	HWI-ST1144:106:D1KJJACXX:1:1312:2078:76629	255	-
gi|139424470|ref|NC_009334.1|	34877	34953	HWI-ST1144:106:D1KJJACXX:1:1312:2078:76629	255	-
gi|139424470|ref|NC_009334.1|	31807	31883	HWI-ST1144:106:D1KJJACXX:1:1312:2078:76629	255	-
gi|139424470|ref|NC_009334.1|	28737	28813	HWI-ST1144:106:D1KJJACXX:1:1312:2078:76629	255	-
gi|139424470|ref|NC_009334.1|	25667	25743	HWI-ST1144:106:D1KJJACXX:1:1312:2078:76629	255	-
gi|139424470|ref|NC_009334.1|	22597	22673	HWI-ST1144:106:D1KJJACXX:1:1312:2078:76629	255	-
gi|139424470|ref|NC_009334.1|	19527	19603	HWI-ST1144:106:D1KJJACXX:1:1312:2078:76629	255	-
gi|139424470|ref|NC_009334.1|	6660	6736	HWI-ST1144:106:D1KJJACXX:1:1312:12376:78423	255	+
gi|139424470|ref|NC_009334.1|	6961	7037	HWI-ST1144:106:D1KJJACXX:1:1312:2867:79185	255	+
gi|139424470|ref|NC_009334.1|	6633	6709	HWI-ST1144:106:D1KJJACXX:1:1312:9489:80222	255	+
gi|139424470|ref|NC_009334.1|	6633	6709	HWI-ST1144:106:D1KJJACXX:1:1312:18799:97729	255	+
gi|139424470|ref|NC_009334.1|	7079	7155	HWI-ST1144:106:D1KJJACXX:1:1313:5266:3742	255	+
gi|139424470|ref|NC_009334.1|	788	864	HWI-ST1144:106:D1KJJACXX:1:1313:6652:19519	255	+
gi|139424470|ref|NC_009334.1|	20742	20818	HWI-ST1144:106:D1KJJACXX:1:1313:17696:20669	255	+
gi|139424470|ref|NC_009334.1|	17672	17748	HWI-ST1144:106:D1KJJACXX:1:1313:17696:20669	255	+
gi|139424470|ref|NC_009334.1|	14602	14678	HWI-ST1144:106:D1KJJACXX:1:1313:17696:20669	255	+
gi|139424470|ref|NC_009334.1|	33022	33098	HWI-ST1144:106:D1KJJACXX:1:1313:17696:20669	255	+
gi|139424470|ref|NC_009334.1|	29952	30028	HWI-ST1144:106:D1KJJACXX:1:1313:17696:20669	255	+
gi|139424470|ref|NC_009334.1|	26882	26958	HWI-ST1144:106:D1KJJACXX:1:1313:17696:20669	255	+
gi|139424470|ref|NC_009334.1|	23812	23888	HWI-ST1144:106:D1KJJACXX:1:1313:17696:20669	255	+
gi|139424470|ref|NC_009334.1|	6633	6709	HWI-ST1144:106:D1KJJACXX:1:1313:4568:20831	255	+
gi|139424470|ref|NC_009334.1|	6633	6709	HWI-ST1144:106:D1KJJACXX:1:1313:17521:21295	255	+
gi|139424470|ref|NC_009334.1|	7070	7146	HWI-ST1144:106:D1KJJACXX:1:1313:15084:28241	255	+
gi|139424470|ref|NC_009334.1|	118694	118770	HWI-ST1144:106:D1KJJACXX:1:1313:3805:31440	255	-
gi|139424470|ref|NC_009334.1|	6710	6786	HWI-ST1144:106:D1KJJACXX:1:1313:8466:38224	255	+
gi|139424470|ref|NC_009334.1|	6633	6709	HWI-ST1144:106:D1KJJACXX:1:1313:7447:42511	255	+
gi|139424470|ref|NC_009334.1|	6633	6709	HWI-ST1144:106:D1KJJACXX:1:1313:6640:87214	255	+
gi|139424470|ref|NC_009334.1|	6960	7036	HWI-ST1144:106:D1KJJACXX:1:1313:7597:96835	255	+
gi|139424470|ref|NC_009334.1|	6633	6709	HWI-ST1144:106:D1KJJACXX:1:1313:11739:96817	255	+
gi|139424470|ref|NC_009334.1|	6633	6709	HWI-ST1144:106:D1KJJACXX:1:1313:13702:96857	255	+
gi|139424470|ref|NC_009334.1|	154368	154444	HWI-ST1144:106:D1KJJACXX:1:1314:16157:4296	255	+
gi|139424470|ref|NC_009334.1|	6658	6734	HWI-ST1144:106:D1KJJACXX:1:1314:19563:10245	255	+
gi|139424470|ref|NC_009334.1|	170113	170189	HWI-ST1144:106:D1KJJACXX:1:1314:13139:13398	255	-
gi|139424470|ref|NC_009334.1|	6738	6814	HWI-ST1144:106:D1KJJACXX:1:1314:5082:18058	255	+
gi|139424470|ref|NC_009334.1|	6960	7036	HWI-ST1144:106:D1KJJACXX:1:1314:3506:24838	255	+
gi|139424470|ref|NC_009334.1|	6707	6783	HWI-ST1144:106:D1KJJACXX:1:1314:12791:30172	255	+
gi|139424470|ref|NC_009334.1|	17672	17748	HWI-ST1144:106:D1KJJACXX:1:1314:4928:36893	255	+
gi|139424470|ref|NC_009334.1|	14602	14678	HWI-ST1144:106:D1KJJACXX:1:1314:4928:36893	255	+
gi|139424470|ref|NC_009334.1|	33022	33098	HWI-ST1144:106:D1KJJACXX:1:1314:4928:36893	255	+
gi|139424470|ref|NC_009334.1|	29952	30028	HWI-ST1144:106:D1KJJACXX:1:1314:4928:36893	255	+
gi|139424470|ref|NC_009334.1|	26882	26958	HWI-ST1144:106:D1KJJACXX:1:1314:4928:36893	255	+
gi|139424470|ref|NC_009334.1|	23812	23888	HWI-ST1144:106:D1KJJACXX:1:1314:4928:36893	255	+
gi|139424470|ref|NC_009334.1|	20742	20818	HWI-ST1144:106:D1KJJACXX:1:1314:4928:36893	255	+
gi|139424470|ref|NC_009334.1|	26882	26958	HWI-ST1144:106:D1KJJACXX:1:1314:14662:40330	255	+
gi|139424470|ref|NC_009334.1|	23812	23888	HWI-ST1144:106:D1KJJACXX:1:1314:14662:40330	255	+
gi|139424470|ref|NC_009334.1|	20742	20818	HWI-ST1144:106:D1KJJACXX:1:1314:14662:40330	255	+
gi|139424470|ref|NC_009334.1|	17672	17748	HWI-ST1144:106:D1KJJACXX:1:1314:14662:40330	255	+
gi|139424470|ref|NC_009334.1|	14602	14678	HWI-ST1144:106:D1KJJACXX:1:1314:14662:40330	255	+
gi|139424470|ref|NC_009334.1|	33022	33098	HWI-ST1144:106:D1KJJACXX:1:1314:14662:40330	255	+
gi|139424470|ref|NC_009334.1|	29952	30028	HWI-ST1144:106:D1KJJACXX:1:1314:14662:40330	255	+
gi|139424470|ref|NC_009334.1|	6648	6724	HWI-ST1144:106:D1KJJACXX:1:1314:4061:41031	255	+
gi|139424470|ref|NC_009334.1|	7028	7104	HWI-ST1144:106:D1KJJACXX:1:1314:8395:46195	255	+
gi|139424470|ref|NC_009334.1|	6960	7036	HWI-ST1144:106:D1KJJACXX:1:1314:2176:49023	255	+
gi|139424470|ref|NC_009334.1|	47401	47477	HWI-ST1144:106:D1KJJACXX:1:1314:4399:60684	255	-
gi|139424470|ref|NC_009334.1|	26866	26942	HWI-ST1144:106:D1KJJACXX:1:1314:11667:61301	255	+
gi|139424470|ref|NC_009334.1|	23796	23872	HWI-ST1144:106:D1KJJACXX:1:1314:11667:61301	255	+
gi|139424470|ref|NC_009334.1|	20726	20802	HWI-ST1144:106:D1KJJACXX:1:1314:11667:61301	255	+
gi|139424470|ref|NC_009334.1|	17656	17732	HWI-ST1144:106:D1KJJACXX:1:1314:11667:61301	255	+
gi|139424470|ref|NC_009334.1|	14586	14662	HWI-ST1144:106:D1KJJACXX:1:1314:11667:61301	255	+
gi|139424470|ref|NC_009334.1|	33006	33082	HWI-ST1144:106:D1KJJACXX:1:1314:11667:61301	255	+
gi|139424470|ref|NC_009334.1|	29936	30012	HWI-ST1144:106:D1KJJACXX:1:1314:11667:61301	255	+
gi|139424470|ref|NC_009334.1|	6633	6709	HWI-ST1144:106:D1KJJACXX:1:1314:12838:74274	255	+
gi|139424470|ref|NC_009334.1|	6633	6709	HWI-ST1144:106:D1KJJACXX:1:1314:16887:76854	255	+
gi|139424470|ref|NC_009334.1|	6633	6709	HWI-ST1144:106:D1KJJACXX:1:1314:17509:78271	255	+
gi|139424470|ref|NC_009334.1|	6960	7036	HWI-ST1144:106:D1KJJACXX:1:1314:18792:81726	255	+
gi|139424470|ref|NC_009334.1|	6633	6709	HWI-ST1144:106:D1KJJACXX:1:1314:18498:83654	255	+
gi|139424470|ref|NC_009334.1|	6710	6786	HWI-ST1144:106:D1KJJACXX:1:1314:8395:86016	255	+
gi|139424470|ref|NC_009334.1|	6960	7036	HWI-ST1144:106:D1KJJACXX:1:1314:3998:86767	255	+
gi|139424470|ref|NC_009334.1|	6705	6781	HWI-ST1144:106:D1KJJACXX:1:1314:18673:88023	255	+
gi|139424470|ref|NC_009334.1|	6633	6709	HWI-ST1144:106:D1KJJACXX:1:1314:9042:90994	255	+
gi|139424470|ref|NC_009334.1|	6633	6709	HWI-ST1144:106:D1KJJACXX:1:1315:2393:2747	255	+
gi|139424470|ref|NC_009334.1|	6633	6709	HWI-ST1144:106:D1KJJACXX:1:1315:2960:5855	255	+
gi|139424470|ref|NC_009334.1|	6633	6709	HWI-ST1144:106:D1KJJACXX:1:1315:5407:7331	255	+
gi|139424470|ref|NC_009334.1|	154351	154427	HWI-ST1144:106:D1KJJACXX:1:1315:17245:12514	255	+
gi|139424470|ref|NC_009334.1|	6633	6709	HWI-ST1144:106:D1KJJACXX:1:1315:16973:14755	255	+
gi|139424470|ref|NC_009334.1|	7030	7106	HWI-ST1144:106:D1KJJACXX:1:1315:9807:15070	255	+
gi|139424470|ref|NC_009334.1|	6633	6709	HWI-ST1144:106:D1KJJACXX:1:1315:13251:19932	255	+
gi|139424470|ref|NC_009334.1|	7041	7117	HWI-ST1144:106:D1KJJACXX:1:1315:3114:27804	255	+
gi|139424470|ref|NC_009334.1|	8117	8193	HWI-ST1144:106:D1KJJACXX:1:1315:11144:30274	255	-
gi|139424470|ref|NC_009334.1|	7026	7102	HWI-ST1144:106:D1KJJACXX:1:1315:19372:33561	255	+
gi|139424470|ref|NC_009334.1|	17672	17748	HWI-ST1144:106:D1KJJACXX:1:1315:12047:43746	255	+
gi|139424470|ref|NC_009334.1|	14602	14678	HWI-ST1144:106:D1KJJACXX:1:1315:12047:43746	255	+
gi|139424470|ref|NC_009334.1|	33022	33098	HWI-ST1144:106:D1KJJACXX:1:1315:12047:43746	255	+
gi|139424470|ref|NC_009334.1|	29952	30028	HWI-ST1144:106:D1KJJACXX:1:1315:12047:43746	255	+
gi|139424470|ref|NC_009334.1|	26882	26958	HWI-ST1144:106:D1KJJACXX:1:1315:12047:43746	255	+
gi|139424470|ref|NC_009334.1|	23812	23888	HWI-ST1144:106:D1KJJACXX:1:1315:12047:43746	255	+
gi|139424470|ref|NC_009334.1|	20742	20818	HWI-ST1144:106:D1KJJACXX:1:1315:12047:43746	255	+
gi|139424470|ref|NC_009334.1|	6976	7052	HWI-ST1144:106:D1KJJACXX:1:1315:2511:45999	255	+
gi|139424470|ref|NC_009334.1|	6633	6709	HWI-ST1144:106:D1KJJACXX:1:1315:15416:54171	255	+
gi|139424470|ref|NC_009334.1|	6633	6709	HWI-ST1144:106:D1KJJACXX:1:1315:9992:58507	255	+
gi|139424470|ref|NC_009334.1|	6633	6709	HWI-ST1144:106:D1KJJACXX:1:1315:9428:61463	255	+
gi|139424470|ref|NC_009334.1|	6633	6709	HWI-ST1144:106:D1KJJACXX:1:1315:12828:61767	255	+
gi|139424470|ref|NC_009334.1|	6633	6709	HWI-ST1144:106:D1KJJACXX:1:1315:10086:62834	255	+
gi|139424470|ref|NC_009334.1|	6757	6833	HWI-ST1144:106:D1KJJACXX:1:1315:2290:87845	255	+
gi|139424470|ref|NC_009334.1|	6633	6709	HWI-ST1144:106:D1KJJACXX:1:1316:16801:18917	255	+
gi|139424470|ref|NC_009334.1|	6633	6709	HWI-ST1144:106:D1KJJACXX:1:1316:5914:19698	255	+
gi|139424470|ref|NC_009334.1|	17672	17748	HWI-ST1144:106:D1KJJACXX:1:1316:11744:29649	255	+
gi|139424470|ref|NC_009334.1|	14602	14678	HWI-ST1144:106:D1KJJACXX:1:1316:11744:29649	255	+
gi|139424470|ref|NC_009334.1|	33022	33098	HWI-ST1144:106:D1KJJACXX:1:1316:11744:29649	255	+
gi|139424470|ref|NC_009334.1|	29952	30028	HWI-ST1144:106:D1KJJACXX:1:1316:11744:29649	255	+
gi|139424470|ref|NC_009334.1|	26882	26958	HWI-ST1144:106:D1KJJACXX:1:1316:11744:29649	255	+
gi|139424470|ref|NC_009334.1|	23812	23888	HWI-ST1144:106:D1KJJACXX:1:1316:11744:29649	255	+
gi|139424470|ref|NC_009334.1|	20742	20818	HWI-ST1144:106:D1KJJACXX:1:1316:11744:29649	255	+
gi|139424470|ref|NC_009334.1|	6704	6780	HWI-ST1144:106:D1KJJACXX:1:1316:6773:34054	255	+
gi|139424470|ref|NC_009334.1|	46184	46260	HWI-ST1144:106:D1KJJACXX:1:1316:19403:46371	255	-
gi|139424470|ref|NC_009334.1|	47765	47841	HWI-ST1144:106:D1KJJACXX:1:1316:2668:48770	255	-
gi|139424470|ref|NC_009334.1|	6633	6709	HWI-ST1144:106:D1KJJACXX:1:1316:16609:52378	255	+
gi|139424470|ref|NC_009334.1|	6645	6721	HWI-ST1144:106:D1KJJACXX:1:1316:12634:54202	255	+
gi|139424470|ref|NC_009334.1|	6633	6709	HWI-ST1144:106:D1KJJACXX:1:1316:18612:57382	255	+
gi|139424470|ref|NC_009334.1|	43025	43101	HWI-ST1144:106:D1KJJACXX:1:1316:11650:57501	255	+
gi|139424470|ref|NC_009334.1|	6738	6814	HWI-ST1144:106:D1KJJACXX:1:1316:3498:63978	255	+
gi|139424470|ref|NC_009334.1|	6658	6734	HWI-ST1144:106:D1KJJACXX:1:1316:19620:68822	255	+
gi|139424470|ref|NC_009334.1|	6633	6709	HWI-ST1144:106:D1KJJACXX:1:1316:18989:75137	255	+
gi|139424470|ref|NC_009334.1|	47059	47135	HWI-ST1144:106:D1KJJACXX:1:1316:9008:83347	255	+
gi|139424470|ref|NC_009334.1|	6633	6709	HWI-ST1144:106:D1KJJACXX:1:1316:15443:85268	255	+
gi|139424470|ref|NC_009334.1|	6633	6709	HWI-ST1144:106:D1KJJACXX:1:2101:2616:4203	255	+
gi|139424470|ref|NC_009334.1|	6655	6731	HWI-ST1144:106:D1KJJACXX:1:2101:4352:32331	255	+
gi|139424470|ref|NC_009334.1|	6657	6733	HWI-ST1144:106:D1KJJACXX:1:2101:7618:35159	255	+
gi|139424470|ref|NC_009334.1|	6661	6737	HWI-ST1144:106:D1KJJACXX:1:2101:5079:56277	255	+
gi|139424470|ref|NC_009334.1|	26882	26958	HWI-ST1144:106:D1KJJACXX:1:2101:4238:80404	255	+
gi|139424470|ref|NC_009334.1|	23812	23888	HWI-ST1144:106:D1KJJACXX:1:2101:4238:80404	255	+
gi|139424470|ref|NC_009334.1|	20742	20818	HWI-ST1144:106:D1KJJACXX:1:2101:4238:80404	255	+
gi|139424470|ref|NC_009334.1|	17672	17748	HWI-ST1144:106:D1KJJACXX:1:2101:4238:80404	255	+
gi|139424470|ref|NC_009334.1|	14602	14678	HWI-ST1144:106:D1KJJACXX:1:2101:4238:80404	255	+
gi|139424470|ref|NC_009334.1|	33022	33098	HWI-ST1144:106:D1KJJACXX:1:2101:4238:80404	255	+
gi|139424470|ref|NC_009334.1|	29952	30028	HWI-ST1144:106:D1KJJACXX:1:2101:4238:80404	255	+
gi|139424470|ref|NC_009334.1|	6633	6709	HWI-ST1144:106:D1KJJACXX:1:2101:15488:97025	255	+
gi|139424470|ref|NC_009334.1|	6651	6727	HWI-ST1144:106:D1KJJACXX:1:2102:9388:5833	255	+
gi|139424470|ref|NC_009334.1|	6976	7052	HWI-ST1144:106:D1KJJACXX:1:2102:6428:10176	255	+
gi|139424470|ref|NC_009334.1|	169668	169744	HWI-ST1144:106:D1KJJACXX:1:2102:9399:10555	255	-
gi|139424470|ref|NC_009334.1|	6960	7036	HWI-ST1144:106:D1KJJACXX:1:2102:10953:12949	255	+
gi|139424470|ref|NC_009334.1|	7025	7101	HWI-ST1144:106:D1KJJACXX:1:2102:1495:16479	255	+
gi|139424470|ref|NC_009334.1|	6674	6750	HWI-ST1144:106:D1KJJACXX:1:2102:1947:16602	255	+
gi|139424470|ref|NC_009334.1|	26205	26281	HWI-ST1144:106:D1KJJACXX:1:2102:6707:23477	255	-
gi|139424470|ref|NC_009334.1|	23135	23211	HWI-ST1144:106:D1KJJACXX:1:2102:6707:23477	255	-
gi|139424470|ref|NC_009334.1|	20065	20141	HWI-ST1144:106:D1KJJACXX:1:2102:6707:23477	255	-
gi|139424470|ref|NC_009334.1|	16995	17071	HWI-ST1144:106:D1KJJACXX:1:2102:6707:23477	255	-
gi|139424470|ref|NC_009334.1|	13925	14001	HWI-ST1144:106:D1KJJACXX:1:2102:6707:23477	255	-
gi|139424470|ref|NC_009334.1|	32345	32421	HWI-ST1144:106:D1KJJACXX:1:2102:6707:23477	255	-
gi|139424470|ref|NC_009334.1|	29275	29351	HWI-ST1144:106:D1KJJACXX:1:2102:6707:23477	255	-
gi|139424470|ref|NC_009334.1|	6658	6734	HWI-ST1144:106:D1KJJACXX:1:2102:10934:24050	255	+
gi|139424470|ref|NC_009334.1|	7027	7103	HWI-ST1144:106:D1KJJACXX:1:2102:14758:24467	255	+
gi|139424470|ref|NC_009334.1|	6633	6709	HWI-ST1144:106:D1KJJACXX:1:2102:6709:28612	255	+
gi|139424470|ref|NC_009334.1|	6633	6709	HWI-ST1144:106:D1KJJACXX:1:2102:13393:29889	255	+
gi|139424470|ref|NC_009334.1|	6633	6709	HWI-ST1144:106:D1KJJACXX:1:2102:21216:37241	255	+
gi|139424470|ref|NC_009334.1|	6633	6709	HWI-ST1144:106:D1KJJACXX:1:2102:20687:46549	255	+
gi|139424470|ref|NC_009334.1|	6633	6709	HWI-ST1144:106:D1KJJACXX:1:2102:3636:54096	255	+
gi|139424470|ref|NC_009334.1|	6657	6733	HWI-ST1144:106:D1KJJACXX:1:2102:13665:56613	255	+
gi|139424470|ref|NC_009334.1|	6633	6709	HWI-ST1144:106:D1KJJACXX:1:2102:2114:58511	255	+
gi|139424470|ref|NC_009334.1|	17672	17748	HWI-ST1144:106:D1KJJACXX:1:2102:4079:73566	255	+
gi|139424470|ref|NC_009334.1|	14602	14678	HWI-ST1144:106:D1KJJACXX:1:2102:4079:73566	255	+
gi|139424470|ref|NC_009334.1|	33022	33098	HWI-ST1144:106:D1KJJACXX:1:2102:4079:73566	255	+
gi|139424470|ref|NC_009334.1|	29952	30028	HWI-ST1144:106:D1KJJACXX:1:2102:4079:73566	255	+
gi|139424470|ref|NC_009334.1|	26882	26958	HWI-ST1144:106:D1KJJACXX:1:2102:4079:73566	255	+
gi|139424470|ref|NC_009334.1|	23812	23888	HWI-ST1144:106:D1KJJACXX:1:2102:4079:73566	255	+
gi|139424470|ref|NC_009334.1|	20742	20818	HWI-ST1144:106:D1KJJACXX:1:2102:4079:73566	255	+
gi|139424470|ref|NC_009334.1|	6633	6709	HWI-ST1144:106:D1KJJACXX:1:2102:1251:92498	255	+
gi|139424470|ref|NC_009334.1|	6658	6734	HWI-ST1144:106:D1KJJACXX:1:2102:12999:99311	255	+
gi|139424470|ref|NC_009334.1|	6659	6735	HWI-ST1144:106:D1KJJACXX:1:2103:11101:2850	255	+
gi|139424470|ref|NC_009334.1|	6660	6736	HWI-ST1144:106:D1KJJACXX:1:2103:21221:11977	255	+
gi|139424470|ref|NC_009334.1|	154351	154427	HWI-ST1144:106:D1KJJACXX:1:2103:14703:19424	255	+
gi|139424470|ref|NC_009334.1|	788	864	HWI-ST1144:106:D1KJJACXX:1:2103:7693:23930	255	+
gi|139424470|ref|NC_009334.1|	7071	7147	HWI-ST1144:106:D1KJJACXX:1:2103:3273:32451	255	+
gi|139424470|ref|NC_009334.1|	6633	6709	HWI-ST1144:106:D1KJJACXX:1:2103:8064:35121	255	+
gi|139424470|ref|NC_009334.1|	6633	6709	HWI-ST1144:106:D1KJJACXX:1:2103:19798:40285	255	+
gi|139424470|ref|NC_009334.1|	6633	6709	HWI-ST1144:106:D1KJJACXX:1:2103:3875:43412	255	+
gi|139424470|ref|NC_009334.1|	788	864	HWI-ST1144:106:D1KJJACXX:1:2103:17771:52106	255	+
gi|139424470|ref|NC_009334.1|	6633	6709	HWI-ST1144:106:D1KJJACXX:1:2103:14433:64168	255	+
gi|139424470|ref|NC_009334.1|	6633	6709	HWI-ST1144:106:D1KJJACXX:1:2103:16950:74085	255	+
gi|139424470|ref|NC_009334.1|	6633	6709	HWI-ST1144:106:D1KJJACXX:1:2103:11620:75979	255	+
gi|139424470|ref|NC_009334.1|	788	864	HWI-ST1144:106:D1KJJACXX:1:2103:13563:77199	255	+
gi|139424470|ref|NC_009334.1|	788	864	HWI-ST1144:106:D1KJJACXX:1:2103:14148:81198	255	+
gi|139424470|ref|NC_009334.1|	6633	6709	HWI-ST1144:106:D1KJJACXX:1:2103:18986:82807	255	+
gi|139424470|ref|NC_009334.1|	6960	7036	HWI-ST1144:106:D1KJJACXX:1:2103:3453:90048	255	+
gi|139424470|ref|NC_009334.1|	6633	6709	HWI-ST1144:106:D1KJJACXX:1:2103:2054:93866	255	+
gi|139424470|ref|NC_009334.1|	951	1027	HWI-ST1144:106:D1KJJACXX:1:2104:3976:8726	255	+
gi|139424470|ref|NC_009334.1|	154352	154428	HWI-ST1144:106:D1KJJACXX:1:2104:14888:11976	255	+
gi|139424470|ref|NC_009334.1|	48911	48987	HWI-ST1144:106:D1KJJACXX:1:2104:20695:15350	255	+
gi|139424470|ref|NC_009334.1|	6960	7036	HWI-ST1144:106:D1KJJACXX:1:2104:14364:20140	255	+
gi|139424470|ref|NC_009334.1|	48221	48297	HWI-ST1144:106:D1KJJACXX:1:2104:1557:20252	255	-
gi|139424470|ref|NC_009334.1|	6718	6794	HWI-ST1144:106:D1KJJACXX:1:2104:14999:41566	255	+
gi|139424470|ref|NC_009334.1|	6633	6709	HWI-ST1144:106:D1KJJACXX:1:2104:16582:49776	255	+
gi|139424470|ref|NC_009334.1|	42861	42937	HWI-ST1144:106:D1KJJACXX:1:2104:2773:62851	255	+
gi|139424470|ref|NC_009334.1|	29275	29351	HWI-ST1144:106:D1KJJACXX:1:2104:1122:70662	255	-
gi|139424470|ref|NC_009334.1|	26205	26281	HWI-ST1144:106:D1KJJACXX:1:2104:1122:70662	255	-
gi|139424470|ref|NC_009334.1|	23135	23211	HWI-ST1144:106:D1KJJACXX:1:2104:1122:70662	255	-
gi|139424470|ref|NC_009334.1|	20065	20141	HWI-ST1144:106:D1KJJACXX:1:2104:1122:70662	255	-
gi|139424470|ref|NC_009334.1|	16995	17071	HWI-ST1144:106:D1KJJACXX:1:2104:1122:70662	255	-
gi|139424470|ref|NC_009334.1|	13925	14001	HWI-ST1144:106:D1KJJACXX:1:2104:1122:70662	255	-
gi|139424470|ref|NC_009334.1|	32345	32421	HWI-ST1144:106:D1KJJACXX:1:2104:1122:70662	255	-
gi|139424470|ref|NC_009334.1|	7070	7146	HWI-ST1144:106:D1KJJACXX:1:2104:3806:70829	255	+
gi|139424470|ref|NC_009334.1|	7048	7124	HWI-ST1144:106:D1KJJACXX:1:2104:8795:76075	255	+
gi|139424470|ref|NC_009334.1|	148709	148785	HWI-ST1144:106:D1KJJACXX:1:2104:6000:90295	255	+
gi|139424470|ref|NC_009334.1|	6960	7036	HWI-ST1144:106:D1KJJACXX:1:2105:8022:14509	255	+
gi|139424470|ref|NC_009334.1|	6647	6723	HWI-ST1144:106:D1KJJACXX:1:2105:18136:21043	255	+
gi|139424470|ref|NC_009334.1|	154351	154427	HWI-ST1144:106:D1KJJACXX:1:2105:1779:32275	255	+
gi|139424470|ref|NC_009334.1|	6633	6709	HWI-ST1144:106:D1KJJACXX:1:2105:7479:42943	255	+
gi|139424470|ref|NC_009334.1|	17672	17748	HWI-ST1144:106:D1KJJACXX:1:2105:1631:47066	255	+
gi|139424470|ref|NC_009334.1|	14602	14678	HWI-ST1144:106:D1KJJACXX:1:2105:1631:47066	255	+
gi|139424470|ref|NC_009334.1|	33022	33098	HWI-ST1144:106:D1KJJACXX:1:2105:1631:47066	255	+
gi|139424470|ref|NC_009334.1|	29952	30028	HWI-ST1144:106:D1KJJACXX:1:2105:1631:47066	255	+
gi|139424470|ref|NC_009334.1|	26882	26958	HWI-ST1144:106:D1KJJACXX:1:2105:1631:47066	255	+
gi|139424470|ref|NC_009334.1|	23812	23888	HWI-ST1144:106:D1KJJACXX:1:2105:1631:47066	255	+
gi|139424470|ref|NC_009334.1|	20742	20818	HWI-ST1144:106:D1KJJACXX:1:2105:1631:47066	255	+
gi|139424470|ref|NC_009334.1|	6633	6709	HWI-ST1144:106:D1KJJACXX:1:2105:10750:48108	255	+
gi|139424470|ref|NC_009334.1|	6658	6734	HWI-ST1144:106:D1KJJACXX:1:2105:11344:62795	255	+
gi|139424470|ref|NC_009334.1|	14602	14678	HWI-ST1144:106:D1KJJACXX:1:2105:14049:67499	255	+
gi|139424470|ref|NC_009334.1|	33022	33098	HWI-ST1144:106:D1KJJACXX:1:2105:14049:67499	255	+
gi|139424470|ref|NC_009334.1|	29952	30028	HWI-ST1144:106:D1KJJACXX:1:2105:14049:67499	255	+
gi|139424470|ref|NC_009334.1|	26882	26958	HWI-ST1144:106:D1KJJACXX:1:2105:14049:67499	255	+
gi|139424470|ref|NC_009334.1|	23812	23888	HWI-ST1144:106:D1KJJACXX:1:2105:14049:67499	255	+
gi|139424470|ref|NC_009334.1|	20742	20818	HWI-ST1144:106:D1KJJACXX:1:2105:14049:67499	255	+
gi|139424470|ref|NC_009334.1|	17672	17748	HWI-ST1144:106:D1KJJACXX:1:2105:14049:67499	255	+
gi|139424470|ref|NC_009334.1|	6960	7036	HWI-ST1144:106:D1KJJACXX:1:2105:8259:83070	255	+
gi|139424470|ref|NC_009334.1|	6960	7036	HWI-ST1144:106:D1KJJACXX:1:2105:9823:93767	255	+
gi|139424470|ref|NC_009334.1|	6633	6709	HWI-ST1144:106:D1KJJACXX:1:2106:6620:21198	255	+
gi|139424470|ref|NC_009334.1|	6633	6709	HWI-ST1144:106:D1KJJACXX:1:2106:13483:27189	255	+
gi|139424470|ref|NC_009334.1|	788	864	HWI-ST1144:106:D1KJJACXX:1:2106:12746:29455	255	+
gi|139424470|ref|NC_009334.1|	6633	6709	HWI-ST1144:106:D1KJJACXX:1:2106:16868:30026	255	+
gi|139424470|ref|NC_009334.1|	6633	6709	HWI-ST1144:106:D1KJJACXX:1:2106:17067:39643	255	+
gi|139424470|ref|NC_009334.1|	6677	6753	HWI-ST1144:106:D1KJJACXX:1:2106:10323:42292	255	+
gi|139424470|ref|NC_009334.1|	6633	6709	HWI-ST1144:106:D1KJJACXX:1:2106:10314:62432	255	+
gi|139424470|ref|NC_009334.1|	6715	6791	HWI-ST1144:106:D1KJJACXX:1:2106:13848:62927	255	+
gi|139424470|ref|NC_009334.1|	7070	7146	HWI-ST1144:106:D1KJJACXX:1:2106:15079:65314	255	+
gi|139424470|ref|NC_009334.1|	16995	17071	HWI-ST1144:106:D1KJJACXX:1:2106:18371:74260	255	-
gi|139424470|ref|NC_009334.1|	13925	14001	HWI-ST1144:106:D1KJJACXX:1:2106:18371:74260	255	-
gi|139424470|ref|NC_009334.1|	32345	32421	HWI-ST1144:106:D1KJJACXX:1:2106:18371:74260	255	-
gi|139424470|ref|NC_009334.1|	29275	29351	HWI-ST1144:106:D1KJJACXX:1:2106:18371:74260	255	-
gi|139424470|ref|NC_009334.1|	26205	26281	HWI-ST1144:106:D1KJJACXX:1:2106:18371:74260	255	-
gi|139424470|ref|NC_009334.1|	23135	23211	HWI-ST1144:106:D1KJJACXX:1:2106:18371:74260	255	-
gi|139424470|ref|NC_009334.1|	20065	20141	HWI-ST1144:106:D1KJJACXX:1:2106:18371:74260	255	-
gi|139424470|ref|NC_009334.1|	6739	6815	HWI-ST1144:106:D1KJJACXX:1:2106:18131:76206	255	+
gi|139424470|ref|NC_009334.1|	7077	7153	HWI-ST1144:106:D1KJJACXX:1:2106:1934:88158	255	+
gi|139424470|ref|NC_009334.1|	6716	6792	HWI-ST1144:106:D1KJJACXX:1:2106:6986:94696	255	+
gi|139424470|ref|NC_009334.1|	6718	6794	HWI-ST1144:106:D1KJJACXX:1:2106:2980:98767	255	+
gi|139424470|ref|NC_009334.1|	7029	7105	HWI-ST1144:106:D1KJJACXX:1:2106:16073:98954	255	+
gi|139424470|ref|NC_009334.1|	47661	47737	HWI-ST1144:106:D1KJJACXX:1:2106:17029:98991	255	+
gi|139424470|ref|NC_009334.1|	6633	6709	HWI-ST1144:106:D1KJJACXX:1:2107:18276:2717	255	+
gi|139424470|ref|NC_009334.1|	6633	6709	HWI-ST1144:106:D1KJJACXX:1:2107:15587:4618	255	+
gi|139424470|ref|NC_009334.1|	154351	154427	HWI-ST1144:106:D1KJJACXX:1:2107:9900:8186	255	+
gi|139424470|ref|NC_009334.1|	6633	6709	HWI-ST1144:106:D1KJJACXX:1:2107:16370:8522	255	+
gi|139424470|ref|NC_009334.1|	6633	6709	HWI-ST1144:106:D1KJJACXX:1:2107:15340:19130	255	+
gi|139424470|ref|NC_009334.1|	6633	6709	HWI-ST1144:106:D1KJJACXX:1:2107:14505:27862	255	+
gi|139424470|ref|NC_009334.1|	17672	17748	HWI-ST1144:106:D1KJJACXX:1:2107:15129:36468	255	+
gi|139424470|ref|NC_009334.1|	14602	14678	HWI-ST1144:106:D1KJJACXX:1:2107:15129:36468	255	+
gi|139424470|ref|NC_009334.1|	33022	33098	HWI-ST1144:106:D1KJJACXX:1:2107:15129:36468	255	+
gi|139424470|ref|NC_009334.1|	29952	30028	HWI-ST1144:106:D1KJJACXX:1:2107:15129:36468	255	+
gi|139424470|ref|NC_009334.1|	26882	26958	HWI-ST1144:106:D1KJJACXX:1:2107:15129:36468	255	+
gi|139424470|ref|NC_009334.1|	23812	23888	HWI-ST1144:106:D1KJJACXX:1:2107:15129:36468	255	+
gi|139424470|ref|NC_009334.1|	20742	20818	HWI-ST1144:106:D1KJJACXX:1:2107:15129:36468	255	+
gi|139424470|ref|NC_009334.1|	6704	6780	HWI-ST1144:106:D1KJJACXX:1:2107:2276:42918	255	+
gi|139424470|ref|NC_009334.1|	6648	6724	HWI-ST1144:106:D1KJJACXX:1:2107:21340:45059	255	+
gi|139424470|ref|NC_009334.1|	6633	6709	HWI-ST1144:106:D1KJJACXX:1:2107:20426:52537	255	+
gi|139424470|ref|NC_009334.1|	6633	6709	HWI-ST1144:106:D1KJJACXX:1:2107:5847:72377	255	+
gi|139424470|ref|NC_009334.1|	140402	140478	HWI-ST1144:106:D1KJJACXX:1:2107:14218:74172	255	+
gi|139424470|ref|NC_009334.1|	6665	6741	HWI-ST1144:106:D1KJJACXX:1:2107:3257:89215	255	+
gi|139424470|ref|NC_009334.1|	6633	6709	HWI-ST1144:106:D1KJJACXX:1:2107:12156:91810	255	+
gi|139424470|ref|NC_009334.1|	6644	6720	HWI-ST1144:106:D1KJJACXX:1:2107:11356:99537	255	+
gi|139424470|ref|NC_009334.1|	6960	7036	HWI-ST1144:106:D1KJJACXX:1:2108:10944:14762	255	+
gi|139424470|ref|NC_009334.1|	6633	6709	HWI-ST1144:106:D1KJJACXX:1:2108:11789:23297	255	+
gi|139424470|ref|NC_009334.1|	6633	6709	HWI-ST1144:106:D1KJJACXX:1:2108:11212:29927	255	+
gi|139424470|ref|NC_009334.1|	7081	7157	HWI-ST1144:106:D1KJJACXX:1:2108:5904:32919	255	+
gi|139424470|ref|NC_009334.1|	6718	6794	HWI-ST1144:106:D1KJJACXX:1:2108:20451:41122	255	+
gi|139424470|ref|NC_009334.1|	17672	17748	HWI-ST1144:106:D1KJJACXX:1:2108:12104:57182	255	+
gi|139424470|ref|NC_009334.1|	14602	14678	HWI-ST1144:106:D1KJJACXX:1:2108:12104:57182	255	+
gi|139424470|ref|NC_009334.1|	33022	33098	HWI-ST1144:106:D1KJJACXX:1:2108:12104:57182	255	+
gi|139424470|ref|NC_009334.1|	29952	30028	HWI-ST1144:106:D1KJJACXX:1:2108:12104:57182	255	+
gi|139424470|ref|NC_009334.1|	26882	26958	HWI-ST1144:106:D1KJJACXX:1:2108:12104:57182	255	+
gi|139424470|ref|NC_009334.1|	23812	23888	HWI-ST1144:106:D1KJJACXX:1:2108:12104:57182	255	+
gi|139424470|ref|NC_009334.1|	20742	20818	HWI-ST1144:106:D1KJJACXX:1:2108:12104:57182	255	+
gi|139424470|ref|NC_009334.1|	154351	154427	HWI-ST1144:106:D1KJJACXX:1:2108:21165:74055	255	+
gi|139424470|ref|NC_009334.1|	6704	6780	HWI-ST1144:106:D1KJJACXX:1:2108:17529:77551	255	+
gi|139424470|ref|NC_009334.1|	6658	6734	HWI-ST1144:106:D1KJJACXX:1:2108:12064:80591	255	+
gi|139424470|ref|NC_009334.1|	6742	6818	HWI-ST1144:106:D1KJJACXX:1:2108:18069:88736	255	+
gi|139424470|ref|NC_009334.1|	7048	7124	HWI-ST1144:106:D1KJJACXX:1:2108:9322:93990	255	+
gi|139424470|ref|NC_009334.1|	7076	7152	HWI-ST1144:106:D1KJJACXX:1:2109:18757:8580	255	+
gi|139424470|ref|NC_009334.1|	7042	7118	HWI-ST1144:106:D1KJJACXX:1:2109:11105:12932	255	+
gi|139424470|ref|NC_009334.1|	6960	7036	HWI-ST1144:106:D1KJJACXX:1:2109:2579:23504	255	+
gi|139424470|ref|NC_009334.1|	7024	7100	HWI-ST1144:106:D1KJJACXX:1:2109:20369:28626	255	+
gi|139424470|ref|NC_009334.1|	6655	6731	HWI-ST1144:106:D1KJJACXX:1:2109:8795:42529	255	+
gi|139424470|ref|NC_009334.1|	7081	7157	HWI-ST1144:106:D1KJJACXX:1:2109:7416:72681	255	+
gi|139424470|ref|NC_009334.1|	6633	6709	HWI-ST1144:106:D1KJJACXX:1:2109:18128:73013	255	+
gi|139424470|ref|NC_009334.1|	6634	6710	HWI-ST1144:106:D1KJJACXX:1:2109:10720:78054	255	+
gi|139424470|ref|NC_009334.1|	6960	7036	HWI-ST1144:106:D1KJJACXX:1:2109:7759:79487	255	+
gi|139424470|ref|NC_009334.1|	21785	21861	HWI-ST1144:106:D1KJJACXX:1:2109:11536:96775	255	+
gi|139424470|ref|NC_009334.1|	18715	18791	HWI-ST1144:106:D1KJJACXX:1:2109:11536:96775	255	+
gi|139424470|ref|NC_009334.1|	15645	15721	HWI-ST1144:106:D1KJJACXX:1:2109:11536:96775	255	+
gi|139424470|ref|NC_009334.1|	12575	12651	HWI-ST1144:106:D1KJJACXX:1:2109:11536:96775	255	+
gi|139424470|ref|NC_009334.1|	34065	34141	HWI-ST1144:106:D1KJJACXX:1:2109:11536:96775	255	+
gi|139424470|ref|NC_009334.1|	30995	31071	HWI-ST1144:106:D1KJJACXX:1:2109:11536:96775	255	+
gi|139424470|ref|NC_009334.1|	27925	28001	HWI-ST1144:106:D1KJJACXX:1:2109:11536:96775	255	+
gi|139424470|ref|NC_009334.1|	24855	24931	HWI-ST1144:106:D1KJJACXX:1:2109:11536:96775	255	+
gi|139424470|ref|NC_009334.1|	6660	6736	HWI-ST1144:106:D1KJJACXX:1:2110:7323:13128	255	+
gi|139424470|ref|NC_009334.1|	285	361	HWI-ST1144:106:D1KJJACXX:1:2110:18162:21223	255	+
gi|139424470|ref|NC_009334.1|	7057	7133	HWI-ST1144:106:D1KJJACXX:1:2110:5713:31941	255	+
gi|139424470|ref|NC_009334.1|	6633	6709	HWI-ST1144:106:D1KJJACXX:1:2110:18340:43825	255	+
gi|139424470|ref|NC_009334.1|	6633	6709	HWI-ST1144:106:D1KJJACXX:1:2110:3711:67227	255	+
gi|139424470|ref|NC_009334.1|	6633	6709	HWI-ST1144:106:D1KJJACXX:1:2110:7268:73641	255	+
gi|139424470|ref|NC_009334.1|	154351	154427	HWI-ST1144:106:D1KJJACXX:1:2110:3994:78141	255	+
gi|139424470|ref|NC_009334.1|	6657	6733	HWI-ST1144:106:D1KJJACXX:1:2110:7604:78872	255	+
gi|139424470|ref|NC_009334.1|	26882	26958	HWI-ST1144:106:D1KJJACXX:1:2111:4191:3213	255	+
gi|139424470|ref|NC_009334.1|	23812	23888	HWI-ST1144:106:D1KJJACXX:1:2111:4191:3213	255	+
gi|139424470|ref|NC_009334.1|	20742	20818	HWI-ST1144:106:D1KJJACXX:1:2111:4191:3213	255	+
gi|139424470|ref|NC_009334.1|	17672	17748	HWI-ST1144:106:D1KJJACXX:1:2111:4191:3213	255	+
gi|139424470|ref|NC_009334.1|	14602	14678	HWI-ST1144:106:D1KJJACXX:1:2111:4191:3213	255	+
gi|139424470|ref|NC_009334.1|	33022	33098	HWI-ST1144:106:D1KJJACXX:1:2111:4191:3213	255	+
gi|139424470|ref|NC_009334.1|	29952	30028	HWI-ST1144:106:D1KJJACXX:1:2111:4191:3213	255	+
gi|139424470|ref|NC_009334.1|	6633	6709	HWI-ST1144:106:D1KJJACXX:1:2111:17105:8682	255	+
gi|139424470|ref|NC_009334.1|	6633	6709	HWI-ST1144:106:D1KJJACXX:1:2111:11657:17084	255	+
gi|139424470|ref|NC_009334.1|	6638	6714	HWI-ST1144:106:D1KJJACXX:1:2111:6354:24133	255	+
gi|139424470|ref|NC_009334.1|	7070	7146	HWI-ST1144:106:D1KJJACXX:1:2111:11649:24712	255	+
gi|139424470|ref|NC_009334.1|	6633	6709	HWI-ST1144:106:D1KJJACXX:1:2111:11527:32307	255	+
gi|139424470|ref|NC_009334.1|	7034	7110	HWI-ST1144:106:D1KJJACXX:1:2111:11909:36370	255	+
gi|139424470|ref|NC_009334.1|	20742	20818	HWI-ST1144:106:D1KJJACXX:1:2111:6779:36582	255	+
gi|139424470|ref|NC_009334.1|	17672	17748	HWI-ST1144:106:D1KJJACXX:1:2111:6779:36582	255	+
gi|139424470|ref|NC_009334.1|	14602	14678	HWI-ST1144:106:D1KJJACXX:1:2111:6779:36582	255	+
gi|139424470|ref|NC_009334.1|	33022	33098	HWI-ST1144:106:D1KJJACXX:1:2111:6779:36582	255	+
gi|139424470|ref|NC_009334.1|	29952	30028	HWI-ST1144:106:D1KJJACXX:1:2111:6779:36582	255	+
gi|139424470|ref|NC_009334.1|	26882	26958	HWI-ST1144:106:D1KJJACXX:1:2111:6779:36582	255	+
gi|139424470|ref|NC_009334.1|	23812	23888	HWI-ST1144:106:D1KJJACXX:1:2111:6779:36582	255	+
gi|139424470|ref|NC_009334.1|	20742	20818	HWI-ST1144:106:D1KJJACXX:1:2111:15011:48692	255	+
gi|139424470|ref|NC_009334.1|	17672	17748	HWI-ST1144:106:D1KJJACXX:1:2111:15011:48692	255	+
gi|139424470|ref|NC_009334.1|	14602	14678	HWI-ST1144:106:D1KJJACXX:1:2111:15011:48692	255	+
gi|139424470|ref|NC_009334.1|	33022	33098	HWI-ST1144:106:D1KJJACXX:1:2111:15011:48692	255	+
gi|139424470|ref|NC_009334.1|	29952	30028	HWI-ST1144:106:D1KJJACXX:1:2111:15011:48692	255	+
gi|139424470|ref|NC_009334.1|	26882	26958	HWI-ST1144:106:D1KJJACXX:1:2111:15011:48692	255	+
gi|139424470|ref|NC_009334.1|	23812	23888	HWI-ST1144:106:D1KJJACXX:1:2111:15011:48692	255	+
gi|139424470|ref|NC_009334.1|	154351	154427	HWI-ST1144:106:D1KJJACXX:1:2111:13474:73315	255	+
gi|139424470|ref|NC_009334.1|	6633	6709	HWI-ST1144:106:D1KJJACXX:1:2111:4490:77258	255	+
gi|139424470|ref|NC_009334.1|	6633	6709	HWI-ST1144:106:D1KJJACXX:1:2111:18732:93705	255	+
gi|139424470|ref|NC_009334.1|	17672	17748	HWI-ST1144:106:D1KJJACXX:1:2111:15024:94248	255	+
gi|139424470|ref|NC_009334.1|	14602	14678	HWI-ST1144:106:D1KJJACXX:1:2111:15024:94248	255	+
gi|139424470|ref|NC_009334.1|	33022	33098	HWI-ST1144:106:D1KJJACXX:1:2111:15024:94248	255	+
gi|139424470|ref|NC_009334.1|	29952	30028	HWI-ST1144:106:D1KJJACXX:1:2111:15024:94248	255	+
gi|139424470|ref|NC_009334.1|	26882	26958	HWI-ST1144:106:D1KJJACXX:1:2111:15024:94248	255	+
gi|139424470|ref|NC_009334.1|	23812	23888	HWI-ST1144:106:D1KJJACXX:1:2111:15024:94248	255	+
gi|139424470|ref|NC_009334.1|	20742	20818	HWI-ST1144:106:D1KJJACXX:1:2111:15024:94248	255	+
gi|139424470|ref|NC_009334.1|	6658	6734	HWI-ST1144:106:D1KJJACXX:1:2111:18848:94408	255	+
gi|139424470|ref|NC_009334.1|	6658	6734	HWI-ST1144:106:D1KJJACXX:1:2112:11151:8967	255	+
gi|139424470|ref|NC_009334.1|	6633	6709	HWI-ST1144:106:D1KJJACXX:1:2112:9771:13928	255	+
gi|139424470|ref|NC_009334.1|	6977	7053	HWI-ST1144:106:D1KJJACXX:1:2112:5227:27472	255	+
gi|139424470|ref|NC_009334.1|	7034	7110	HWI-ST1144:106:D1KJJACXX:1:2112:4073:29403	255	+
gi|139424470|ref|NC_009334.1|	169909	169985	HWI-ST1144:106:D1KJJACXX:1:2112:3899:32534	255	-
gi|139424470|ref|NC_009334.1|	47441	47517	HWI-ST1144:106:D1KJJACXX:1:2112:7997:33323	255	+
gi|139424470|ref|NC_009334.1|	6669	6745	HWI-ST1144:106:D1KJJACXX:1:2112:8346:38197	255	+
gi|139424470|ref|NC_009334.1|	6655	6731	HWI-ST1144:106:D1KJJACXX:1:2112:17649:38919	255	+
gi|139424470|ref|NC_009334.1|	6717	6793	HWI-ST1144:106:D1KJJACXX:1:2112:18632:45351	255	+
gi|139424470|ref|NC_009334.1|	6658	6734	HWI-ST1144:106:D1KJJACXX:1:2112:12472:49459	255	+
gi|139424470|ref|NC_009334.1|	29550	29626	HWI-ST1144:106:D1KJJACXX:1:2112:13621:61457	255	-
gi|139424470|ref|NC_009334.1|	26480	26556	HWI-ST1144:106:D1KJJACXX:1:2112:13621:61457	255	-
gi|139424470|ref|NC_009334.1|	23410	23486	HWI-ST1144:106:D1KJJACXX:1:2112:13621:61457	255	-
gi|139424470|ref|NC_009334.1|	20340	20416	HWI-ST1144:106:D1KJJACXX:1:2112:13621:61457	255	-
gi|139424470|ref|NC_009334.1|	17270	17346	HWI-ST1144:106:D1KJJACXX:1:2112:13621:61457	255	-
gi|139424470|ref|NC_009334.1|	14200	14276	HWI-ST1144:106:D1KJJACXX:1:2112:13621:61457	255	-
gi|139424470|ref|NC_009334.1|	32620	32696	HWI-ST1144:106:D1KJJACXX:1:2112:13621:61457	255	-
gi|139424470|ref|NC_009334.1|	48692	48768	HWI-ST1144:106:D1KJJACXX:1:2112:17056:69767	255	+
gi|139424470|ref|NC_009334.1|	6632	6708	HWI-ST1144:106:D1KJJACXX:1:2112:19581:77420	255	+
gi|139424470|ref|NC_009334.1|	6960	7036	HWI-ST1144:106:D1KJJACXX:1:2112:19518:84685	255	+
gi|139424470|ref|NC_009334.1|	6633	6709	HWI-ST1144:106:D1KJJACXX:1:2112:6870:93045	255	+
gi|139424470|ref|NC_009334.1|	6633	6709	HWI-ST1144:106:D1KJJACXX:1:2113:15940:17855	255	+
gi|139424470|ref|NC_009334.1|	7082	7158	HWI-ST1144:106:D1KJJACXX:1:2113:12737:18849	255	+
gi|139424470|ref|NC_009334.1|	13527	13603	HWI-ST1144:106:D1KJJACXX:1:2113:17051:23023	255	+
gi|139424470|ref|NC_009334.1|	35017	35093	HWI-ST1144:106:D1KJJACXX:1:2113:17051:23023	255	+
gi|139424470|ref|NC_009334.1|	31947	32023	HWI-ST1144:106:D1KJJACXX:1:2113:17051:23023	255	+
gi|139424470|ref|NC_009334.1|	28877	28953	HWI-ST1144:106:D1KJJACXX:1:2113:17051:23023	255	+
gi|139424470|ref|NC_009334.1|	25807	25883	HWI-ST1144:106:D1KJJACXX:1:2113:17051:23023	255	+
gi|139424470|ref|NC_009334.1|	22737	22813	HWI-ST1144:106:D1KJJACXX:1:2113:17051:23023	255	+
gi|139424470|ref|NC_009334.1|	19667	19743	HWI-ST1144:106:D1KJJACXX:1:2113:17051:23023	255	+
gi|139424470|ref|NC_009334.1|	16597	16673	HWI-ST1144:106:D1KJJACXX:1:2113:17051:23023	255	+
gi|139424470|ref|NC_009334.1|	7058	7134	HWI-ST1144:106:D1KJJACXX:1:2113:8751:26812	255	+
gi|139424470|ref|NC_009334.1|	6633	6709	HWI-ST1144:106:D1KJJACXX:1:2113:8498:33674	255	+
gi|139424470|ref|NC_009334.1|	14602	14678	HWI-ST1144:106:D1KJJACXX:1:2113:16390:35111	255	+
gi|139424470|ref|NC_009334.1|	33022	33098	HWI-ST1144:106:D1KJJACXX:1:2113:16390:35111	255	+
gi|139424470|ref|NC_009334.1|	29952	30028	HWI-ST1144:106:D1KJJACXX:1:2113:16390:35111	255	+
gi|139424470|ref|NC_009334.1|	26882	26958	HWI-ST1144:106:D1KJJACXX:1:2113:16390:35111	255	+
gi|139424470|ref|NC_009334.1|	23812	23888	HWI-ST1144:106:D1KJJACXX:1:2113:16390:35111	255	+
gi|139424470|ref|NC_009334.1|	20742	20818	HWI-ST1144:106:D1KJJACXX:1:2113:16390:35111	255	+
gi|139424470|ref|NC_009334.1|	17672	17748	HWI-ST1144:106:D1KJJACXX:1:2113:16390:35111	255	+
gi|139424470|ref|NC_009334.1|	6708	6784	HWI-ST1144:106:D1KJJACXX:1:2113:3862:39078	255	+
gi|139424470|ref|NC_009334.1|	6633	6709	HWI-ST1144:106:D1KJJACXX:1:2113:10624:41806	255	+
gi|139424470|ref|NC_009334.1|	6633	6709	HWI-ST1144:106:D1KJJACXX:1:2113:16665:46397	255	+
gi|139424470|ref|NC_009334.1|	6633	6709	HWI-ST1144:106:D1KJJACXX:1:2113:20551:50180	255	+
gi|139424470|ref|NC_009334.1|	154351	154427	HWI-ST1144:106:D1KJJACXX:1:2113:4172:52772	255	+
gi|139424470|ref|NC_009334.1|	6632	6708	HWI-ST1144:106:D1KJJACXX:1:2113:7451:53564	255	+
gi|139424470|ref|NC_009334.1|	6718	6794	HWI-ST1144:106:D1KJJACXX:1:2113:5568:54132	255	+
gi|139424470|ref|NC_009334.1|	6960	7036	HWI-ST1144:106:D1KJJACXX:1:2113:9172:63244	255	+
gi|139424470|ref|NC_009334.1|	7077	7153	HWI-ST1144:106:D1KJJACXX:1:2113:6728:72430	255	+
gi|139424470|ref|NC_009334.1|	6633	6709	HWI-ST1144:106:D1KJJACXX:1:2113:3906:77297	255	+
gi|139424470|ref|NC_009334.1|	6693	6769	HWI-ST1144:106:D1KJJACXX:1:2114:8241:18128	255	+
gi|139424470|ref|NC_009334.1|	6633	6709	HWI-ST1144:106:D1KJJACXX:1:2114:18726:23109	255	+
gi|139424470|ref|NC_009334.1|	6633	6709	HWI-ST1144:106:D1KJJACXX:1:2114:5233:39554	255	+
gi|139424470|ref|NC_009334.1|	6633	6709	HWI-ST1144:106:D1KJJACXX:1:2114:14468:41736	255	+
gi|139424470|ref|NC_009334.1|	6633	6709	HWI-ST1144:106:D1KJJACXX:1:2114:13639:51561	255	+
gi|139424470|ref|NC_009334.1|	42406	42482	HWI-ST1144:106:D1KJJACXX:1:2114:4610:66841	255	+
gi|139424470|ref|NC_009334.1|	6633	6709	HWI-ST1144:106:D1KJJACXX:1:2114:11067:75982	255	+
gi|139424470|ref|NC_009334.1|	6632	6708	HWI-ST1144:106:D1KJJACXX:1:2114:6174:76031	255	+
gi|139424470|ref|NC_009334.1|	78548	78624	HWI-ST1144:106:D1KJJACXX:1:2114:19417:81930	255	+
gi|139424470|ref|NC_009334.1|	6633	6709	HWI-ST1144:106:D1KJJACXX:1:2114:8827:84166	255	+
gi|139424470|ref|NC_009334.1|	13925	14001	HWI-ST1144:106:D1KJJACXX:1:2114:4800:87619	255	-
gi|139424470|ref|NC_009334.1|	32345	32421	HWI-ST1144:106:D1KJJACXX:1:2114:4800:87619	255	-
gi|139424470|ref|NC_009334.1|	29275	29351	HWI-ST1144:106:D1KJJACXX:1:2114:4800:87619	255	-
gi|139424470|ref|NC_009334.1|	26205	26281	HWI-ST1144:106:D1KJJACXX:1:2114:4800:87619	255	-
gi|139424470|ref|NC_009334.1|	23135	23211	HWI-ST1144:106:D1KJJACXX:1:2114:4800:87619	255	-
gi|139424470|ref|NC_009334.1|	20065	20141	HWI-ST1144:106:D1KJJACXX:1:2114:4800:87619	255	-
gi|139424470|ref|NC_009334.1|	16995	17071	HWI-ST1144:106:D1KJJACXX:1:2114:4800:87619	255	-
gi|139424470|ref|NC_009334.1|	169029	169105	HWI-ST1144:106:D1KJJACXX:1:2114:14804:88959	255	-
gi|139424470|ref|NC_009334.1|	6633	6709	HWI-ST1144:106:D1KJJACXX:1:2114:11258:91123	255	+
gi|139424470|ref|NC_009334.1|	6704	6780	HWI-ST1144:106:D1KJJACXX:1:2114:7093:92391	255	+
gi|139424470|ref|NC_009334.1|	6633	6709	HWI-ST1144:106:D1KJJACXX:1:2114:13637:93900	255	+
gi|139424470|ref|NC_009334.1|	6708	6784	HWI-ST1144:106:D1KJJACXX:1:2114:17869:97255	255	+
gi|139424470|ref|NC_009334.1|	6633	6709	HWI-ST1144:106:D1KJJACXX:1:2114:20494:100263	255	+
gi|139424470|ref|NC_009334.1|	6711	6787	HWI-ST1144:106:D1KJJACXX:1:2115:20297:9219	255	+
gi|139424470|ref|NC_009334.1|	6742	6818	HWI-ST1144:106:D1KJJACXX:1:2115:2343:13560	255	+
gi|139424470|ref|NC_009334.1|	6660	6736	HWI-ST1144:106:D1KJJACXX:1:2115:15157:18522	255	+
gi|139424470|ref|NC_009334.1|	154352	154428	HWI-ST1144:106:D1KJJACXX:1:2115:19058:19009	255	+
gi|139424470|ref|NC_009334.1|	6658	6734	HWI-ST1144:106:D1KJJACXX:1:2115:18538:24781	255	+
gi|139424470|ref|NC_009334.1|	6740	6816	HWI-ST1144:106:D1KJJACXX:1:2115:6566:31493	255	+
gi|139424470|ref|NC_009334.1|	6633	6709	HWI-ST1144:106:D1KJJACXX:1:2115:1889:32008	255	+
gi|139424470|ref|NC_009334.1|	7034	7110	HWI-ST1144:106:D1KJJACXX:1:2115:11770:42893	255	+
gi|139424470|ref|NC_009334.1|	17672	17748	HWI-ST1144:106:D1KJJACXX:1:2115:10410:46081	255	+
gi|139424470|ref|NC_009334.1|	14602	14678	HWI-ST1144:106:D1KJJACXX:1:2115:10410:46081	255	+
gi|139424470|ref|NC_009334.1|	33022	33098	HWI-ST1144:106:D1KJJACXX:1:2115:10410:46081	255	+
gi|139424470|ref|NC_009334.1|	29952	30028	HWI-ST1144:106:D1KJJACXX:1:2115:10410:46081	255	+
gi|139424470|ref|NC_009334.1|	26882	26958	HWI-ST1144:106:D1KJJACXX:1:2115:10410:46081	255	+
gi|139424470|ref|NC_009334.1|	23812	23888	HWI-ST1144:106:D1KJJACXX:1:2115:10410:46081	255	+
gi|139424470|ref|NC_009334.1|	20742	20818	HWI-ST1144:106:D1KJJACXX:1:2115:10410:46081	255	+
gi|139424470|ref|NC_009334.1|	6718	6794	HWI-ST1144:106:D1KJJACXX:1:2115:9449:48975	255	+
gi|139424470|ref|NC_009334.1|	6709	6785	HWI-ST1144:106:D1KJJACXX:1:2115:1437:52521	255	+
gi|139424470|ref|NC_009334.1|	6633	6709	HWI-ST1144:106:D1KJJACXX:1:2115:6041:56714	255	+
gi|139424470|ref|NC_009334.1|	6704	6780	HWI-ST1144:106:D1KJJACXX:1:2115:1339:59517	255	+
gi|139424470|ref|NC_009334.1|	169587	169663	HWI-ST1144:106:D1KJJACXX:1:2115:10930:79148	255	-
gi|139424470|ref|NC_009334.1|	6633	6709	HWI-ST1144:106:D1KJJACXX:1:2115:11972:80687	255	+
gi|139424470|ref|NC_009334.1|	10372	10448	HWI-ST1144:106:D1KJJACXX:1:2115:5820:81665	255	-
gi|139424470|ref|NC_009334.1|	6633	6709	HWI-ST1144:106:D1KJJACXX:1:2115:5821:93021	255	+
gi|139424470|ref|NC_009334.1|	6633	6709	HWI-ST1144:106:D1KJJACXX:1:2115:7124:93820	255	+
gi|139424470|ref|NC_009334.1|	167974	168050	HWI-ST1144:106:D1KJJACXX:1:2115:20510:95653	255	-
gi|139424470|ref|NC_009334.1|	458	534	HWI-ST1144:106:D1KJJACXX:1:2115:2706:97903	255	+
gi|139424470|ref|NC_009334.1|	6704	6780	HWI-ST1144:106:D1KJJACXX:1:2116:5052:2591	255	+
gi|139424470|ref|NC_009334.1|	45974	46050	HWI-ST1144:106:D1KJJACXX:1:2116:18643:4648	255	-
gi|139424470|ref|NC_009334.1|	6633	6709	HWI-ST1144:106:D1KJJACXX:1:2116:4788:5396	255	+
gi|139424470|ref|NC_009334.1|	19667	19743	HWI-ST1144:106:D1KJJACXX:1:2116:16298:17145	255	+
gi|139424470|ref|NC_009334.1|	16597	16673	HWI-ST1144:106:D1KJJACXX:1:2116:16298:17145	255	+
gi|139424470|ref|NC_009334.1|	13527	13603	HWI-ST1144:106:D1KJJACXX:1:2116:16298:17145	255	+
gi|139424470|ref|NC_009334.1|	35017	35093	HWI-ST1144:106:D1KJJACXX:1:2116:16298:17145	255	+
gi|139424470|ref|NC_009334.1|	31947	32023	HWI-ST1144:106:D1KJJACXX:1:2116:16298:17145	255	+
gi|139424470|ref|NC_009334.1|	28877	28953	HWI-ST1144:106:D1KJJACXX:1:2116:16298:17145	255	+
gi|139424470|ref|NC_009334.1|	25807	25883	HWI-ST1144:106:D1KJJACXX:1:2116:16298:17145	255	+
gi|139424470|ref|NC_009334.1|	22737	22813	HWI-ST1144:106:D1KJJACXX:1:2116:16298:17145	255	+
gi|139424470|ref|NC_009334.1|	6709	6785	HWI-ST1144:106:D1KJJACXX:1:2116:14760:18046	255	+
gi|139424470|ref|NC_009334.1|	6633	6709	HWI-ST1144:106:D1KJJACXX:1:2116:10923:26360	255	+
gi|139424470|ref|NC_009334.1|	172253	172329	HWI-ST1144:106:D1KJJACXX:1:2116:1441:28780	255	+
gi|139424470|ref|NC_009334.1|	171151	171227	HWI-ST1144:106:D1KJJACXX:1:2116:1441:28780	255	+
gi|139424470|ref|NC_009334.1|	171709	171785	HWI-ST1144:106:D1KJJACXX:1:2116:1441:28780	255	+
gi|139424470|ref|NC_009334.1|	6657	6733	HWI-ST1144:106:D1KJJACXX:1:2116:8653:31574	255	+
gi|139424470|ref|NC_009334.1|	6762	6838	HWI-ST1144:106:D1KJJACXX:1:2116:1629:39140	255	+
gi|139424470|ref|NC_009334.1|	6658	6734	HWI-ST1144:106:D1KJJACXX:1:2116:14571:41957	255	+
gi|139424470|ref|NC_009334.1|	6633	6709	HWI-ST1144:106:D1KJJACXX:1:2116:2660:42773	255	+
gi|139424470|ref|NC_009334.1|	6633	6709	HWI-ST1144:106:D1KJJACXX:1:2116:20734:61282	255	+
gi|139424470|ref|NC_009334.1|	6976	7052	HWI-ST1144:106:D1KJJACXX:1:2116:1908:75760	255	+
gi|139424470|ref|NC_009334.1|	6703	6779	HWI-ST1144:106:D1KJJACXX:1:2116:20038:80458	255	+
gi|139424470|ref|NC_009334.1|	7070	7146	HWI-ST1144:106:D1KJJACXX:1:2116:7091:83465	255	+
gi|139424470|ref|NC_009334.1|	11337	11413	HWI-ST1144:106:D1KJJACXX:1:2116:5559:86527	255	+
gi|139424470|ref|NC_009334.1|	6633	6709	HWI-ST1144:106:D1KJJACXX:1:2116:20627:93263	255	+
gi|139424470|ref|NC_009334.1|	7057	7133	HWI-ST1144:106:D1KJJACXX:1:2116:15631:100124	255	+
gi|139424470|ref|NC_009334.1|	7045	7121	HWI-ST1144:106:D1KJJACXX:1:2116:21206:100199	255	+
gi|139424470|ref|NC_009334.1|	6633	6709	HWI-ST1144:106:D1KJJACXX:1:2116:14798:100427	255	+
gi|139424470|ref|NC_009334.1|	16995	17071	HWI-ST1144:106:D1KJJACXX:1:2201:19085:16088	255	-
gi|139424470|ref|NC_009334.1|	13925	14001	HWI-ST1144:106:D1KJJACXX:1:2201:19085:16088	255	-
gi|139424470|ref|NC_009334.1|	32345	32421	HWI-ST1144:106:D1KJJACXX:1:2201:19085:16088	255	-
gi|139424470|ref|NC_009334.1|	29275	29351	HWI-ST1144:106:D1KJJACXX:1:2201:19085:16088	255	-
gi|139424470|ref|NC_009334.1|	26205	26281	HWI-ST1144:106:D1KJJACXX:1:2201:19085:16088	255	-
gi|139424470|ref|NC_009334.1|	23135	23211	HWI-ST1144:106:D1KJJACXX:1:2201:19085:16088	255	-
gi|139424470|ref|NC_009334.1|	20065	20141	HWI-ST1144:106:D1KJJACXX:1:2201:19085:16088	255	-
gi|139424470|ref|NC_009334.1|	170113	170189	HWI-ST1144:106:D1KJJACXX:1:2201:15562:22032	255	-
gi|139424470|ref|NC_009334.1|	6718	6794	HWI-ST1144:106:D1KJJACXX:1:2201:6178:22319	255	+
gi|139424470|ref|NC_009334.1|	6633	6709	HWI-ST1144:106:D1KJJACXX:1:2201:12081:29937	255	+
gi|139424470|ref|NC_009334.1|	42785	42861	HWI-ST1144:106:D1KJJACXX:1:2201:16036:38225	255	+
gi|139424470|ref|NC_009334.1|	48809	48885	HWI-ST1144:106:D1KJJACXX:1:2201:12428:46633	255	+
gi|139424470|ref|NC_009334.1|	17672	17748	HWI-ST1144:106:D1KJJACXX:1:2201:20131:51421	255	+
gi|139424470|ref|NC_009334.1|	14602	14678	HWI-ST1144:106:D1KJJACXX:1:2201:20131:51421	255	+
gi|139424470|ref|NC_009334.1|	33022	33098	HWI-ST1144:106:D1KJJACXX:1:2201:20131:51421	255	+
gi|139424470|ref|NC_009334.1|	29952	30028	HWI-ST1144:106:D1KJJACXX:1:2201:20131:51421	255	+
gi|139424470|ref|NC_009334.1|	26882	26958	HWI-ST1144:106:D1KJJACXX:1:2201:20131:51421	255	+
gi|139424470|ref|NC_009334.1|	23812	23888	HWI-ST1144:106:D1KJJACXX:1:2201:20131:51421	255	+
gi|139424470|ref|NC_009334.1|	20742	20818	HWI-ST1144:106:D1KJJACXX:1:2201:20131:51421	255	+
gi|139424470|ref|NC_009334.1|	6658	6734	HWI-ST1144:106:D1KJJACXX:1:2201:2910:51550	255	+
gi|139424470|ref|NC_009334.1|	6710	6786	HWI-ST1144:106:D1KJJACXX:1:2201:4927:61122	255	+
gi|139424470|ref|NC_009334.1|	6675	6751	HWI-ST1144:106:D1KJJACXX:1:2201:18164:74680	255	+
gi|139424470|ref|NC_009334.1|	154351	154427	HWI-ST1144:106:D1KJJACXX:1:2201:7139:85338	255	+
gi|139424470|ref|NC_009334.1|	6633	6709	HWI-ST1144:106:D1KJJACXX:1:2201:11220:90620	255	+
gi|139424470|ref|NC_009334.1|	6633	6709	HWI-ST1144:106:D1KJJACXX:1:2201:11033:91171	255	+
gi|139424470|ref|NC_009334.1|	6633	6709	HWI-ST1144:106:D1KJJACXX:1:2202:4993:30604	255	+
gi|139424470|ref|NC_009334.1|	44022	44098	HWI-ST1144:106:D1KJJACXX:1:2202:18397:41418	255	+
gi|139424470|ref|NC_009334.1|	6718	6794	HWI-ST1144:106:D1KJJACXX:1:2202:2381:49454	255	+
gi|139424470|ref|NC_009334.1|	6710	6786	HWI-ST1144:106:D1KJJACXX:1:2202:8463:50930	255	+
gi|139424470|ref|NC_009334.1|	6633	6709	HWI-ST1144:106:D1KJJACXX:1:2202:10043:51099	255	+
gi|139424470|ref|NC_009334.1|	6641	6717	HWI-ST1144:106:D1KJJACXX:1:2202:6864:52772	255	+
gi|139424470|ref|NC_009334.1|	154351	154427	HWI-ST1144:106:D1KJJACXX:1:2202:1490:66578	255	+
gi|139424470|ref|NC_009334.1|	788	864	HWI-ST1144:106:D1KJJACXX:1:2202:5750:85339	255	+
gi|139424470|ref|NC_009334.1|	6633	6709	HWI-ST1144:106:D1KJJACXX:1:2202:13640:87150	255	+
gi|139424470|ref|NC_009334.1|	6973	7049	HWI-ST1144:106:D1KJJACXX:1:2202:9557:89029	255	+
gi|139424470|ref|NC_009334.1|	6633	6709	HWI-ST1144:106:D1KJJACXX:1:2203:7297:3150	255	+
gi|139424470|ref|NC_009334.1|	6658	6734	HWI-ST1144:106:D1KJJACXX:1:2203:6457:8644	255	+
gi|139424470|ref|NC_009334.1|	7070	7146	HWI-ST1144:106:D1KJJACXX:1:2203:3610:30164	255	+
gi|139424470|ref|NC_009334.1|	6657	6733	HWI-ST1144:106:D1KJJACXX:1:2203:6839:42111	255	+
gi|139424470|ref|NC_009334.1|	6960	7036	HWI-ST1144:106:D1KJJACXX:1:2203:11514:52400	255	+
gi|139424470|ref|NC_009334.1|	6633	6709	HWI-ST1144:106:D1KJJACXX:1:2203:18146:57663	255	+
gi|139424470|ref|NC_009334.1|	6718	6794	HWI-ST1144:106:D1KJJACXX:1:2203:12463:57964	255	+
gi|139424470|ref|NC_009334.1|	6664	6740	HWI-ST1144:106:D1KJJACXX:1:2203:15149:62107	255	+
gi|139424470|ref|NC_009334.1|	6633	6709	HWI-ST1144:106:D1KJJACXX:1:2203:19327:68177	255	+
gi|139424470|ref|NC_009334.1|	26882	26958	HWI-ST1144:106:D1KJJACXX:1:2203:2456:71360	255	+
gi|139424470|ref|NC_009334.1|	23812	23888	HWI-ST1144:106:D1KJJACXX:1:2203:2456:71360	255	+
gi|139424470|ref|NC_009334.1|	20742	20818	HWI-ST1144:106:D1KJJACXX:1:2203:2456:71360	255	+
gi|139424470|ref|NC_009334.1|	17672	17748	HWI-ST1144:106:D1KJJACXX:1:2203:2456:71360	255	+
gi|139424470|ref|NC_009334.1|	14602	14678	HWI-ST1144:106:D1KJJACXX:1:2203:2456:71360	255	+
gi|139424470|ref|NC_009334.1|	33022	33098	HWI-ST1144:106:D1KJJACXX:1:2203:2456:71360	255	+
gi|139424470|ref|NC_009334.1|	29952	30028	HWI-ST1144:106:D1KJJACXX:1:2203:2456:71360	255	+
gi|139424470|ref|NC_009334.1|	6982	7058	HWI-ST1144:106:D1KJJACXX:1:2203:9109:79965	255	+
gi|139424470|ref|NC_009334.1|	6715	6791	HWI-ST1144:106:D1KJJACXX:1:2203:13517:87773	255	+
gi|139424470|ref|NC_009334.1|	6633	6709	HWI-ST1144:106:D1KJJACXX:1:2203:19870:93713	255	+
gi|139424470|ref|NC_009334.1|	6646	6722	HWI-ST1144:106:D1KJJACXX:1:2203:21302:99025	255	+
gi|139424470|ref|NC_009334.1|	7004	7080	HWI-ST1144:106:D1KJJACXX:1:2203:9460:99983	255	+
gi|139424470|ref|NC_009334.1|	7070	7146	HWI-ST1144:106:D1KJJACXX:1:2204:16224:7381	255	+
gi|139424470|ref|NC_009334.1|	951	1027	HWI-ST1144:106:D1KJJACXX:1:2204:7073:8743	255	+
gi|139424470|ref|NC_009334.1|	6718	6794	HWI-ST1144:106:D1KJJACXX:1:2204:13660:9217	255	+
gi|139424470|ref|NC_009334.1|	47411	47487	HWI-ST1144:106:D1KJJACXX:1:2204:12396:18304	255	-
gi|139424470|ref|NC_009334.1|	6705	6781	HWI-ST1144:106:D1KJJACXX:1:2204:12829:38177	255	+
gi|139424470|ref|NC_009334.1|	23812	23888	HWI-ST1144:106:D1KJJACXX:1:2204:16564:44585	255	+
gi|139424470|ref|NC_009334.1|	20742	20818	HWI-ST1144:106:D1KJJACXX:1:2204:16564:44585	255	+
gi|139424470|ref|NC_009334.1|	17672	17748	HWI-ST1144:106:D1KJJACXX:1:2204:16564:44585	255	+
gi|139424470|ref|NC_009334.1|	14602	14678	HWI-ST1144:106:D1KJJACXX:1:2204:16564:44585	255	+
gi|139424470|ref|NC_009334.1|	33022	33098	HWI-ST1144:106:D1KJJACXX:1:2204:16564:44585	255	+
gi|139424470|ref|NC_009334.1|	29952	30028	HWI-ST1144:106:D1KJJACXX:1:2204:16564:44585	255	+
gi|139424470|ref|NC_009334.1|	26882	26958	HWI-ST1144:106:D1KJJACXX:1:2204:16564:44585	255	+
gi|139424470|ref|NC_009334.1|	6633	6709	HWI-ST1144:106:D1KJJACXX:1:2204:11167:53320	255	+
gi|139424470|ref|NC_009334.1|	6709	6785	HWI-ST1144:106:D1KJJACXX:1:2204:9046:68091	255	+
gi|139424470|ref|NC_009334.1|	6646	6722	HWI-ST1144:106:D1KJJACXX:1:2204:5331:79391	255	+
gi|139424470|ref|NC_009334.1|	6647	6723	HWI-ST1144:106:D1KJJACXX:1:2204:8343:83525	255	+
gi|139424470|ref|NC_009334.1|	6740	6816	HWI-ST1144:106:D1KJJACXX:1:2204:18899:86980	255	+
gi|139424470|ref|NC_009334.1|	6633	6709	HWI-ST1144:106:D1KJJACXX:1:2204:1845:93054	255	+
gi|139424470|ref|NC_009334.1|	6633	6709	HWI-ST1144:106:D1KJJACXX:1:2205:5879:10865	255	+
gi|139424470|ref|NC_009334.1|	6633	6709	HWI-ST1144:106:D1KJJACXX:1:2205:2965:24836	255	+
gi|139424470|ref|NC_009334.1|	6633	6709	HWI-ST1144:106:D1KJJACXX:1:2205:11308:34480	255	+
gi|139424470|ref|NC_009334.1|	140402	140478	HWI-ST1144:106:D1KJJACXX:1:2205:15145:41773	255	+
gi|139424470|ref|NC_009334.1|	6633	6709	HWI-ST1144:106:D1KJJACXX:1:2205:21100:46689	255	+
gi|139424470|ref|NC_009334.1|	6657	6733	HWI-ST1144:106:D1KJJACXX:1:2205:16575:62422	255	+
gi|139424470|ref|NC_009334.1|	6633	6709	HWI-ST1144:106:D1KJJACXX:1:2205:20495:67829	255	+
gi|139424470|ref|NC_009334.1|	6633	6709	HWI-ST1144:106:D1KJJACXX:1:2205:18103:81554	255	+
gi|139424470|ref|NC_009334.1|	6633	6709	HWI-ST1144:106:D1KJJACXX:1:2205:14579:89293	255	+
gi|139424470|ref|NC_009334.1|	6651	6727	HWI-ST1144:106:D1KJJACXX:1:2205:5477:90761	255	+
gi|139424470|ref|NC_009334.1|	6710	6786	HWI-ST1144:106:D1KJJACXX:1:2206:5648:10632	255	+
gi|139424470|ref|NC_009334.1|	6718	6794	HWI-ST1144:106:D1KJJACXX:1:2206:16413:11538	255	+
gi|139424470|ref|NC_009334.1|	951	1027	HWI-ST1144:106:D1KJJACXX:1:2206:19245:16417	255	+
gi|139424470|ref|NC_009334.1|	6656	6732	HWI-ST1144:106:D1KJJACXX:1:2206:6681:25867	255	+
gi|139424470|ref|NC_009334.1|	788	864	HWI-ST1144:106:D1KJJACXX:1:2206:2880:31143	255	+
gi|139424470|ref|NC_009334.1|	6633	6709	HWI-ST1144:106:D1KJJACXX:1:2206:7773:34430	255	+
gi|139424470|ref|NC_009334.1|	6633	6709	HWI-ST1144:106:D1KJJACXX:1:2206:10995:41629	255	+
gi|139424470|ref|NC_009334.1|	951	1027	HWI-ST1144:106:D1KJJACXX:1:2206:13354:45115	255	+
gi|139424470|ref|NC_009334.1|	6633	6709	HWI-ST1144:106:D1KJJACXX:1:2206:18496:45044	255	+
gi|139424470|ref|NC_009334.1|	6633	6709	HWI-ST1144:106:D1KJJACXX:1:2206:14131:45989	255	+
gi|139424470|ref|NC_009334.1|	7030	7106	HWI-ST1144:106:D1KJJACXX:1:2206:17445:52936	255	+
gi|139424470|ref|NC_009334.1|	6633	6709	HWI-ST1144:106:D1KJJACXX:1:2206:20641:71009	255	+
gi|139424470|ref|NC_009334.1|	20065	20141	HWI-ST1144:106:D1KJJACXX:1:2206:11707:80792	255	-
gi|139424470|ref|NC_009334.1|	16995	17071	HWI-ST1144:106:D1KJJACXX:1:2206:11707:80792	255	-
gi|139424470|ref|NC_009334.1|	13925	14001	HWI-ST1144:106:D1KJJACXX:1:2206:11707:80792	255	-
gi|139424470|ref|NC_009334.1|	32345	32421	HWI-ST1144:106:D1KJJACXX:1:2206:11707:80792	255	-
gi|139424470|ref|NC_009334.1|	29275	29351	HWI-ST1144:106:D1KJJACXX:1:2206:11707:80792	255	-
gi|139424470|ref|NC_009334.1|	26205	26281	HWI-ST1144:106:D1KJJACXX:1:2206:11707:80792	255	-
gi|139424470|ref|NC_009334.1|	23135	23211	HWI-ST1144:106:D1KJJACXX:1:2206:11707:80792	255	-
gi|139424470|ref|NC_009334.1|	6633	6709	HWI-ST1144:106:D1KJJACXX:1:2206:10533:82477	255	+
gi|139424470|ref|NC_009334.1|	6633	6709	HWI-ST1144:106:D1KJJACXX:1:2206:12373:94560	255	+
gi|139424470|ref|NC_009334.1|	6633	6709	HWI-ST1144:106:D1KJJACXX:1:2206:10477:96352	255	+
gi|139424470|ref|NC_009334.1|	6633	6709	HWI-ST1144:106:D1KJJACXX:1:2207:16768:27923	255	+
gi|139424470|ref|NC_009334.1|	6633	6709	HWI-ST1144:106:D1KJJACXX:1:2207:4692:31797	255	+
gi|139424470|ref|NC_009334.1|	146332	146408	HWI-ST1144:106:D1KJJACXX:1:2207:20269:33159	255	+
gi|139424470|ref|NC_009334.1|	6633	6709	HWI-ST1144:106:D1KJJACXX:1:2207:13485:35579	255	+
gi|139424470|ref|NC_009334.1|	6660	6736	HWI-ST1144:106:D1KJJACXX:1:2207:8293:36198	255	+
gi|139424470|ref|NC_009334.1|	6633	6709	HWI-ST1144:106:D1KJJACXX:1:2207:2253:36401	255	+
gi|139424470|ref|NC_009334.1|	6633	6709	HWI-ST1144:106:D1KJJACXX:1:2207:18524:39721	255	+
gi|139424470|ref|NC_009334.1|	48641	48717	HWI-ST1144:106:D1KJJACXX:1:2207:12550:41311	255	+
gi|139424470|ref|NC_009334.1|	154350	154426	HWI-ST1144:106:D1KJJACXX:1:2207:20245:49944	255	+
gi|139424470|ref|NC_009334.1|	6633	6709	HWI-ST1144:106:D1KJJACXX:1:2207:5981:89280	255	+
gi|139424470|ref|NC_009334.1|	17672	17748	HWI-ST1144:106:D1KJJACXX:1:2207:11963:92668	255	+
gi|139424470|ref|NC_009334.1|	14602	14678	HWI-ST1144:106:D1KJJACXX:1:2207:11963:92668	255	+
gi|139424470|ref|NC_009334.1|	33022	33098	HWI-ST1144:106:D1KJJACXX:1:2207:11963:92668	255	+
gi|139424470|ref|NC_009334.1|	29952	30028	HWI-ST1144:106:D1KJJACXX:1:2207:11963:92668	255	+
gi|139424470|ref|NC_009334.1|	26882	26958	HWI-ST1144:106:D1KJJACXX:1:2207:11963:92668	255	+
gi|139424470|ref|NC_009334.1|	23812	23888	HWI-ST1144:106:D1KJJACXX:1:2207:11963:92668	255	+
gi|139424470|ref|NC_009334.1|	20742	20818	HWI-ST1144:106:D1KJJACXX:1:2207:11963:92668	255	+
gi|139424470|ref|NC_009334.1|	7070	7146	HWI-ST1144:106:D1KJJACXX:1:2208:14376:3504	255	+
gi|139424470|ref|NC_009334.1|	140487	140563	HWI-ST1144:106:D1KJJACXX:1:2208:2755:4025	255	+
gi|139424470|ref|NC_009334.1|	6633	6709	HWI-ST1144:106:D1KJJACXX:1:2208:16003:4636	255	+
gi|139424470|ref|NC_009334.1|	6633	6709	HWI-ST1144:106:D1KJJACXX:1:2208:2621:5357	255	+
gi|139424470|ref|NC_009334.1|	43025	43101	HWI-ST1144:106:D1KJJACXX:1:2208:6139:6258	255	+
gi|139424470|ref|NC_009334.1|	6633	6709	HWI-ST1144:106:D1KJJACXX:1:2208:16940:7726	255	+
gi|139424470|ref|NC_009334.1|	6633	6709	HWI-ST1144:106:D1KJJACXX:1:2208:1669:11363	255	+
gi|139424470|ref|NC_009334.1|	6702	6778	HWI-ST1144:106:D1KJJACXX:1:2208:10139:12021	255	+
gi|139424470|ref|NC_009334.1|	6633	6709	HWI-ST1144:106:D1KJJACXX:1:2208:18691:16445	255	+
gi|139424470|ref|NC_009334.1|	29275	29351	HWI-ST1144:106:D1KJJACXX:1:2208:15687:25994	255	-
gi|139424470|ref|NC_009334.1|	26205	26281	HWI-ST1144:106:D1KJJACXX:1:2208:15687:25994	255	-
gi|139424470|ref|NC_009334.1|	23135	23211	HWI-ST1144:106:D1KJJACXX:1:2208:15687:25994	255	-
gi|139424470|ref|NC_009334.1|	20065	20141	HWI-ST1144:106:D1KJJACXX:1:2208:15687:25994	255	-
gi|139424470|ref|NC_009334.1|	16995	17071	HWI-ST1144:106:D1KJJACXX:1:2208:15687:25994	255	-
gi|139424470|ref|NC_009334.1|	13925	14001	HWI-ST1144:106:D1KJJACXX:1:2208:15687:25994	255	-
gi|139424470|ref|NC_009334.1|	32345	32421	HWI-ST1144:106:D1KJJACXX:1:2208:15687:25994	255	-
gi|139424470|ref|NC_009334.1|	6633	6709	HWI-ST1144:106:D1KJJACXX:1:2208:9706:28826	255	+
gi|139424470|ref|NC_009334.1|	14602	14678	HWI-ST1144:106:D1KJJACXX:1:2208:15394:34333	255	+
gi|139424470|ref|NC_009334.1|	33022	33098	HWI-ST1144:106:D1KJJACXX:1:2208:15394:34333	255	+
gi|139424470|ref|NC_009334.1|	29952	30028	HWI-ST1144:106:D1KJJACXX:1:2208:15394:34333	255	+
gi|139424470|ref|NC_009334.1|	26882	26958	HWI-ST1144:106:D1KJJACXX:1:2208:15394:34333	255	+
gi|139424470|ref|NC_009334.1|	23812	23888	HWI-ST1144:106:D1KJJACXX:1:2208:15394:34333	255	+
gi|139424470|ref|NC_009334.1|	20742	20818	HWI-ST1144:106:D1KJJACXX:1:2208:15394:34333	255	+
gi|139424470|ref|NC_009334.1|	17672	17748	HWI-ST1144:106:D1KJJACXX:1:2208:15394:34333	255	+
gi|139424470|ref|NC_009334.1|	6960	7036	HWI-ST1144:106:D1KJJACXX:1:2208:6922:39941	255	+
gi|139424470|ref|NC_009334.1|	6633	6709	HWI-ST1144:106:D1KJJACXX:1:2208:19666:45965	255	+
gi|139424470|ref|NC_009334.1|	6633	6709	HWI-ST1144:106:D1KJJACXX:1:2208:15097:48052	255	+
gi|139424470|ref|NC_009334.1|	6633	6709	HWI-ST1144:106:D1KJJACXX:1:2208:16054:49293	255	+
gi|139424470|ref|NC_009334.1|	786	862	HWI-ST1144:106:D1KJJACXX:1:2208:16226:56533	255	+
gi|139424470|ref|NC_009334.1|	7022	7098	HWI-ST1144:106:D1KJJACXX:1:2208:15629:69549	255	+
gi|139424470|ref|NC_009334.1|	7029	7105	HWI-ST1144:106:D1KJJACXX:1:2208:3969:80120	255	+
gi|139424470|ref|NC_009334.1|	6633	6709	HWI-ST1144:106:D1KJJACXX:1:2208:10789:82259	255	+
gi|139424470|ref|NC_009334.1|	7032	7108	HWI-ST1144:106:D1KJJACXX:1:2208:6180:84858	255	+
gi|139424470|ref|NC_009334.1|	29952	30028	HWI-ST1144:106:D1KJJACXX:1:2208:13860:87786	255	+
gi|139424470|ref|NC_009334.1|	26882	26958	HWI-ST1144:106:D1KJJACXX:1:2208:13860:87786	255	+
gi|139424470|ref|NC_009334.1|	23812	23888	HWI-ST1144:106:D1KJJACXX:1:2208:13860:87786	255	+
gi|139424470|ref|NC_009334.1|	20742	20818	HWI-ST1144:106:D1KJJACXX:1:2208:13860:87786	255	+
gi|139424470|ref|NC_009334.1|	17672	17748	HWI-ST1144:106:D1KJJACXX:1:2208:13860:87786	255	+
gi|139424470|ref|NC_009334.1|	14602	14678	HWI-ST1144:106:D1KJJACXX:1:2208:13860:87786	255	+
gi|139424470|ref|NC_009334.1|	33022	33098	HWI-ST1144:106:D1KJJACXX:1:2208:13860:87786	255	+
gi|139424470|ref|NC_009334.1|	6633	6709	HWI-ST1144:106:D1KJJACXX:1:2208:7268:97395	255	+
gi|139424470|ref|NC_009334.1|	6633	6709	HWI-ST1144:106:D1KJJACXX:1:2209:1893:2415	255	+
gi|139424470|ref|NC_009334.1|	41589	41665	HWI-ST1144:106:D1KJJACXX:1:2209:2497:6187	255	+
gi|139424470|ref|NC_009334.1|	7057	7133	HWI-ST1144:106:D1KJJACXX:1:2209:1540:11274	255	+
gi|139424470|ref|NC_009334.1|	140402	140478	HWI-ST1144:106:D1KJJACXX:1:2209:8269:14664	255	+
gi|139424470|ref|NC_009334.1|	7023	7099	HWI-ST1144:106:D1KJJACXX:1:2209:17876:31761	255	+
gi|139424470|ref|NC_009334.1|	6704	6780	HWI-ST1144:106:D1KJJACXX:1:2209:8793:35069	255	+
gi|139424470|ref|NC_009334.1|	167990	168066	HWI-ST1144:106:D1KJJACXX:1:2209:21212:54863	255	-
gi|139424470|ref|NC_009334.1|	170113	170189	HWI-ST1144:106:D1KJJACXX:1:2209:9125:55830	255	-
gi|139424470|ref|NC_009334.1|	6658	6734	HWI-ST1144:106:D1KJJACXX:1:2209:16983:60855	255	+
gi|139424470|ref|NC_009334.1|	951	1027	HWI-ST1144:106:D1KJJACXX:1:2209:18857:85094	255	+
gi|139424470|ref|NC_009334.1|	6633	6709	HWI-ST1144:106:D1KJJACXX:1:2209:3038:89865	255	+
gi|139424470|ref|NC_009334.1|	6710	6786	HWI-ST1144:106:D1KJJACXX:1:2209:3170:90788	255	+
gi|139424470|ref|NC_009334.1|	6633	6709	HWI-ST1144:106:D1KJJACXX:1:2209:17020:91681	255	+
gi|139424470|ref|NC_009334.1|	6718	6794	HWI-ST1144:106:D1KJJACXX:1:2209:18828:92712	255	+
gi|139424470|ref|NC_009334.1|	17672	17748	HWI-ST1144:106:D1KJJACXX:1:2209:19037:96985	255	+
gi|139424470|ref|NC_009334.1|	14602	14678	HWI-ST1144:106:D1KJJACXX:1:2209:19037:96985	255	+
gi|139424470|ref|NC_009334.1|	33022	33098	HWI-ST1144:106:D1KJJACXX:1:2209:19037:96985	255	+
gi|139424470|ref|NC_009334.1|	29952	30028	HWI-ST1144:106:D1KJJACXX:1:2209:19037:96985	255	+
gi|139424470|ref|NC_009334.1|	26882	26958	HWI-ST1144:106:D1KJJACXX:1:2209:19037:96985	255	+
gi|139424470|ref|NC_009334.1|	23812	23888	HWI-ST1144:106:D1KJJACXX:1:2209:19037:96985	255	+
gi|139424470|ref|NC_009334.1|	20742	20818	HWI-ST1144:106:D1KJJACXX:1:2209:19037:96985	255	+
gi|139424470|ref|NC_009334.1|	6633	6709	HWI-ST1144:106:D1KJJACXX:1:2210:11186:15749	255	+
gi|139424470|ref|NC_009334.1|	154351	154427	HWI-ST1144:106:D1KJJACXX:1:2210:16812:19896	255	+
gi|139424470|ref|NC_009334.1|	6633	6709	HWI-ST1144:106:D1KJJACXX:1:2210:8894:31347	255	+
gi|139424470|ref|NC_009334.1|	6740	6816	HWI-ST1144:106:D1KJJACXX:1:2210:16676:68457	255	+
gi|139424470|ref|NC_009334.1|	11932	12008	HWI-ST1144:106:D1KJJACXX:1:2210:17613:71906	255	+
gi|139424470|ref|NC_009334.1|	7057	7133	HWI-ST1144:106:D1KJJACXX:1:2210:18097:74968	255	+
gi|139424470|ref|NC_009334.1|	23812	23888	HWI-ST1144:106:D1KJJACXX:1:2210:2578:77233	255	+
gi|139424470|ref|NC_009334.1|	20742	20818	HWI-ST1144:106:D1KJJACXX:1:2210:2578:77233	255	+
gi|139424470|ref|NC_009334.1|	17672	17748	HWI-ST1144:106:D1KJJACXX:1:2210:2578:77233	255	+
gi|139424470|ref|NC_009334.1|	14602	14678	HWI-ST1144:106:D1KJJACXX:1:2210:2578:77233	255	+
gi|139424470|ref|NC_009334.1|	33022	33098	HWI-ST1144:106:D1KJJACXX:1:2210:2578:77233	255	+
gi|139424470|ref|NC_009334.1|	29952	30028	HWI-ST1144:106:D1KJJACXX:1:2210:2578:77233	255	+
gi|139424470|ref|NC_009334.1|	26882	26958	HWI-ST1144:106:D1KJJACXX:1:2210:2578:77233	255	+
gi|139424470|ref|NC_009334.1|	20742	20818	HWI-ST1144:106:D1KJJACXX:1:2210:9228:79896	255	+
gi|139424470|ref|NC_009334.1|	17672	17748	HWI-ST1144:106:D1KJJACXX:1:2210:9228:79896	255	+
gi|139424470|ref|NC_009334.1|	14602	14678	HWI-ST1144:106:D1KJJACXX:1:2210:9228:79896	255	+
gi|139424470|ref|NC_009334.1|	33022	33098	HWI-ST1144:106:D1KJJACXX:1:2210:9228:79896	255	+
gi|139424470|ref|NC_009334.1|	29952	30028	HWI-ST1144:106:D1KJJACXX:1:2210:9228:79896	255	+
gi|139424470|ref|NC_009334.1|	26882	26958	HWI-ST1144:106:D1KJJACXX:1:2210:9228:79896	255	+
gi|139424470|ref|NC_009334.1|	23812	23888	HWI-ST1144:106:D1KJJACXX:1:2210:9228:79896	255	+
gi|139424470|ref|NC_009334.1|	6996	7072	HWI-ST1144:106:D1KJJACXX:1:2210:2030:87376	255	+
gi|139424470|ref|NC_009334.1|	7032	7108	HWI-ST1144:106:D1KJJACXX:1:2210:13277:92276	255	+
gi|139424470|ref|NC_009334.1|	6633	6709	HWI-ST1144:106:D1KJJACXX:1:2210:12415:96123	255	+
gi|139424470|ref|NC_009334.1|	6977	7053	HWI-ST1144:106:D1KJJACXX:1:2210:13261:100489	255	+
gi|139424470|ref|NC_009334.1|	6633	6709	HWI-ST1144:106:D1KJJACXX:1:2211:9274:5632	255	+
gi|139424470|ref|NC_009334.1|	6633	6709	HWI-ST1144:106:D1KJJACXX:1:2211:19323:13262	255	+
gi|139424470|ref|NC_009334.1|	6633	6709	HWI-ST1144:106:D1KJJACXX:1:2211:12333:13934	255	+
gi|139424470|ref|NC_009334.1|	6762	6838	HWI-ST1144:106:D1KJJACXX:1:2211:1986:16501	255	+
gi|139424470|ref|NC_009334.1|	43144	43220	HWI-ST1144:106:D1KJJACXX:1:2211:10340:16537	255	+
gi|139424470|ref|NC_009334.1|	6658	6734	HWI-ST1144:106:D1KJJACXX:1:2211:7152:18162	255	+
gi|139424470|ref|NC_009334.1|	6633	6709	HWI-ST1144:106:D1KJJACXX:1:2211:5062:27489	255	+
gi|139424470|ref|NC_009334.1|	11015	11091	HWI-ST1144:106:D1KJJACXX:1:2211:3172:29643	255	-
gi|139424470|ref|NC_009334.1|	7004	7080	HWI-ST1144:106:D1KJJACXX:1:2211:21245:44668	255	+
gi|139424470|ref|NC_009334.1|	6976	7052	HWI-ST1144:106:D1KJJACXX:1:2211:17925:57568	255	+
gi|139424470|ref|NC_009334.1|	6657	6733	HWI-ST1144:106:D1KJJACXX:1:2211:3124:65016	255	+
gi|139424470|ref|NC_009334.1|	6657	6733	HWI-ST1144:106:D1KJJACXX:1:2211:1414:81044	255	+
gi|139424470|ref|NC_009334.1|	6658	6734	HWI-ST1144:106:D1KJJACXX:1:2211:16632:81481	255	+
gi|139424470|ref|NC_009334.1|	6633	6709	HWI-ST1144:106:D1KJJACXX:1:2211:20867:85297	255	+
gi|139424470|ref|NC_009334.1|	6633	6709	HWI-ST1144:106:D1KJJACXX:1:2211:17022:86063	255	+
gi|139424470|ref|NC_009334.1|	14602	14678	HWI-ST1144:106:D1KJJACXX:1:2212:13097:14809	255	+
gi|139424470|ref|NC_009334.1|	33022	33098	HWI-ST1144:106:D1KJJACXX:1:2212:13097:14809	255	+
gi|139424470|ref|NC_009334.1|	29952	30028	HWI-ST1144:106:D1KJJACXX:1:2212:13097:14809	255	+
gi|139424470|ref|NC_009334.1|	26882	26958	HWI-ST1144:106:D1KJJACXX:1:2212:13097:14809	255	+
gi|139424470|ref|NC_009334.1|	23812	23888	HWI-ST1144:106:D1KJJACXX:1:2212:13097:14809	255	+
gi|139424470|ref|NC_009334.1|	20742	20818	HWI-ST1144:106:D1KJJACXX:1:2212:13097:14809	255	+
gi|139424470|ref|NC_009334.1|	17672	17748	HWI-ST1144:106:D1KJJACXX:1:2212:13097:14809	255	+
gi|139424470|ref|NC_009334.1|	7038	7114	HWI-ST1144:106:D1KJJACXX:1:2212:12385:18930	255	+
gi|139424470|ref|NC_009334.1|	6732	6808	HWI-ST1144:106:D1KJJACXX:1:2212:18190:26615	255	+
gi|139424470|ref|NC_009334.1|	6705	6781	HWI-ST1144:106:D1KJJACXX:1:2212:14056:30131	255	+
gi|139424470|ref|NC_009334.1|	6633	6709	HWI-ST1144:106:D1KJJACXX:1:2212:8855:35986	255	+
gi|139424470|ref|NC_009334.1|	6633	6709	HWI-ST1144:106:D1KJJACXX:1:2212:20644:43418	255	+
gi|139424470|ref|NC_009334.1|	6632	6708	HWI-ST1144:106:D1KJJACXX:1:2212:3744:47986	255	+
gi|139424470|ref|NC_009334.1|	6633	6709	HWI-ST1144:106:D1KJJACXX:1:2212:10185:55011	255	+
gi|139424470|ref|NC_009334.1|	6638	6714	HWI-ST1144:106:D1KJJACXX:1:2212:10340:71110	255	+
gi|139424470|ref|NC_009334.1|	6715	6791	HWI-ST1144:106:D1KJJACXX:1:2212:10039:72740	255	+
gi|139424470|ref|NC_009334.1|	6633	6709	HWI-ST1144:106:D1KJJACXX:1:2212:21304:73710	255	+
gi|139424470|ref|NC_009334.1|	154350	154426	HWI-ST1144:106:D1KJJACXX:1:2212:10550:88750	255	+
gi|139424470|ref|NC_009334.1|	6633	6709	HWI-ST1144:106:D1KJJACXX:1:2213:14387:10609	255	+
gi|139424470|ref|NC_009334.1|	23812	23888	HWI-ST1144:106:D1KJJACXX:1:2213:11379:16568	255	+
gi|139424470|ref|NC_009334.1|	20742	20818	HWI-ST1144:106:D1KJJACXX:1:2213:11379:16568	255	+
gi|139424470|ref|NC_009334.1|	17672	17748	HWI-ST1144:106:D1KJJACXX:1:2213:11379:16568	255	+
gi|139424470|ref|NC_009334.1|	14602	14678	HWI-ST1144:106:D1KJJACXX:1:2213:11379:16568	255	+
gi|139424470|ref|NC_009334.1|	33022	33098	HWI-ST1144:106:D1KJJACXX:1:2213:11379:16568	255	+
gi|139424470|ref|NC_009334.1|	29952	30028	HWI-ST1144:106:D1KJJACXX:1:2213:11379:16568	255	+
gi|139424470|ref|NC_009334.1|	26882	26958	HWI-ST1144:106:D1KJJACXX:1:2213:11379:16568	255	+
gi|139424470|ref|NC_009334.1|	6633	6709	HWI-ST1144:106:D1KJJACXX:1:2213:2723:17267	255	+
gi|139424470|ref|NC_009334.1|	6633	6709	HWI-ST1144:106:D1KJJACXX:1:2213:6592:21438	255	+
gi|139424470|ref|NC_009334.1|	6660	6736	HWI-ST1144:106:D1KJJACXX:1:2213:20951:39272	255	+
gi|139424470|ref|NC_009334.1|	29952	30028	HWI-ST1144:106:D1KJJACXX:1:2213:16900:41782	255	+
gi|139424470|ref|NC_009334.1|	26882	26958	HWI-ST1144:106:D1KJJACXX:1:2213:16900:41782	255	+
gi|139424470|ref|NC_009334.1|	23812	23888	HWI-ST1144:106:D1KJJACXX:1:2213:16900:41782	255	+
gi|139424470|ref|NC_009334.1|	20742	20818	HWI-ST1144:106:D1KJJACXX:1:2213:16900:41782	255	+
gi|139424470|ref|NC_009334.1|	17672	17748	HWI-ST1144:106:D1KJJACXX:1:2213:16900:41782	255	+
gi|139424470|ref|NC_009334.1|	14602	14678	HWI-ST1144:106:D1KJJACXX:1:2213:16900:41782	255	+
gi|139424470|ref|NC_009334.1|	33022	33098	HWI-ST1144:106:D1KJJACXX:1:2213:16900:41782	255	+
gi|139424470|ref|NC_009334.1|	47811	47887	HWI-ST1144:106:D1KJJACXX:1:2213:3149:64115	255	-
gi|139424470|ref|NC_009334.1|	71103	71179	HWI-ST1144:106:D1KJJACXX:1:2213:10503:67075	255	-
gi|139424470|ref|NC_009334.1|	7070	7146	HWI-ST1144:106:D1KJJACXX:1:2213:13656:68473	255	+
gi|139424470|ref|NC_009334.1|	7023	7099	HWI-ST1144:106:D1KJJACXX:1:2213:20309:73336	255	+
gi|139424470|ref|NC_009334.1|	6633	6709	HWI-ST1144:106:D1KJJACXX:1:2213:2536:79299	255	+
gi|139424470|ref|NC_009334.1|	6654	6730	HWI-ST1144:106:D1KJJACXX:1:2213:9237:84180	255	+
gi|139424470|ref|NC_009334.1|	6633	6709	HWI-ST1144:106:D1KJJACXX:1:2213:10568:84181	255	+
gi|139424470|ref|NC_009334.1|	6633	6709	HWI-ST1144:106:D1KJJACXX:1:2213:21162:84218	255	+
gi|139424470|ref|NC_009334.1|	7055	7131	HWI-ST1144:106:D1KJJACXX:1:2213:15499:85150	255	+
gi|139424470|ref|NC_009334.1|	6633	6709	HWI-ST1144:106:D1KJJACXX:1:2213:11254:86261	255	+
gi|139424470|ref|NC_009334.1|	6633	6709	HWI-ST1144:106:D1KJJACXX:1:2213:10568:88328	255	+
gi|139424470|ref|NC_009334.1|	6958	7034	HWI-ST1144:106:D1KJJACXX:1:2213:10416:91891	255	+
gi|139424470|ref|NC_009334.1|	6710	6786	HWI-ST1144:106:D1KJJACXX:1:2214:17411:9745	255	+
gi|139424470|ref|NC_009334.1|	6726	6802	HWI-ST1144:106:D1KJJACXX:1:2214:13375:10664	255	+
gi|139424470|ref|NC_009334.1|	7022	7098	HWI-ST1144:106:D1KJJACXX:1:2214:10552:12609	255	+
gi|139424470|ref|NC_009334.1|	32354	32430	HWI-ST1144:106:D1KJJACXX:1:2214:9791:15145	255	+
gi|139424470|ref|NC_009334.1|	29284	29360	HWI-ST1144:106:D1KJJACXX:1:2214:9791:15145	255	+
gi|139424470|ref|NC_009334.1|	26214	26290	HWI-ST1144:106:D1KJJACXX:1:2214:9791:15145	255	+
gi|139424470|ref|NC_009334.1|	23144	23220	HWI-ST1144:106:D1KJJACXX:1:2214:9791:15145	255	+
gi|139424470|ref|NC_009334.1|	20074	20150	HWI-ST1144:106:D1KJJACXX:1:2214:9791:15145	255	+
gi|139424470|ref|NC_009334.1|	17004	17080	HWI-ST1144:106:D1KJJACXX:1:2214:9791:15145	255	+
gi|139424470|ref|NC_009334.1|	13934	14010	HWI-ST1144:106:D1KJJACXX:1:2214:9791:15145	255	+
gi|139424470|ref|NC_009334.1|	7081	7157	HWI-ST1144:106:D1KJJACXX:1:2214:7509:19739	255	+
gi|139424470|ref|NC_009334.1|	6656	6732	HWI-ST1144:106:D1KJJACXX:1:2214:7205:28622	255	+
gi|139424470|ref|NC_009334.1|	6633	6709	HWI-ST1144:106:D1KJJACXX:1:2214:17212:35845	255	+
gi|139424470|ref|NC_009334.1|	20742	20818	HWI-ST1144:106:D1KJJACXX:1:2214:18771:42968	255	+
gi|139424470|ref|NC_009334.1|	17672	17748	HWI-ST1144:106:D1KJJACXX:1:2214:18771:42968	255	+
gi|139424470|ref|NC_009334.1|	14602	14678	HWI-ST1144:106:D1KJJACXX:1:2214:18771:42968	255	+
gi|139424470|ref|NC_009334.1|	33022	33098	HWI-ST1144:106:D1KJJACXX:1:2214:18771:42968	255	+
gi|139424470|ref|NC_009334.1|	29952	30028	HWI-ST1144:106:D1KJJACXX:1:2214:18771:42968	255	+
gi|139424470|ref|NC_009334.1|	26882	26958	HWI-ST1144:106:D1KJJACXX:1:2214:18771:42968	255	+
gi|139424470|ref|NC_009334.1|	23812	23888	HWI-ST1144:106:D1KJJACXX:1:2214:18771:42968	255	+
gi|139424470|ref|NC_009334.1|	6727	6803	HWI-ST1144:106:D1KJJACXX:1:2214:13091:46585	255	+
gi|139424470|ref|NC_009334.1|	6649	6725	HWI-ST1144:106:D1KJJACXX:1:2214:20907:58749	255	+
gi|139424470|ref|NC_009334.1|	14602	14678	HWI-ST1144:106:D1KJJACXX:1:2214:7368:58777	255	+
gi|139424470|ref|NC_009334.1|	33022	33098	HWI-ST1144:106:D1KJJACXX:1:2214:7368:58777	255	+
gi|139424470|ref|NC_009334.1|	29952	30028	HWI-ST1144:106:D1KJJACXX:1:2214:7368:58777	255	+
gi|139424470|ref|NC_009334.1|	26882	26958	HWI-ST1144:106:D1KJJACXX:1:2214:7368:58777	255	+
gi|139424470|ref|NC_009334.1|	23812	23888	HWI-ST1144:106:D1KJJACXX:1:2214:7368:58777	255	+
gi|139424470|ref|NC_009334.1|	20742	20818	HWI-ST1144:106:D1KJJACXX:1:2214:7368:58777	255	+
gi|139424470|ref|NC_009334.1|	17672	17748	HWI-ST1144:106:D1KJJACXX:1:2214:7368:58777	255	+
gi|139424470|ref|NC_009334.1|	7030	7106	HWI-ST1144:106:D1KJJACXX:1:2214:15227:58761	255	+
gi|139424470|ref|NC_009334.1|	6633	6709	HWI-ST1144:106:D1KJJACXX:1:2214:19696:62160	255	+
gi|139424470|ref|NC_009334.1|	6633	6709	HWI-ST1144:106:D1KJJACXX:1:2214:13119:63072	255	+
gi|139424470|ref|NC_009334.1|	7070	7146	HWI-ST1144:106:D1KJJACXX:1:2214:10714:72668	255	+
gi|139424470|ref|NC_009334.1|	6657	6733	HWI-ST1144:106:D1KJJACXX:1:2214:8691:73005	255	+
gi|139424470|ref|NC_009334.1|	42425	42501	HWI-ST1144:106:D1KJJACXX:1:2214:3463:82120	255	+
gi|139424470|ref|NC_009334.1|	6662	6738	HWI-ST1144:106:D1KJJACXX:1:2214:15234:96668	255	+
gi|139424470|ref|NC_009334.1|	6633	6709	HWI-ST1144:106:D1KJJACXX:1:2214:11850:97302	255	+
gi|139424470|ref|NC_009334.1|	458	534	HWI-ST1144:106:D1KJJACXX:1:2215:15968:10155	255	+
gi|139424470|ref|NC_009334.1|	29952	30028	HWI-ST1144:106:D1KJJACXX:1:2215:16756:16338	255	+
gi|139424470|ref|NC_009334.1|	26882	26958	HWI-ST1144:106:D1KJJACXX:1:2215:16756:16338	255	+
gi|139424470|ref|NC_009334.1|	23812	23888	HWI-ST1144:106:D1KJJACXX:1:2215:16756:16338	255	+
gi|139424470|ref|NC_009334.1|	20742	20818	HWI-ST1144:106:D1KJJACXX:1:2215:16756:16338	255	+
gi|139424470|ref|NC_009334.1|	17672	17748	HWI-ST1144:106:D1KJJACXX:1:2215:16756:16338	255	+
gi|139424470|ref|NC_009334.1|	14602	14678	HWI-ST1144:106:D1KJJACXX:1:2215:16756:16338	255	+
gi|139424470|ref|NC_009334.1|	33022	33098	HWI-ST1144:106:D1KJJACXX:1:2215:16756:16338	255	+
gi|139424470|ref|NC_009334.1|	6657	6733	HWI-ST1144:106:D1KJJACXX:1:2215:3192:37116	255	+
gi|139424470|ref|NC_009334.1|	17672	17748	HWI-ST1144:106:D1KJJACXX:1:2215:19124:37603	255	+
gi|139424470|ref|NC_009334.1|	14602	14678	HWI-ST1144:106:D1KJJACXX:1:2215:19124:37603	255	+
gi|139424470|ref|NC_009334.1|	33022	33098	HWI-ST1144:106:D1KJJACXX:1:2215:19124:37603	255	+
gi|139424470|ref|NC_009334.1|	29952	30028	HWI-ST1144:106:D1KJJACXX:1:2215:19124:37603	255	+
gi|139424470|ref|NC_009334.1|	26882	26958	HWI-ST1144:106:D1KJJACXX:1:2215:19124:37603	255	+
gi|139424470|ref|NC_009334.1|	23812	23888	HWI-ST1144:106:D1KJJACXX:1:2215:19124:37603	255	+
gi|139424470|ref|NC_009334.1|	20742	20818	HWI-ST1144:106:D1KJJACXX:1:2215:19124:37603	255	+
gi|139424470|ref|NC_009334.1|	6633	6709	HWI-ST1144:106:D1KJJACXX:1:2215:17870:53087	255	+
gi|139424470|ref|NC_009334.1|	6633	6709	HWI-ST1144:106:D1KJJACXX:1:2215:13882:56275	255	+
gi|139424470|ref|NC_009334.1|	29952	30028	HWI-ST1144:106:D1KJJACXX:1:2215:1919:56580	255	+
gi|139424470|ref|NC_009334.1|	26882	26958	HWI-ST1144:106:D1KJJACXX:1:2215:1919:56580	255	+
gi|139424470|ref|NC_009334.1|	23812	23888	HWI-ST1144:106:D1KJJACXX:1:2215:1919:56580	255	+
gi|139424470|ref|NC_009334.1|	20742	20818	HWI-ST1144:106:D1KJJACXX:1:2215:1919:56580	255	+
gi|139424470|ref|NC_009334.1|	17672	17748	HWI-ST1144:106:D1KJJACXX:1:2215:1919:56580	255	+
gi|139424470|ref|NC_009334.1|	14602	14678	HWI-ST1144:106:D1KJJACXX:1:2215:1919:56580	255	+
gi|139424470|ref|NC_009334.1|	33022	33098	HWI-ST1144:106:D1KJJACXX:1:2215:1919:56580	255	+
gi|139424470|ref|NC_009334.1|	3046	3122	HWI-ST1144:106:D1KJJACXX:1:2215:5645:70000	255	+
gi|139424470|ref|NC_009334.1|	6984	7060	HWI-ST1144:106:D1KJJACXX:1:2215:1944:80128	255	+
gi|139424470|ref|NC_009334.1|	6633	6709	HWI-ST1144:106:D1KJJACXX:1:2215:18988:80053	255	+
gi|139424470|ref|NC_009334.1|	788	864	HWI-ST1144:106:D1KJJACXX:1:2215:10629:85625	255	+
gi|139424470|ref|NC_009334.1|	6676	6752	HWI-ST1144:106:D1KJJACXX:1:2216:4039:5452	255	+
gi|139424470|ref|NC_009334.1|	6633	6709	HWI-ST1144:106:D1KJJACXX:1:2216:19568:12702	255	+
gi|139424470|ref|NC_009334.1|	7070	7146	HWI-ST1144:106:D1KJJACXX:1:2216:7058:15827	255	+
gi|139424470|ref|NC_009334.1|	6633	6709	HWI-ST1144:106:D1KJJACXX:1:2216:13704:29778	255	+
gi|139424470|ref|NC_009334.1|	41971	42047	HWI-ST1144:106:D1KJJACXX:1:2216:6867:33711	255	+
gi|139424470|ref|NC_009334.1|	6633	6709	HWI-ST1144:106:D1KJJACXX:1:2216:7441:34055	255	+
gi|139424470|ref|NC_009334.1|	45214	45290	HWI-ST1144:106:D1KJJACXX:1:2216:14782:55988	255	-
gi|139424470|ref|NC_009334.1|	6701	6777	HWI-ST1144:106:D1KJJACXX:1:2216:8024:63247	255	+
gi|139424470|ref|NC_009334.1|	7023	7099	HWI-ST1144:106:D1KJJACXX:1:2216:14296:69149	255	+
gi|139424470|ref|NC_009334.1|	14602	14678	HWI-ST1144:106:D1KJJACXX:1:2216:15002:72405	255	+
gi|139424470|ref|NC_009334.1|	33022	33098	HWI-ST1144:106:D1KJJACXX:1:2216:15002:72405	255	+
gi|139424470|ref|NC_009334.1|	29952	30028	HWI-ST1144:106:D1KJJACXX:1:2216:15002:72405	255	+
gi|139424470|ref|NC_009334.1|	26882	26958	HWI-ST1144:106:D1KJJACXX:1:2216:15002:72405	255	+
gi|139424470|ref|NC_009334.1|	23812	23888	HWI-ST1144:106:D1KJJACXX:1:2216:15002:72405	255	+
gi|139424470|ref|NC_009334.1|	20742	20818	HWI-ST1144:106:D1KJJACXX:1:2216:15002:72405	255	+
gi|139424470|ref|NC_009334.1|	17672	17748	HWI-ST1144:106:D1KJJACXX:1:2216:15002:72405	255	+
gi|139424470|ref|NC_009334.1|	6660	6736	HWI-ST1144:106:D1KJJACXX:1:2216:2493:76599	255	+
gi|139424470|ref|NC_009334.1|	7022	7098	HWI-ST1144:106:D1KJJACXX:1:2216:19112:84755	255	+
gi|139424470|ref|NC_009334.1|	6655	6731	HWI-ST1144:106:D1KJJACXX:1:2216:12895:97844	255	+
gi|139424470|ref|NC_009334.1|	6633	6709	HWI-ST1144:106:D1KJJACXX:1:2301:5133:5668	255	+
gi|139424470|ref|NC_009334.1|	6665	6741	HWI-ST1144:106:D1KJJACXX:1:2301:15519:23597	255	+
gi|139424470|ref|NC_009334.1|	6633	6709	HWI-ST1144:106:D1KJJACXX:1:2301:20462:55416	255	+
gi|139424470|ref|NC_009334.1|	6633	6709	HWI-ST1144:106:D1KJJACXX:1:2301:11748:56932	255	+
gi|139424470|ref|NC_009334.1|	6696	6772	HWI-ST1144:106:D1KJJACXX:1:2301:10776:89897	255	+
gi|139424470|ref|NC_009334.1|	6633	6709	HWI-ST1144:106:D1KJJACXX:1:2301:20486:93189	255	+
gi|139424470|ref|NC_009334.1|	6633	6709	HWI-ST1144:106:D1KJJACXX:1:2301:4162:96321	255	+
gi|139424470|ref|NC_009334.1|	46391	46467	HWI-ST1144:106:D1KJJACXX:1:2301:21342:96491	255	-
gi|139424470|ref|NC_009334.1|	29952	30028	HWI-ST1144:106:D1KJJACXX:1:2302:19940:15404	255	+
gi|139424470|ref|NC_009334.1|	26882	26958	HWI-ST1144:106:D1KJJACXX:1:2302:19940:15404	255	+
gi|139424470|ref|NC_009334.1|	23812	23888	HWI-ST1144:106:D1KJJACXX:1:2302:19940:15404	255	+
gi|139424470|ref|NC_009334.1|	20742	20818	HWI-ST1144:106:D1KJJACXX:1:2302:19940:15404	255	+
gi|139424470|ref|NC_009334.1|	17672	17748	HWI-ST1144:106:D1KJJACXX:1:2302:19940:15404	255	+
gi|139424470|ref|NC_009334.1|	14602	14678	HWI-ST1144:106:D1KJJACXX:1:2302:19940:15404	255	+
gi|139424470|ref|NC_009334.1|	33022	33098	HWI-ST1144:106:D1KJJACXX:1:2302:19940:15404	255	+
gi|139424470|ref|NC_009334.1|	951	1027	HWI-ST1144:106:D1KJJACXX:1:2302:17621:29370	255	+
gi|139424470|ref|NC_009334.1|	6662	6738	HWI-ST1144:106:D1KJJACXX:1:2302:15401:39024	255	+
gi|139424470|ref|NC_009334.1|	6633	6709	HWI-ST1144:106:D1KJJACXX:1:2302:14450:41790	255	+
gi|139424470|ref|NC_009334.1|	6708	6784	HWI-ST1144:106:D1KJJACXX:1:2302:17683:41827	255	+
gi|139424470|ref|NC_009334.1|	6657	6733	HWI-ST1144:106:D1KJJACXX:1:2302:14925:45971	255	+
gi|139424470|ref|NC_009334.1|	6660	6736	HWI-ST1144:106:D1KJJACXX:1:2302:18826:52802	255	+
gi|139424470|ref|NC_009334.1|	6633	6709	HWI-ST1144:106:D1KJJACXX:1:2302:3741:54633	255	+
gi|139424470|ref|NC_009334.1|	6633	6709	HWI-ST1144:106:D1KJJACXX:1:2302:19700:55158	255	+
gi|139424470|ref|NC_009334.1|	6659	6735	HWI-ST1144:106:D1KJJACXX:1:2302:8239:57483	255	+
gi|139424470|ref|NC_009334.1|	6960	7036	HWI-ST1144:106:D1KJJACXX:1:2302:19574:58791	255	+
gi|139424470|ref|NC_009334.1|	6633	6709	HWI-ST1144:106:D1KJJACXX:1:2302:11493:63747	255	+
gi|139424470|ref|NC_009334.1|	6660	6736	HWI-ST1144:106:D1KJJACXX:1:2302:10275:68306	255	+
gi|139424470|ref|NC_009334.1|	6633	6709	HWI-ST1144:106:D1KJJACXX:1:2303:7691:7642	255	+
gi|139424470|ref|NC_009334.1|	6658	6734	HWI-ST1144:106:D1KJJACXX:1:2303:10695:12880	255	+
gi|139424470|ref|NC_009334.1|	6633	6709	HWI-ST1144:106:D1KJJACXX:1:2303:8545:16500	255	+
gi|139424470|ref|NC_009334.1|	6977	7053	HWI-ST1144:106:D1KJJACXX:1:2303:13311:19643	255	+
gi|139424470|ref|NC_009334.1|	6633	6709	HWI-ST1144:106:D1KJJACXX:1:2303:5933:19847	255	+
gi|139424470|ref|NC_009334.1|	6704	6780	HWI-ST1144:106:D1KJJACXX:1:2303:5007:55840	255	+
gi|139424470|ref|NC_009334.1|	7070	7146	HWI-ST1144:106:D1KJJACXX:1:2303:12191:65043	255	+
gi|139424470|ref|NC_009334.1|	33022	33098	HWI-ST1144:106:D1KJJACXX:1:2303:13800:66199	255	+
gi|139424470|ref|NC_009334.1|	29952	30028	HWI-ST1144:106:D1KJJACXX:1:2303:13800:66199	255	+
gi|139424470|ref|NC_009334.1|	26882	26958	HWI-ST1144:106:D1KJJACXX:1:2303:13800:66199	255	+
gi|139424470|ref|NC_009334.1|	23812	23888	HWI-ST1144:106:D1KJJACXX:1:2303:13800:66199	255	+
gi|139424470|ref|NC_009334.1|	20742	20818	HWI-ST1144:106:D1KJJACXX:1:2303:13800:66199	255	+
gi|139424470|ref|NC_009334.1|	17672	17748	HWI-ST1144:106:D1KJJACXX:1:2303:13800:66199	255	+
gi|139424470|ref|NC_009334.1|	14602	14678	HWI-ST1144:106:D1KJJACXX:1:2303:13800:66199	255	+
gi|139424470|ref|NC_009334.1|	7070	7146	HWI-ST1144:106:D1KJJACXX:1:2303:2565:69653	255	+
gi|139424470|ref|NC_009334.1|	6632	6708	HWI-ST1144:106:D1KJJACXX:1:2303:11905:70252	255	+
gi|139424470|ref|NC_009334.1|	42371	42447	HWI-ST1144:106:D1KJJACXX:1:2303:6373:82173	255	+
gi|139424470|ref|NC_009334.1|	6657	6733	HWI-ST1144:106:D1KJJACXX:1:2303:8749:100597	255	+
gi|139424470|ref|NC_009334.1|	6981	7057	HWI-ST1144:106:D1KJJACXX:1:2304:14112:3644	255	+
gi|139424470|ref|NC_009334.1|	7070	7146	HWI-ST1144:106:D1KJJACXX:1:2304:21053:29299	255	+
gi|139424470|ref|NC_009334.1|	6666	6742	HWI-ST1144:106:D1KJJACXX:1:2304:7106:37040	255	+
gi|139424470|ref|NC_009334.1|	6718	6794	HWI-ST1144:106:D1KJJACXX:1:2304:18699:45026	255	+
gi|139424470|ref|NC_009334.1|	6960	7036	HWI-ST1144:106:D1KJJACXX:1:2304:14146:45842	255	+
gi|139424470|ref|NC_009334.1|	168002	168078	HWI-ST1144:106:D1KJJACXX:1:2304:17507:48178	255	-
gi|139424470|ref|NC_009334.1|	33022	33098	HWI-ST1144:106:D1KJJACXX:1:2304:18470:59372	255	+
gi|139424470|ref|NC_009334.1|	29952	30028	HWI-ST1144:106:D1KJJACXX:1:2304:18470:59372	255	+
gi|139424470|ref|NC_009334.1|	26882	26958	HWI-ST1144:106:D1KJJACXX:1:2304:18470:59372	255	+
gi|139424470|ref|NC_009334.1|	23812	23888	HWI-ST1144:106:D1KJJACXX:1:2304:18470:59372	255	+
gi|139424470|ref|NC_009334.1|	20742	20818	HWI-ST1144:106:D1KJJACXX:1:2304:18470:59372	255	+
gi|139424470|ref|NC_009334.1|	17672	17748	HWI-ST1144:106:D1KJJACXX:1:2304:18470:59372	255	+
gi|139424470|ref|NC_009334.1|	14602	14678	HWI-ST1144:106:D1KJJACXX:1:2304:18470:59372	255	+
gi|139424470|ref|NC_009334.1|	154351	154427	HWI-ST1144:106:D1KJJACXX:1:2304:14145:62646	255	+
gi|139424470|ref|NC_009334.1|	6634	6710	HWI-ST1144:106:D1KJJACXX:1:2304:10501:82662	255	+
gi|139424470|ref|NC_009334.1|	6698	6774	HWI-ST1144:106:D1KJJACXX:1:2304:8283:83805	255	+
gi|139424470|ref|NC_009334.1|	7061	7137	HWI-ST1144:106:D1KJJACXX:1:2304:17944:88728	255	+
gi|139424470|ref|NC_009334.1|	154350	154426	HWI-ST1144:106:D1KJJACXX:1:2305:9702:3033	255	+
gi|139424470|ref|NC_009334.1|	29952	30028	HWI-ST1144:106:D1KJJACXX:1:2305:8110:4834	255	+
gi|139424470|ref|NC_009334.1|	26882	26958	HWI-ST1144:106:D1KJJACXX:1:2305:8110:4834	255	+
gi|139424470|ref|NC_009334.1|	23812	23888	HWI-ST1144:106:D1KJJACXX:1:2305:8110:4834	255	+
gi|139424470|ref|NC_009334.1|	20742	20818	HWI-ST1144:106:D1KJJACXX:1:2305:8110:4834	255	+
gi|139424470|ref|NC_009334.1|	17672	17748	HWI-ST1144:106:D1KJJACXX:1:2305:8110:4834	255	+
gi|139424470|ref|NC_009334.1|	14602	14678	HWI-ST1144:106:D1KJJACXX:1:2305:8110:4834	255	+
gi|139424470|ref|NC_009334.1|	33022	33098	HWI-ST1144:106:D1KJJACXX:1:2305:8110:4834	255	+
gi|139424470|ref|NC_009334.1|	29952	30028	HWI-ST1144:106:D1KJJACXX:1:2305:12103:5142	255	+
gi|139424470|ref|NC_009334.1|	26882	26958	HWI-ST1144:106:D1KJJACXX:1:2305:12103:5142	255	+
gi|139424470|ref|NC_009334.1|	23812	23888	HWI-ST1144:106:D1KJJACXX:1:2305:12103:5142	255	+
gi|139424470|ref|NC_009334.1|	20742	20818	HWI-ST1144:106:D1KJJACXX:1:2305:12103:5142	255	+
gi|139424470|ref|NC_009334.1|	17672	17748	HWI-ST1144:106:D1KJJACXX:1:2305:12103:5142	255	+
gi|139424470|ref|NC_009334.1|	14602	14678	HWI-ST1144:106:D1KJJACXX:1:2305:12103:5142	255	+
gi|139424470|ref|NC_009334.1|	33022	33098	HWI-ST1144:106:D1KJJACXX:1:2305:12103:5142	255	+
gi|139424470|ref|NC_009334.1|	6633	6709	HWI-ST1144:106:D1KJJACXX:1:2305:18432:9708	255	+
gi|139424470|ref|NC_009334.1|	7069	7145	HWI-ST1144:106:D1KJJACXX:1:2305:21207:11296	255	+
gi|139424470|ref|NC_009334.1|	6633	6709	HWI-ST1144:106:D1KJJACXX:1:2305:8771:23618	255	+
gi|139424470|ref|NC_009334.1|	6651	6727	HWI-ST1144:106:D1KJJACXX:1:2305:20807:34704	255	+
gi|139424470|ref|NC_009334.1|	6633	6709	HWI-ST1144:106:D1KJJACXX:1:2305:17305:35217	255	+
gi|139424470|ref|NC_009334.1|	6633	6709	HWI-ST1144:106:D1KJJACXX:1:2305:11983:39143	255	+
gi|139424470|ref|NC_009334.1|	6631	6707	HWI-ST1144:106:D1KJJACXX:1:2305:19355:40869	255	+
gi|139424470|ref|NC_009334.1|	6633	6709	HWI-ST1144:106:D1KJJACXX:1:2305:2339:44742	255	+
gi|139424470|ref|NC_009334.1|	6633	6709	HWI-ST1144:106:D1KJJACXX:1:2305:19145:50161	255	+
gi|139424470|ref|NC_009334.1|	6659	6735	HWI-ST1144:106:D1KJJACXX:1:2305:19598:55105	255	+
gi|139424470|ref|NC_009334.1|	6633	6709	HWI-ST1144:106:D1KJJACXX:1:2305:20545:59748	255	+
gi|139424470|ref|NC_009334.1|	7070	7146	HWI-ST1144:106:D1KJJACXX:1:2305:13458:67596	255	+
gi|139424470|ref|NC_009334.1|	7031	7107	HWI-ST1144:106:D1KJJACXX:1:2305:7767:69443	255	+
gi|139424470|ref|NC_009334.1|	6633	6709	HWI-ST1144:106:D1KJJACXX:1:2305:14250:71203	255	+
gi|139424470|ref|NC_009334.1|	6667	6743	HWI-ST1144:106:D1KJJACXX:1:2305:14569:77507	255	+
gi|139424470|ref|NC_009334.1|	6633	6709	HWI-ST1144:106:D1KJJACXX:1:2305:12733:77805	255	+
gi|139424470|ref|NC_009334.1|	145278	145354	HWI-ST1144:106:D1KJJACXX:1:2305:16738:86505	255	+
gi|139424470|ref|NC_009334.1|	41064	41140	HWI-ST1144:106:D1KJJACXX:1:2305:16738:86505	255	+
gi|139424470|ref|NC_009334.1|	6633	6709	HWI-ST1144:106:D1KJJACXX:1:2305:5065:87830	255	+
gi|139424470|ref|NC_009334.1|	148709	148785	HWI-ST1144:106:D1KJJACXX:1:2305:2465:95902	255	+
gi|139424470|ref|NC_009334.1|	7027	7103	HWI-ST1144:106:D1KJJACXX:1:2305:16327:95768	255	+
gi|139424470|ref|NC_009334.1|	6708	6784	HWI-ST1144:106:D1KJJACXX:1:2305:11929:96654	255	+
gi|139424470|ref|NC_009334.1|	6715	6791	HWI-ST1144:106:D1KJJACXX:1:2306:3860:2885	255	+
gi|139424470|ref|NC_009334.1|	6738	6814	HWI-ST1144:106:D1KJJACXX:1:2306:2621:25635	255	+
gi|139424470|ref|NC_009334.1|	6633	6709	HWI-ST1144:106:D1KJJACXX:1:2306:8590:33640	255	+
gi|139424470|ref|NC_009334.1|	6633	6709	HWI-ST1144:106:D1KJJACXX:1:2306:13273:37605	255	+
gi|139424470|ref|NC_009334.1|	6633	6709	HWI-ST1144:106:D1KJJACXX:1:2306:1499:51314	255	+
gi|139424470|ref|NC_009334.1|	154351	154427	HWI-ST1144:106:D1KJJACXX:1:2306:17985:64908	255	+
gi|139424470|ref|NC_009334.1|	47445	47521	HWI-ST1144:106:D1KJJACXX:1:2306:9597:67443	255	+
gi|139424470|ref|NC_009334.1|	6633	6709	HWI-ST1144:106:D1KJJACXX:1:2306:10512:69342	255	+
gi|139424470|ref|NC_009334.1|	6633	6709	HWI-ST1144:106:D1KJJACXX:1:2306:17554:72413	255	+
gi|139424470|ref|NC_009334.1|	43144	43220	HWI-ST1144:106:D1KJJACXX:1:2306:20535:73591	255	+
gi|139424470|ref|NC_009334.1|	7030	7106	HWI-ST1144:106:D1KJJACXX:1:2306:6772:77828	255	+
gi|139424470|ref|NC_009334.1|	154351	154427	HWI-ST1144:106:D1KJJACXX:1:2306:20814:95539	255	+
gi|139424470|ref|NC_009334.1|	6633	6709	HWI-ST1144:106:D1KJJACXX:1:2307:17347:5004	255	+
gi|139424470|ref|NC_009334.1|	6633	6709	HWI-ST1144:106:D1KJJACXX:1:2307:2143:7472	255	+
gi|139424470|ref|NC_009334.1|	6633	6709	HWI-ST1144:106:D1KJJACXX:1:2307:11389:10040	255	+
gi|139424470|ref|NC_009334.1|	6633	6709	HWI-ST1144:106:D1KJJACXX:1:2307:2889:31298	255	+
gi|139424470|ref|NC_009334.1|	14602	14678	HWI-ST1144:106:D1KJJACXX:1:2307:9352:46683	255	+
gi|139424470|ref|NC_009334.1|	33022	33098	HWI-ST1144:106:D1KJJACXX:1:2307:9352:46683	255	+
gi|139424470|ref|NC_009334.1|	29952	30028	HWI-ST1144:106:D1KJJACXX:1:2307:9352:46683	255	+
gi|139424470|ref|NC_009334.1|	26882	26958	HWI-ST1144:106:D1KJJACXX:1:2307:9352:46683	255	+
gi|139424470|ref|NC_009334.1|	23812	23888	HWI-ST1144:106:D1KJJACXX:1:2307:9352:46683	255	+
gi|139424470|ref|NC_009334.1|	20742	20818	HWI-ST1144:106:D1KJJACXX:1:2307:9352:46683	255	+
gi|139424470|ref|NC_009334.1|	17672	17748	HWI-ST1144:106:D1KJJACXX:1:2307:9352:46683	255	+
gi|139424470|ref|NC_009334.1|	14602	14678	HWI-ST1144:106:D1KJJACXX:1:2307:15153:50062	255	+
gi|139424470|ref|NC_009334.1|	33022	33098	HWI-ST1144:106:D1KJJACXX:1:2307:15153:50062	255	+
gi|139424470|ref|NC_009334.1|	29952	30028	HWI-ST1144:106:D1KJJACXX:1:2307:15153:50062	255	+
gi|139424470|ref|NC_009334.1|	26882	26958	HWI-ST1144:106:D1KJJACXX:1:2307:15153:50062	255	+
gi|139424470|ref|NC_009334.1|	23812	23888	HWI-ST1144:106:D1KJJACXX:1:2307:15153:50062	255	+
gi|139424470|ref|NC_009334.1|	20742	20818	HWI-ST1144:106:D1KJJACXX:1:2307:15153:50062	255	+
gi|139424470|ref|NC_009334.1|	17672	17748	HWI-ST1144:106:D1KJJACXX:1:2307:15153:50062	255	+
gi|139424470|ref|NC_009334.1|	6633	6709	HWI-ST1144:106:D1KJJACXX:1:2307:10724:68312	255	+
gi|139424470|ref|NC_009334.1|	6658	6734	HWI-ST1144:106:D1KJJACXX:1:2307:3534:78754	255	+
[truncated: 2,197 more rows]
